# Supplementary material for: Comparative genome analysis of Streptococcus infantarius subsp. infantarius CJ18, an African fermented camel milk isolate with adaptations to dairy environment
Source: BMC Genomics. 2013 Mar 22;14:200. doi: 10.1186/1471-2164-14-200 (PMC3640971; doi:10.1186/1471-2164-14-200)
Supplement: Additional file 1 — Complete table of CDS in Sii genome CJ18 in comparison with reference strain genomes. Description of data: This table contains all CDS of the African Sii genome CJ18 (excluding the plasmid) in comparison with reference strain genomes used in this study. A reverse comparison of CDS present in Sii ATCC BAA-102T versus CJ18 is included. The CDS of the plasmid pSICJ18-1 are included in a separate tab with their highest NCBI Blast database gene match. [file 1471-2164-14-200-S1.xls]

## Sheet: SI CJ18 protein
Supplemental Table CJ18 Genome comparison: Comparative analysis of all CDS within the genome of S. infantarius subsp. infantarius CJ18 based on protein sequence identity with a threshold value of 40% identity.
Name and function	Locus Tag	Region R genome	CDS total count (without pseudogenes)	Streptococcus infantarius ATCC BAA-102T	Streptococcus equinus ATCC 9812	Streptococcus gallolyticus subsp. gallolyticus ATCC BAA-2069	Streptococcus gallolyticus UCN34	Streptococcus bovis ATCC 700338	Streptococcus agalactiae 2603V/R	Streptococcus agalactiae NEM316	Streptococcus equi subsp. equi 4047	Streptococcus dysgalactiae subsp. equisimilis GGS_124	Streptococcus pyogenes M1 GAS	Streptococcus equi subsp. zooepidemicus MGCS10565	Streptococcus thermophilus LMG18311	Streptococcus thermophilus LMD-9	Streptococcus thermophilus CNRZ1066	Streptococcus sanguinis SK36	Streptococcus anginosus 1_2_62CV	Streptococcus mitis B6	Streptococcus pneumoniae D39	Streptococcus pneumoniae R6	Streptococcus macedonicus ACA-DC 198	Bennedsen Resistance Genes	Count	CDS unique to CJ18	CDS shared between CJ18 and ATCC BAA-102T	CDS unique to CJ18 and ATCC BAA-102T	CDS not detected in ATCC BAA-102T but present in other species/strains	CDS shared only between CJ18 and S. thermophilus	CDS shared between CJ18 and S. thermophilus (unique and non-unique)		Streptococcus infantarius ATCC BAA-102T	Streptococcus equinus ATCC 9812	Streptococcus gallolyticus subsp. gallolyticus ATCC BAA-2069	Streptococcus gallolyticus UCN34	Streptococcus bovis ATCC 700338	Streptococcus agalactiae 2603V/R	Streptococcus agalactiae NEM316	Streptococcus equi subsp. equi 4047	Streptococcus dysgalactiae subsp. equisimilis GGS_124	Streptococcus pyogenes M1 GAS	Streptococcus equi subsp. zooepidemicus MGCS10565	Streptococcus thermophilus LMG18311	Streptococcus thermophilus LMD-9	Streptococcus thermophilus CNRZ1066	Streptococcus sanguinis SK36	Streptococcus anginosus 1_2_62CV	Streptococcus mitis B6
Chromosomal replication initiator protein DnaA, dnaA	Sinf_0001		1	0.99	0.96	0.95	0.95	0.95	0.79	0.79	0.85	0.85	0.85	0.85	0.77	0.77	0.77	0.69	0.67	0.64	0.65	0.65	0.95	0.07	20	-	1	0	0	0	1		1	1	1	1	1	1	1	1	1	1	1	1	1	1	1	1	1
DNA polymerase III (beta subunit), dnaN	Sinf_0002		1	0.99	0.97	0.97	0.97	0.97	0.81	0.81	0.84	0.86	0.84	0.84	0.76	0.76	0.76	0.75	0.74	0.75	0.75	0.75	0.97	0.1	20	-	1	0	0	0	1		1	1	1	1	1	1	1	1	1	1	1	1	1	1	1	1	1
Diacylglycerol kinase catalytic domain protein	Sinf_0003		1	1	0.66	0.55	0.55	0.55	0.51	0.51	0.26	0.29	0.26	0.26	0.26	0.29	0.27	0.27	0.26	0.33	0.3	0.3	0.55	0.25	8	-	1	0	0	0	0		1	1	1	1	1	1	1	0	0	0	0	0	0	0	0	0	0
diacylglycerol kinase	Sinf_0004		1	0.99	0.74	0.64	0.64	0.62	0.49	0.5	0.17	0.14	0.14	0.18	0.15	0.15	0.15	0.15	0.13	0.11	0.12	0.12	0.27	0.09	7	-	1	0	0	0	0		1	1	1	1	1	1	1	0	0	0	0	0	0	0	0	0	0
hypothetical protein conserved in bacteria	Sinf_0005		1	1	0.99	0.96	0.96	0.95	0.87	0.87	0.85	0.85	0.86	0.84	0.95	0.95	0.91	0.9	0.88	0.82	0.82	0.82	0.96	0.17	20	-	1	0	0	0	1		1	1	1	1	1	1	1	1	1	1	1	1	1	1	1	1	1
GTP-dependent nucleic acid-binding protein EngD, ychF	Sinf_0006		1	1	0.98	0.98	0.98	0.98	0.95	0.95	0.96	0.96	0.95	0.95	0.96	0.95	0.96	0.92	0.91	0.95	0.95	0.95	0.98	0.08	20	-	1	0	0	0	1		1	1	1	1	1	1	1	1	1	1	1	1	1	1	1	1	1
peptidyl-tRNA hydrolase, pth	Sinf_0007		1	1	0.98	0.96	0.96	0.95	0.8	0.8	0.76	0.77	0.75	0.76	0.74	0.74	0.74	0.72	0.68	0.73	0.73	0.73	0.96	0.11	20	-	1	0	0	0	1		1	1	1	1	1	1	1	1	1	1	1	1	1	1	1	1	1
transcription repair coupling factor, mfd	Sinf_0008		1	0.99	0.95	0.95	0.95	0.94	0.8	0.8	0.77	0.79	0.79	0.77	0.78	0.78	0.78	0.74	0.71	0.67	0.67	0.67	0.94	0.06	20	-	1	0	0	0	1		1	1	1	1	1	1	1	1	1	1	1	1	1	1	1	1	1
transcriptional regulator	Sinf_0009		1	0.99	0.16	0.67	0.7	0.31	0.3	0.29	0.17	0.2	0.28	0.16	0.12	0.12	0.12	0.28	0.21	0.12	0.12	0.12	0.14	0.11	3	-	1	0	0	0	0		1	0	1	1	0	0	0	0	0	0	0	0	0	0	0	0	0
S4-domain-containing heat shock protein	Sinf_0010		1	1	0.99	0.97	0.97	0.99	0.92	0.92	0.89	0.9	0.83	0.89	0.91	0.91	0.91	0.88	0.91	0.85	0.85	0.85	0.99	0.17	20	-	1	0	0	0	1		1	1	1	1	1	1	1	1	1	1	1	1	1	1	1	1	1
cell-division initiation protein DivIC, divIC	Sinf_0011		1	1	0.96	0.93	0.93	0.93	0.71	0.71	0.65	0.66	0.66	0.6	0.6	0.6	0.6	0.58	0.63	0.56	0.54	0.54	0.92	0.12	20	-	1	0	0	0	1		1	1	1	1	1	1	1	1	1	1	1	1	1	1	1	1	1
hypothetical protein	Sinf_0012		1	1	0.85	0.87	0.87	0.87	0.54	0.54	0.54	0.52	0.31	0.29	0.3	0.47	0.3	0.58	0.56	0.3	0.55	0.29	0.87	0.29	14	-	1	0	0	0	1		1	1	1	1	1	1	1	1	1	0	0	0	1	0	1	1	0
Beta-lactamase class A	Sinf_0013		1	0.99	0.85	0.78	0.78	0.77	0.52	0.52	0.55	0.55	0.55	0.55	0.49	0.49	0.49	0.48	0.5	0.43	0.43	0.43	0.77	0.08	20	-	1	0	0	0	1		1	1	1	1	1	1	1	1	1	1	1	1	1	1	1	1	1
tRNA(Ile)-lysidine synthetase, N-terminal domain/tRNA(Ile)-lysidine synthetase,C-terminal domain protein	Sinf_0014		1	1	0.84	0.78	0.78	0.77	0.57	0.57	0.57	0.58	0.57	0.57	0.51	0.51	0.51	0.48	0.48	0.44	0.43	0.43	0.77	0.07	20	-	1	0	0	0	1		1	1	1	1	1	1	1	1	1	1	1	1	1	1	1	1	1
hypoxanthine-guanine phosphoribosyltransferase, hprT	Sinf_0015		1	1	0.96	0.94	0.94	0.94	0.91	0.91	0.9	0.92	0.15	0.9	0.88	0.88	0.88	0.74	0.73	0.74	0.76	0.76	0.94	0.11	19	-	1	0	0	0	1		1	1	1	1	1	1	1	1	1	0	1	1	1	1	1	1	1
cell-division protein FtsH, ftsH	Sinf_0016		1	1	0.96	0.93	0.93	0.93	0.85	0.85	0.87	0.87	0.87	0.84	0.78	0.78	0.78	0.78	0.79	0.77	0.77	0.77	0.92	0.06	20	-	1	0	0	0	1		1	1	1	1	1	1	1	1	1	1	1	1	1	1	1	1	1
cell shape-determining protein MreC, mreC	Sinf_0017		1	0.98	0.86	0.82	0.82	0.81	0.12	0.12	0.36	0.12	0.12	0.37	0.41	0.42	0.41	0.4	0.41	0.37	0.36	0.36	0.78	0.12	11	-	1	0	0	0	1		1	1	1	1	1	0	0	0	0	0	0	1	1	1	0	1	0
cell shape-determining protein MreD, mreD	Sinf_0018		1	1	0.84	0.16	0.79	0.77	0.16	0.15	0.27	0.14	0.14	0.27	0.28	0.28	0.28	0.32	0.36	0.32	0.31	0.31	0.71	0.13	5	-	1	0	0	0	0		1	1	0	1	1	0	0	0	0	0	0	0	0	0	0	0	0
glucan-binding protein	Sinf_0019		1	0.99	0.22	0.67	0.78	0.76	0.59	0.59	0.43	0.42	0.43	0.42	0.54	0.53	0.53	0.4	0.42	0.42	0.36	0.36	0.87	0.06	17	-	1	0	0	0	1		1	0	1	1	1	1	1	1	1	1	1	1	1	1	0	1	1
IS1193, transposase, ISL3 family	Sinf_0020		1	0.95	0.25	0.09	0.09	0.13	0.15	0.08	0.6	0.34	0.08	0.65	0.93	0.96	0.87	0.28	0.45	0.54	0.51	0.51	0.62	0.07	11	-	1	0	0	0	1		1	0	0	0	0	0	0	1	0	0	1	1	1	1	0	1	1
phosphoribosylpyrophosphate synthetase, prs	Sinf_0021		1	1	0.96	0.98	0.98	0.98	0.92	0.92	0.95	0.96	0.95	0.95	0.89	0.89	0.89	0.87	0.88	0.87	0.88	0.88	0.97	0.08	20	-	1	0	0	0	1		1	1	1	1	1	1	1	1	1	1	1	1	1	1	1	1	1
aminotransferase	Sinf_0022		1	0.99	0.95	0.96	0.96	0.94	0.81	0.81	0.31	0.29	0.31	0.31	0.9	0.9	0.89	0.83	0.84	0.79	0.8	0.8	0.96	0.08	16	-	1	0	0	0	1		1	1	1	1	1	1	1	0	0	0	0	1	1	1	1	1	1
DNA repair and homologous recombination RecO, recO	Sinf_0023		1	0.99	0.92	0.95	0.95	0.94	0.81	0.81	0.71	0.76	0.69	0.71	0.72	0.72	0.72	0.68	0.69	0.65	0.65	0.65	0.93	0.09	20	-	1	0	0	0	1		1	1	1	1	1	1	1	1	1	1	1	1	1	1	1	1	1
plsX pseudogene,	Sinf_0024																										0		0	0	0		0	0	0	0	0	0	0	0	0	0	0	0	0	0	0	0	0
acyl carrier protein	Sinf_0025		1	1	0.91	0.88	0.88	0.87	0.51	0.51	0.58	0.58	0.52	0.58	0.48	0.48	0.45	0.42	0.42	0.44	0.45	0.45	0.86	0.16	20	-	1	0	0	0	1		1	1	1	1	1	1	1	1	1	1	1	1	1	1	1	1	1
phosphoribosylaminoimidazolesuccinocarboxamidesynthetase, purC	Sinf_0026		1	1	0.97	0.97	0.97	0.97	0.84	0.84	0.76	0.79	0.82	0.76	0.89	0.89	0.89	0.8	0.92	0.82	0.82	0.82	0.97	0.1	20	-	1	0	0	0	1		1	1	1	1	1	1	1	1	1	1	1	1	1	1	1	1	1
phosphoribosylformylglycinamidine synthetase, purL	Sinf_0027		1	0.99	0.96	0.96	0.96	0.95	0.88	0.88	0.81	0.86	0.88	0.81	0.88	0.88	0.88	0.83	0.95	0.87	0.88	0.88	0.95	0.05	20	-	1	0	0	0	1		1	1	1	1	1	1	1	1	1	1	1	1	1	1	1	1	1
glutaminephosphoribosylpyrophosphateamidotransferase, purF	Sinf_0028		1	0.99	0.98	0.97	0.97	0.97	0.87	0.87	0.87	0.87	0.87	0.87	0.82	0.82	0.82	0.82	0.96	0.83	0.83	0.83	0.97	0.07	20	-	1	0	0	0	1		1	1	1	1	1	1	1	1	1	1	1	1	1	1	1	1	1
hypothetical protein	Sinf_0029		1	1	0.63	0.14	0.14	0.14	0.14	0.14	0.14	0.15	0.15	0.14	0.14	0.14	0.14	0.15	0.13	0.13	0.13	0.13	0.13	0.13	2	-	1	0	0	0	0		1	1	0	0	0	0	0	0	0	0	0	0	0	0	0	0	0
phosphoribosylaminoimidazole synthetase, purM	Sinf_0030		1	0.98	0.98	0.98	0.98	0.98	0.93	0.94	0.85	0.89	0.92	0.85	0.94	0.94	0.94	0.92	0.95	0.93	0.93	0.93	0.97	0.08	20	-	1	0	0	0	1		1	1	1	1	1	1	1	1	1	1	1	1	1	1	1	1	1
phosphoribosylglycinamide formyltransferase, purN	Sinf_0031		1	0.98	0.95	0.93	0.93	0.93	0.8	0.8	0.77	0.8	0.82	0.76	0.85	0.85	0.85	0.86	0.86	0.85	0.82	0.82	0.92	0.13	20	-	1	0	0	0	1		1	1	1	1	1	1	1	1	1	1	1	1	1	1	1	1	1
bifunctional purine biosynthesis protein PurH, purH	Sinf_0032		1	0.99	0.98	0.98	0.98	0.97	0.89	0.89	0.82	0.85	0.08	0.8	0.93	0.93	0.93	0.88	0.97	0.92	0.92	0.92	0.97	0.07	19	-	1	0	0	0	1		1	1	1	1	1	1	1	1	1	0	1	1	1	1	1	1	1
phosphoribosylglycinamide synthetase, purD	Sinf_0033		1	0.99	0.95	0.96	0.96	0.95	0.87	0.88	0.82	0.82	0.86	0.82	0.88	0.88	0.88	0.87	0.87	0.86	0.86	0.86	0.95	0.08	20	-	1	0	0	0	1		1	1	1	1	1	1	1	1	1	1	1	1	1	1	1	1	1
Purine nucleoside phosphorylase	Sinf_0034		1	0.73	0.92	0.82	0.82	0.81	0.14	0.14	0.14	0.14	0.15	0.15	0.14	0.14	0.14	0.14	0.59	0.16	0.15	0.15	0.76	0.13	7	-	1	0	0	0	0		1	1	1	1	1	0	0	0	0	0	0	0	0	0	0	1	0
phosphoribosylaminoimidazole carboxylase I, purE	Sinf_0035		1	0.98	0.98	0.95	0.95	0.94	0.87	0.86	0.85	0.84	0.87	0.85	0.85	0.86	0.86	0.87	0.82	0.85	0.86	0.86	0.94	0.12	20	-	1	0	0	0	1		1	1	1	1	1	1	1	1	1	1	1	1	1	1	1	1	1
phosphoribosylaminoimidazole carboxylase II, purK	Sinf_0036		1	0.98	0.94	0.9	0.9	0.92	0.82	0.8	0.8	0.81	0.79	0.82	0.86	0.86	0.86	0.84	0.74	0.83	0.82	0.82	0.92	0.09	20	-	1	0	0	0	1		1	1	1	1	1	1	1	1	1	1	1	1	1	1	1	1	1
adenylosuccinate lyase, purB	Sinf_0037		1	1	0.99	0.99	0.99	0.99	0.92	0.92	0.92	0.92	0.92	0.08	0.94	0.94	0.94	0.91	0.92	0.93	0.93	0.93	0.99	0.07	19	-	1	0	0	0	1		1	1	1	1	1	1	1	1	1	1	0	1	1	1	1	1	1
transcriptional regulator, Cro/CI family	Sinf_0038		1	0.99	0.82	0.73	0.73	0.72	0.45	0.58	0.11	0.5	0.5	0.5	0.27	0.27	0.27	0.09	0.11	0.11	0.32	0.32	0.73	0.1	11	-	1	0	0	0	0		1	1	1	1	1	1	1	0	1	1	1	0	0	0	0	0	0
Holliday junction DNA helicase RuvB, ruvB	Sinf_0039		1	0.99	0.98	0.97	0.97	0.97	0.91	0.91	0.89	0.91	0.87	0.89	0.89	0.85	0.89	0.89	0.9	0.88	0.9	0.9	0.96	0.09	20	-	1	0	0	0	1		1	1	1	1	1	1	1	1	1	1	1	1	1	1	1	1	1
Low molecular weight proteintyrosinephosphatase	Sinf_0040		1	0.67	0.87	0.8	0.8	0.83	0.65	0.64	0.68	0.65	0.66	0.68	0.61	0.61	0.61	0.65	0.64	0.59	0.59	0.59	0.81	0.12	20	-	1	0	0	0	1		1	1	1	1	1	1	1	1	1	1	1	1	1	1	1	1	1
hypothetical protein conserved in bacteria	Sinf_0041		1	1	0.91	0.9	0.89	0.9	0.63	0.64	0.69	0.63	0.64	0.69	0.53	0.53	0.53	0.52	0.53	0.52	0.51	0.51	0.87	0.11	20	-	1	0	0	0	1		1	1	1	1	1	1	1	1	1	1	1	1	1	1	1	1	1
acyltransferase family	Sinf_0042		1	0.99	0.91	0.89	0.89	0.88	0.69	0.69	0.67	0.7	0.68	0.07	0.56	0.56	0.56	0.54	0.56	0.52	0.52	0.52	0.88	0.07	19	-	1	0	0	0	1		1	1	1	1	1	1	1	1	1	1	0	1	1	1	1	1	1
threonine synthase, thrC	Sinf_0043		1	0.99	0.95	0.93	0.93	0.93	0.73	0.73	0.73	0.75	0.07	0.73	0.85	0.85	0.85	0.78	0.78	0.79	0.8	0.8	0.93	0.06	19	-	1	0	0	0	1		1	1	1	1	1	1	1	1	1	0	1	1	1	1	1	1	1
MATE family multidrug efflux pump	Sinf_0044		1	0.99	0.88	0.85	0.85	0.84	0.61	0.63	0.59	0.57	0.59	0.31	0.62	0.62	0.62	0.58	0.63	0.56	0.57	0.57	0.84	0.08	19	-	1	0	0	0	1		1	1	1	1	1	1	1	1	1	1	0	1	1	1	1	1	1
ribosomal protein S10, rpsJ	Sinf_0045		1	1	0.99	0.99	0.99	0.99	0.99	0.99	0.99	0.99	0.99	0.98	0.99	0.98	0.95	0.97	0.97	0.95	0.96	0.96	0.98	0.15	20	-	1	0	0	0	1		1	1	1	1	1	1	1	1	1	1	1	1	1	1	1	1	1
ribosomal protein L3, rplC	Sinf_0046		1	1	0.99	0.99	0.99	0.99	0.96	0.96	0.97	0.96	0.96	0.98	0.98	0.98	0.98	0.95	0.96	0.94	0.94	0.94	1	0.1	20	-	1	0	0	0	1		1	1	1	1	1	1	1	1	1	1	1	1	1	1	1	1	1
ribosomal protein L4, rplD	Sinf_0047		1	1	0.99	1	1	0.99	0.96	0.96	0.95	0.96	0.96	0.95	0.94	0.94	0.94	0.91	0.93	0.9	0.91	0.91	1	0.1	20	-	1	0	0	0	1		1	1	1	1	1	1	1	1	1	1	1	1	1	1	1	1	1
ribosomal protein L23, rplW	Sinf_0048		1	1	0.98	0.98	0.98	0.98	0.94	0.94	0.92	0.93	0.93	0.76	0.92	0.92	0.92	0.88	0.88	0.9	0.91	0.91	0.96	0.15	20	-	1	0	0	0	1		1	1	1	1	1	1	1	1	1	1	1	1	1	1	1	1	1
ribosomal protein L2, rlbB	Sinf_0049		1	0.99	0.98	0.99	0.99	0.99	0.97	0.97	0.96	0.97	0.97	0.96	0.97	0.97	0.97	0.94	0.94	0.94	0.93	0.93	0.99	0.09	20	-	1	0	0	0	1		1	1	1	1	1	1	1	1	1	1	1	1	1	1	1	1	1
ribosomal protein S19, rpsS	Sinf_0050		1	1	1	1	1	1	1	1	1	1	1	1	1	0.98	1	1	1	1	1	1	1	0.15	20	-	1	0	0	0	1		1	1	1	1	1	1	1	1	1	1	1	1	1	1	1	1	1
ribosomal protein L22, rplV	Sinf_0051		1	1	1	1	1	1	0.99	0.99	0.98	0.98	0.98	0.98	0.99	0.99	0.99	0.94	0.92	0.89	0.89	0.89	1	0.13	20	-	1	0	0	0	1		1	1	1	1	1	1	1	1	1	1	1	1	1	1	1	1	1
ribosomal protein S3, rspC	Sinf_0052		1	1	0.99	0.99	0.99	0.99	0.97	0.97	0.97	0.97	0.97	0.97	0.96	0.95	0.96	0.96	0.95	0.95	0.96	0.96	0.98	0.1	20	-	1	0	0	0	1		1	1	1	1	1	1	1	1	1	1	1	1	1	1	1	1	1
ribosomal protein L16, rlpP	Sinf_0053		1	1	0.99	1	1	1	0.98	0.98	0.97	0.95	0.98	0.97	0.98	0.99	0.98	0.98	0.98	0.99	0.99	0.99	1	0.12	20	-	1	0	0	0	1		1	1	1	1	1	1	1	1	1	1	1	1	1	1	1	1	1
ribosomal protein L29, rpmC	Sinf_0054		1	1	0.98	0.98	0.98	0.98	0.92	0.92	0.93	0.93	0.92	0.93	0.92	0.92	0.92	0.89	0.85	0.87	0.87	0.87	0.96	0.23	20	-	1	0	0	0	1		1	1	1	1	1	1	1	1	1	1	1	1	1	1	1	1	1
ribosomal protein S17, rpsQ	Sinf_0055		1	1	0.98	1	1	1	0.97	0.97	0.97	0.97	0.97	0.97	0.98	1	0.98	0.97	0.99	0.97	0.97	0.97	1	0.15	20	-	1	0	0	0	1		1	1	1	1	1	1	1	1	1	1	1	1	1	1	1	1	1
ribosomal protein L14, rplN	Sinf_0056		1	1	1	1	1	1	0.98	0.98	0.99	0.98	0.98	0.99	0.95	0.95	0.95	0.95	0.94	0.95	0.96	0.96	0.99	0.14	20	-	1	0	0	0	1		1	1	1	1	1	1	1	1	1	1	1	1	1	1	1	1	1
ribosomal protein L24, rplX	Sinf_0057		1	1	1	0.98	0.97	0.98	0.97	0.97	0.95	0.95	0.93	0.95	0.94	0.94	0.94	0.94	0.92	0.88	0.88	0.88	0.98	0.17	20	-	1	0	0	0	1		1	1	1	1	1	1	1	1	1	1	1	1	1	1	1	1	1
ribosomal protein L5, rplE	Sinf_0058		1	1	0.99	0.98	0.98	0.98	0.97	0.97	0.97	0.97	0.96	0.97	0.95	0.96	0.95	0.94	0.95	0.92	0.92	0.92	0.98	0.11	20	-	1	0	0	0	1		1	1	1	1	1	1	1	1	1	1	1	1	1	1	1	1	1
ribosomal protein S14, rpsN	Sinf_0059		1	1	1	1	1	1	0.94	0.94	0.94	0.92	0.92	0.94	0.94	0.93	0.94	0.96	0.97	0.96	0.53	0.53	1	0.15	20	-	1	0	0	0	1		1	1	1	1	1	1	1	1	1	1	1	1	1	1	1	1	1
ribosomal protein S8, rpsH	Sinf_0060		1	1	0.99	1	1	0.99	0.96	0.97	0.97	0.99	0.97	0.97	0.99	0.99	0.99	0.96	0.94	0.96	0.96	0.96	0.99	0.13	20	-	1	0	0	0	1		1	1	1	1	1	1	1	1	1	1	1	1	1	1	1	1	1
ribosomal protein L6, rplF	Sinf_0061		1	1	0.99	0.99	0.99	0.97	0.88	0.88	0.89	0.9	0.89	0.89	0.95	0.95	0.95	0.89	0.88	0.9	0.9	0.9	0.99	0.11	20	-	1	0	0	0	1		1	1	1	1	1	1	1	1	1	1	1	1	1	1	1	1	1
ribosomal protein L18, rplR	Sinf_0062		1	1	0.99	1	1	0.99	0.98	0.98	0.99	0.97	0.98	0.98	0.99	0.99	0.99	0.98	0.98	0.97	0.97	0.97	1	0.14	20	-	1	0	0	0	1		1	1	1	1	1	1	1	1	1	1	1	1	1	1	1	1	1
ribosomal protein S5, rpsE	Sinf_0063		1	1	0.98	0.99	0.99	0.99	0.97	0.97	0.92	0.94	0.94	0.92	0.96	0.96	0.96	0.97	0.97	0.96	0.96	0.96	0.98	0.12	20	-	1	0	0	0	1		1	1	1	1	1	1	1	1	1	1	1	1	1	1	1	1	1
ribosomal protein L30, rpmQ	Sinf_0064		1	1	0.98	0.96	0.96	0.96	0.8	0.8	0.85	0.86	0.86	0.85	0.84	0.84	0.84	0.9	0.85	0.85	0.85	0.85	0.94	0.18	20	-	1	0	0	0	1		1	1	1	1	1	1	1	1	1	1	1	1	1	1	1	1	1
ribosomal protein L15, rplO	Sinf_0065		1	1	0.99	0.99	0.99	1	0.96	0.96	0.95	0.96	0.93	0.95	0.94	0.94	0.94	0.91	0.94	0.93	0.93	0.93	0.98	0.12	20	-	1	0	0	0	1		1	1	1	1	1	1	1	1	1	1	1	1	1	1	1	1	1
preprotein translocase, SecY subunit, secY	Sinf_0066		1	1	0.99	0.97	0.97	0.97	0.9	0.9	0.89	0.89	0.89	0.89	0.84	0.84	0.84	0.76	0.76	0.73	0.72	0.72	0.96	0.09	20	-	1	0	0	0	1		1	1	1	1	1	1	1	1	1	1	1	1	1	1	1	1	1
adenylate kinase, adk	Sinf_0067		1	1	0.96	0.85	0.85	0.84	0.75	0.75	0.75	0.73	0.75	0.74	0.91	0.91	0.91	0.74	0.74	0.74	0.74	0.74	0.84	0.1	20	-	1	0	0	0	1		1	1	1	1	1	1	1	1	1	1	1	1	1	1	1	1	1
translation initiation factor IF-1, infA	Sinf_0068		1	1	1	1	1	1	1	1	1	0.98	1	0.98	1	1	1	0.96	0.96	0.96	0.96	0.95	1	0.22	20	-	1	0	0	0	1		1	1	1	1	1	1	1	1	1	1	1	1	1	1	1	1	1
ribosomal protein L36, rpmJ	Sinf_0069		1	1	1	1	1	1	0.98	0.98	0.98	0.98	0.98	0.98	0.98	0.98	0.98	0.98	0.27	0.98	0.25	0.98	0.98	0.22	18	-	1	0	0	0	1		1	1	1	1	1	1	1	1	1	1	1	1	1	1	1	0	1
ribosomal protein S13, rpsM	Sinf_0070		1	1	0.99	0.99	0.99	0.99	0.97	0.97	0.98	0.98	0.99	0.98	0.98	0.98	0.98	0.96	0.97	0.98	0.98	0.98	0.98	0.14	20	-	1	0	0	0	1		1	1	1	1	1	1	1	1	1	1	1	1	1	1	1	1	1
ribosomal protein S11, rpsK	Sinf_0071		1	1	0.99	0.99	0.99	0.99	0.98	0.98	0.98	0.98	0.97	0.98	0.98	0.98	0.98	0.97	0.97	0.97	0.97	0.97	0.99	0.13	20	-	1	0	0	0	1		1	1	1	1	1	1	1	1	1	1	1	1	1	1	1	1	1
RNA polymerase (alpha subunit), rpoA	Sinf_0072		1	1	0.98	0.99	0.99	0.99	0.97	0.97	0.96	0.97	0.97	0.96	0.94	0.94	0.94	0.89	0.91	0.88	0.88	0.88	0.98	0.1	20	-	1	0	0	0	1		1	1	1	1	1	1	1	1	1	1	1	1	1	1	1	1	1
ribosomal protein L17, rplQ	Sinf_0073		1	1	1	0.99	0.99	0.99	0.96	0.96	0.96	0.96	0.96	0.96	0.93	0.93	0.93	0.96	0.95	0.96	0.96	0.96	0.99	0.14	20	-	1	0	0	0	1		1	1	1	1	1	1	1	1	1	1	1	1	1	1	1	1	1
transposase IS1239	Sinf_0074		1	0.69	0.26	0.08	0.08	0.99	0.16	0.16	0.09	0.71	0.08	0.95	0.71	0.08	0.71	0.09	0.51	0.16	0.69	0.69	0.82	0.08	10	-	1	0	0	0	1		1	0	0	0	1	0	0	0	1	0	1	1	0	1	0	1	0
4-diphosphocytidyl-2-C-methyl-D-erythritolkinase, ispE	Sinf_0075		1	1	0.93	0.87	0.87	0.87	0.7	0.7	0.69	0.7	0.1	0.69	0.14	0.13	0.14	0.15	0.15	0.12	0.13	0.13	0.87	0.09	11	-	1	0	0	0	0		1	1	1	1	1	1	1	1	1	0	1	0	0	0	0	0	0
adc operon repressor AdcR, adcR	Sinf_0076		1	1	0.91	0.78	0.78	0.77	0.66	0.66	0.69	0.7	0.68	0.69	0.6	0.6	0.6	0.59	0.61	0.6	0.6	0.6	0.77	0.11	20	-	1	0	0	0	1		1	1	1	1	1	1	1	1	1	1	1	1	1	1	1	1	1
cation ABC transporter, ATP-binding protein	Sinf_0077		1	1	0.94	0.9	0.9	0.9	0.83	0.83	0.81	0.82	0.82	0.8	0.78	0.77	0.78	0.77	0.78	0.77	0.77	0.77	0.9	0.2	20	-	1	0	0	0	1		1	1	1	1	1	1	1	1	1	1	1	1	1	1	1	1	1
cation ABC transporter (permease)	Sinf_0078		1	1	0.96	0.92	0.92	0.92	0.82	0.82	0.79	0.8	0.78	0.8	0.73	0.73	0.74	0.73	0.72	0.71	0.71	0.71	0.91	0.12	20	-	1	0	0	0	1		1	1	1	1	1	1	1	1	1	1	1	1	1	1	1	1	1
Integrase/recombinase, phage associated	Sinf_0079	R1 phage related size: approx 7.8kb from 81078-88900bp approx.	1	0.16	0.12	0.49	0.49	0.49	0.25	0.3	0.23	0.49	0.55	0.18	0.17	0.51	0.51	0.29	0.65	0.53	0.09	0.09	0.16	0.08	9	-	0	0	1	0	1		0	0	1	1	1	0	0	0	1	1	0	0	1	1	0	1	1
hypothetical protein	Sinf_0080		1	0.26	0.23	0.29	0.28	0.23	0.24	0.27	0.25	0.26	0.25	0.25	0.25	0.25	0.25	0.25	0.28	0.26	0.27	0.27	0.25	0.24	0	unique	0	0	0	0	0		0	0	0	0	0	0	0	0	0	0	0	0	0	0	0	0	0
Transcriptional regulator, XRE family	Sinf_0081		1	0.13	0.14	0.14	0.12	0.13	0.14	0.12	0.13	0.13	0.13	0.15	0.12	0.12	0.12	0.13	0.12	0.12	0.12	0.12	0.13	0.1	0	unique	0	0	0	0	0		0	0	0	0	0	0	0	0	0	0	0	0	0	0	0	0	0
transcriptional regulator, putative	Sinf_0082		1	0.3	0.31	0.3	0.28	0.54	0.29	0.31	0.27	0.28	0.3	0.3	0.29	0.29	0.3	0.27	0.58	0.58	0.3	0.3	0.32	0.23	3	-	0	0	1	0	0		0	0	0	0	1	0	0	0	0	0	0	0	0	0	0	1	1
prophage ps3 protein 13	Sinf_0083		1	0.11	0.1	0.11	0.1	0.11	0.11	0.11	0.11	0.12	0.11	0.11	0.12	0.12	0.11	0.12	0.56	0.53	0.11	0.11	0.11	0.1	2	-	0	0	1	0	0		0	0	0	0	0	0	0	0	0	0	0	0	0	0	0	1	1
hypothetical protein	Sinf_0084		1	0.19	0.19	0.95	0.95	0.98	0.19	0.2	0.18	0.19	0.17	0.17	0.16	0.17	0.17	0.19	0.19	0.18	0.18	0.18	0.2	0.17	3	-	0	0	1	0	0		0	0	1	1	1	0	0	0	0	0	0	0	0	0	0	0	0
hypothetical protein	Sinf_0085		1	0.24	0.24	0.25	0.83	0.76	0.23	0.22	0.27	0.26	0.39	0.22	0.23	0.34	0.23	0.24	0.26	0.24	0.25	0.25	0.33	0.22	2	-	0	0	1	0	0		0	0	0	1	1	0	0	0	0	0	0	0	0	0	0	0	0
hypothetical protein	Sinf_0086		1	0.19	0.21	0.2	0.2	0.21	0.22	0.22	0.19	0.2	0.22	0.21	0.2	0.45	0.46	0.21	0.21	0.22	0.2	0.2	0.2	0.17	2	-	0	0	1	1	1		0	0	0	0	0	0	0	0	0	0	0	0	1	1	0	0	0
HTH domain protein	Sinf_0087		1	0.16	0.16	0.31	0.31	0.17	0.16	0.16	0.16	0.25	0.66	0.15	0.16	0.34	0.35	0.17	0.17	0.61	0.15	0.15	0.16	0.15	2	-	0	0	1	0	0		0	0	0	0	0	0	0	0	0	1	0	0	0	0	0	0	1
hypothetical protein	Sinf_0088		1	0.18	0.17	0.4	0.83	0.91	0.2	0.39	0.18	0.29	0.58	0.18	0.18	0.49	0.5	0.18	0.6	0.48	0.18	0.18	0.21	0.16	8	-	0	0	1	0	1		0	0	0	1	1	0	0	0	0	1	0	0	1	1	0	1	1
hypothetical protein	Sinf_0089		1	0.11	0.11	0.9	0.9	0.89	0.11	0.12	0.12	0.24	0.11	0.12	0.13	0.12	0.13	0.12	0.33	0.11	0.11	0.11	0.11	0.11	3	-	0	0	1	0	0		0	0	1	1	1	0	0	0	0	0	0	0	0	0	0	0	0
phage associated protein	Sinf_0090		1	0.07	0.07	0.94	0.94	0.88	0.07	0.08	0.1	0.07	0.63	0.06	0.07	0.17	0.17	0.07	0.16	0.6	0.07	0.07	0.07	0.06	5	-	0	0	1	0	0		0	0	1	1	1	0	0	0	0	1	0	0	0	0	0	0	1
hypothetical protein pseudogene,	Sinf_0091																										0		0	0	0		0	0	0	0	0	0	0	0	0	0	0	0	0	0	0	0	0
tyrosyl-tRNA synthetase, tyrS	Sinf_0092		1	0.99	0.98	0.97	0.97	0.96	0.83	0.84	0.86	0.89	0.89	0.86	0.88	0.88	0.88	0.86	0.85	0.87	0.87	0.87	0.96	0.07	20	-	1	0	0	0	1		1	1	1	1	1	1	1	1	1	1	1	1	1	1	1	1	1
transglycosylase, penicillin-binding protein	Sinf_0093		1	0.99	0.94	0.86	0.86	0.86	0.69	0.69	0.67	0.68	0.67	0.67	0.68	0.68	0.68	0.63	0.63	0.17	0.58	0.58	0.85	0.06	19	-	1	0	0	0	1		1	1	1	1	1	1	1	1	1	1	1	1	1	1	1	1	0
DNA-directed RNA polymerase beta subunit, rpoB	Sinf_0094		1	0.99	0.99	0.98	0.98	0.98	0.96	0.96	0.95	0.95	0.95	0.95	0.94	0.94	0.94	0.88	0.93	0.93	0.93	0.93	0.98	0.94	21	-	1	0	0	0	1		1	1	1	1	1	1	1	1	1	1	1	1	1	1	1	1	1
RNA polymerase (beta' subunit), rpoC	Sinf_0095		1	0.99	0.99	0.98	0.98	0.98	0.94	0.94	0.94	0.94	0.94	0.94	0.93	0.93	0.93	0.9	0.9	0.89	0.89	0.89	0.98	0.05	20	-	1	0	0	0	1		1	1	1	1	1	1	1	1	1	1	1	1	1	1	1	1	1
hypothetical protein conserved in bacteria	Sinf_0096		1	1	0.9	0.82	0.82	0.78	0.49	0.49	0.55	0.56	0.54	0.55	0.46	0.46	0.46	0.44	0.42	0.45	0.44	0.45	0.81	0.11	20	-	1	0	0	0	1		1	1	1	1	1	1	1	1	1	1	1	1	1	1	1	1	1
competence protein CglA, cglA	Sinf_0097		1	0.99	0.93	0.86	0.86	0.85	0.72	0.72	0.67	0.65	0.64	0.67	0.64	0.64	0.64	0.65	0.64	0.65	0.64	0.64	0.86	0.09	20	-	1	0	0	0	1		1	1	1	1	1	1	1	1	1	1	1	1	1	1	1	1	1
competence protein ComGB	Sinf_0098		1	0.98	0.89	0.1	0.81	0.81	0.59	0.66	0.62	0.57	0.52	0.61	0.6	0.55	0.59	0.62	0.6	0.59	0.52	0.58	0.81	0.09	19	-	1	0	0	0	1		1	1	0	1	1	1	1	1	1	1	1	1	1	1	1	1	1
competence protein ComGC	Sinf_0099		1	0.98	0.81	0.89	0.89	0.9	0.19	0.54	0.51	0.56	0.54	0.51	0.56	0.57	0.57	0.55	0.55	0.58	0.56	0.56	0.86	0.15	19	-	1	0	0	0	1		1	1	1	1	1	0	1	1	1	1	1	1	1	1	1	1	1
competence protein	Sinf_0100		1	1	0.7	0.65	0.65	0.64	0.16	0.52	0.35	0.39	0.44	0.35	0.48	0.48	0.48	0.43	0.46	0.44	0.44	0.44	0.62	0.13	16	-	1	0	0	0	1		1	1	1	1	1	0	1	0	0	1	0	1	1	1	1	1	1
Type II secretory pathway pseudopilin	Sinf_0101		1	0.98	0.72	0.66	0.66	0.64	0.21	0.38	0.29	0.3	0.29	0.21	0.47	0.21	0.47	0.42	0.33	0.36	0.36	0.24	0.64	0.2	9	-	1	0	0	0	1		1	1	1	1	1	0	0	0	0	0	0	1	0	1	1	0	0
Competence protein ComGF	Sinf_0102		1	0.98	0.77	0.68	0.75	0.76	0.43	0.44	0.56	0.54	0.55	0.54	0.57	0.57	0.57	0.53	0.47	0.48	0.46	0.46	0.74	0.11	20	-	1	0	0	0	1		1	1	1	1	1	1	1	1	1	1	1	1	1	1	1	1	1
Late competence protein ComGG	Sinf_0103		1	0.83	0.71	0.57	0.57	0.6	0.39	0.39	0.34	0.3	0.28	0.35	0.43	0.44	0.44	0.3	0.36	0.35	0.36	0.36	0.58	0.14	9	-	1	0	0	0	1		1	1	1	1	1	0	0	0	0	0	0	1	1	1	0	0	0
Adenine-specific DNA methylase	Sinf_0104		1	1	0.95	0.92	0.92	0.91	0.81	0.81	0.75	0.78	0.78	0.75	0.77	0.77	0.77	0.65	0.69	0.6	0.6	0.6	0.91	0.09	20	-	1	0	0	0	1		1	1	1	1	1	1	1	1	1	1	1	1	1	1	1	1	1
acetate kinase, ack	Sinf_0105		1	1	0.96	0.93	0.93	0.92	0.68	0.68	0.67	0.69	0.69	0.67	0.76	0.76	0.76	0.72	0.73	0.68	0.71	0.71	0.93	0.09	20	-	1	0	0	0	1		1	1	1	1	1	1	1	1	1	1	1	1	1	1	1	1	1
transcription regulator	Sinf_0106		1	1	0.96	0.91	0.91	0.87	0.66	0.66	0.73	0.75	0.4	0.73	0.84	0.84	0.84	0.73	0.43	0.44	0.4	0.4	0.91	0.27	19	-	1	0	0	0	1		1	1	1	1	1	1	1	1	1	0	1	1	1	1	1	1	1
hypothetical protein	Sinf_0107		1	1	0.21	0.26	0.26	0.28	0.22	0.22	0.22	0.21	0.21	0.22	0.21	0.2	0.22	0.22	0.24	0.22	0.2	0.2	0.24	0.2	1	-	1	1	0	0	0		1	0	0	0	0	0	0	0	0	0	0	0	0	0	0	0	0
hypothetical protein	Sinf_0108		1	0.99	0.15	0.64	0.64	0.6	0.3	0.3	0.16	0.16	0.16	0.34	0.28	0.4	0.28	0.17	0.15	0.17	0.16	0.16	0.63	0.14	6	-	1	0	0	0	0		1	0	1	1	1	0	0	0	0	0	0	0	0	0	0	0	0
CAAX amino terminal protease family	Sinf_0109		1	1	0.76	0.6	0.6	0.62	0.33	0.35	0.47	0.44	0.2	0.47	0.37	0.38	0.38	0.32	0.24	0.26	0.24	0.24	0.62	0.11	9	-	1	0	0	0	0		1	1	1	1	1	0	0	1	1	0	1	0	0	0	0	0	0
pyrroline-5-carboxylate reductase, proI	Sinf_0110		1	1	0.96	0.96	0.96	0.96	0.71	0.71	0.75	0.69	0.71	0.74	0.79	0.79	0.79	0.31	0.31	0.31	0.3	0.3	0.96	0.1	15	-	1	0	0	0	1		1	1	1	1	1	1	1	1	1	1	1	1	1	1	0	0	0
glutamyl-aminopeptidase, pepA	Sinf_0111		1	0.99	0.97	0.96	0.96	0.97	0.85	0.85	0.87	0.89	0.88	0.87	0.83	0.83	0.83	0.78	0.79	0.79	0.79	0.79	0.96	0.07	20	-	1	0	0	0	1		1	1	1	1	1	1	1	1	1	1	1	1	1	1	1	1	1
hypothetical protein	Sinf_0112		1	0.84	0.75	0.4	0.38	0.8	0.48	0.48	0.38	0.35	0.35	0.38	0.35	0.36	0.34	0.46	0.4	0.39	0.4	0.4	0.79	0.14	11	-	1	0	0	0	0		1	1	0	0	1	1	1	0	0	0	0	0	0	0	1	0	0
thioredoxin H1	Sinf_0113		1	0.98	0.97	0.94	0.94	0.93	0.73	0.72	0.7	0.71	0.23	0.7	0.75	0.75	0.75	0.63	0.68	0.64	0.62	0.62	0.94	0.13	19	-	1	0	0	0	1		1	1	1	1	1	1	1	1	1	0	1	1	1	1	1	1	1
tRNA binding domain protein	Sinf_0114		1	0.98	0.98	0.97	0.97	0.96	0.75	0.76	0.76	0.78	0.21	0.76	0.75	0.75	0.75	0.75	0.75	0.75	0.76	0.76	0.96	0.11	19	-	1	0	0	0	1		1	1	1	1	1	1	1	1	1	0	1	1	1	1	1	1	1
Methylase involved in ubiquinone/menaquinonebiosynthesis	Sinf_0115		1	0.97	0.11	0.7	0.14	0.11	0.6	0.6	0.56	0.11	0.1	0.56	0.12	0.12	0.12	0.47	0.48	0.13	0.13	0.13	0.12	0.09	8	-	1	0	0	0	0		1	0	1	0	0	1	1	1	0	0	1	0	0	0	1	1	0
single-strand DNA-binding protein, ssbB	Sinf_0116		1	0.97	0.94	0.94	0.94	0.95	0.82	0.82	0.74	0.79	0.44	0.75	0.79	0.8	0.8	0.79	0.76	0.71	0.76	0.76	0.93	0.12	20	-	1	0	0	0	1		1	1	1	1	1	1	1	1	1	1	1	1	1	1	1	1	1
transporter	Sinf_0117		1	0.99	0.08	0.98	0.98	0.1	0.09	0.09	0.09	0.08	0.08	0.09	0.77	0.78	0.77	0.09	0.09	0.08	0.08	0.08	0.98	0.1	7	-	1	0	0	0	1		1	0	1	1	0	0	0	0	0	0	0	1	1	1	0	0	0
putative redox protein, regulator of disulfidebond formation	Sinf_0118		1	0.99	0.18	0.99	0.99	0.19	0.17	0.17	0.18	0.2	0.18	0.18	0.85	0.86	0.86	0.2	0.18	0.19	0.2	0.2	1	0.17	7	-	1	0	0	0	1		1	0	1	1	0	0	0	0	0	0	0	1	1	1	0	0	0
HAD-superfamily hydrolase / phosphatase	Sinf_0119		1	0.98	0.76	0.79	0.79	0.93	0.49	0.49	0.22	0.22	0.21	0.22	0.23	0.23	0.23	0.27	0.27	0.22	0.23	0.23	0.82	0.08	8	-	1	0	0	0	0		1	1	1	1	1	1	1	0	0	0	0	0	0	0	0	0	0
ABC transporter, sugar binding protein, pseudogene,	Sinf_0120																										0		0	0	0		0	0	0	0	0	0	0	0	0	0	0	0	0	0	0	0	0
Transposase and inactivated derivatives-likeprotein	Sinf_0121		1	1	0.27	0.27	0.27	0.27	0.26	0.28	0.26	0.26	0.31	0.26	0.72	0.7	0.72	0.27	0.26	0.26	0.27	0.27	0.74	0.23	5	-	1	0	0	0	1		1	0	0	0	0	0	0	0	0	0	0	1	1	1	0	0	0
putative xylanase/chitin deacetylase	Sinf_0122		1	0.99	0.09	0.08	0.09	0.08	0.08	0.08	0.08	0.08	0.08	0.08	0.08	0.09	0.09	0.09	0.1	0.08	0.08	0.09	0.08	0.07	1	-	1	1	0	0	0		1	0	0	0	0	0	0	0	0	0	0	0	0	0	0	0	0
Transposase and inactivated derivatives-likeprotein	Sinf_0123		1	0.97	0.16	0.16	0.16	0.16	0.17	0.17	0.16	0.17	0.15	0.16	0.92	0.94	0.92	0.15	0.15	0.16	0.16	0.16	0.95	0.15	5	-	1	0	0	0	1		1	0	0	0	0	0	0	0	0	0	0	1	1	1	0	0	0
PTS system, mannose-specific IID component	Sinf_0124		1	0.29	0.65	0.63	0.63	0.63	0.29	0.29	0.29	0.28	0.28	0.29	0.26	0.25	0.26	0.4	0.62	0.3	0.31	0.31	0.63	0.2	7	-	0	0	1	0	0		0	1	1	1	1	0	0	0	0	0	0	0	0	0	0	1	0
PTS associated protein	Sinf_0125		1	0.79	0.83	0.84	0.84	0.67	0.16	0.16	0.16	0.16	0.16	0.16	0.16	0.16	0.16	0.59	0.58	0.16	0.16	0.16	0.83	0.14	8	-	1	0	0	0	0		1	1	1	1	1	0	0	0	0	0	0	0	0	0	1	1	0
ABC transporter substrate-binding/membrane spanning protein, pseudogene,	Sinf_0126																										0		0	0	0		0	0	0	0	0	0	0	0	0	0	0	0	0	0	0	0	0
ABC transporter ATP binding protein	Sinf_0127		1	0.99	0.93	0.93	0.93	0.94	0.83	0.83	0.71	0.44	0.42	0.71	0.91	0.91	0.9	0.45	0.45	0.72	0.45	0.45	0.93	0.18	20	-	1	0	0	0	1		1	1	1	1	1	1	1	1	1	1	1	1	1	1	1	1	1
Co-chaperonin GroES (HSP10), groES	Sinf_0128		1	1	0.91	0.84	0.84	0.84	0.68	0.68	0.7	0.62	0.61	0.7	0.69	0.69	0.69	0.66	0.7	0.68	0.67	0.67	0.86	0.16	20	-	1	0	0	0	1		1	1	1	1	1	1	1	1	1	1	1	1	1	1	1	1	1
Chaperonin GroEL (HSP60 family), groEL	Sinf_0129		1	0.99	0.98	0.97	0.97	0.97	0.91	0.9	0.9	0.91	0.9	0.9	0.92	0.92	0.92	0.89	0.9	0.89	0.88	0.88	0.96	0.07	20	-	1	0	0	0	1		1	1	1	1	1	1	1	1	1	1	1	1	1	1	1	1	1
ISSth1, transposase (orf1), IS3 family	Sinf_0130		1	0.99	0.12	0.11	0.11	0.1	0.2	0.2	0.12	0.11	0.11	0.29	0.3	0.3	0.3	0.13	0.13	0.1	0.1	0.1	0.14	0.1	1	-	1	1	0	0	0		1	0	0	0	0	0	0	0	0	0	0	0	0	0	0	0	0
ISSth1, transposase (orf2), IS3 family	Sinf_0131		1	0.99	0.21	0.2	0.22	0.15	0.22	0.16	0.23	0.22	0.22	0.22	0.34	0.34	0.34	0.18	0.24	0.22	0.08	0.14	0.22	0.07	1	-	1	1	0	0	0		1	0	0	0	0	0	0	0	0	0	0	0	0	0	0	0	0
transcriptional regulator MutR family, pseudogene,	Sinf_0132																										0		0	0	0		0	0	0	0	0	0	0	0	0	0	0	0	0	0	0	0	0
hypothetical protein	Sinf_0133		1	0.99	0.85	0.74	0.74	0.74	0.53	0.53	0.53	0.54	0.52	0.53	0.08	0.08	0.08	0.09	0.1	0.09	0.09	0.09	0.73	0.08	12	-	1	0	0	0	0		1	1	1	1	1	1	1	1	1	1	1	0	0	0	0	0	0
ribosomal large subunit pseudo-uridinesynthase,RluD subfamily	Sinf_0134		1	1	0.93	0.92	0.91	0.92	0.72	0.68	0.66	0.65	0.59	0.66	0.74	0.74	0.74	0.7	0.71	0.69	0.67	0.67	0.89	0.08	20	-	1	0	0	0	1		1	1	1	1	1	1	1	1	1	1	1	1	1	1	1	1	1
hypothetical protein	Sinf_0135		1	1	0.83	0.91	0.91	0.88	0.23	0.23	0.67	0.66	0.2	0.68	0.56	0.56	0.56	0.2	0.19	0.21	0.2	0.2	0.86	0.2	12	-	1	0	0	0	1		1	1	1	1	1	0	0	1	1	0	1	1	1	1	0	0	0
penicillin -binding protein 2C pbpF, pseudogene,	Sinf_0136																										0		0	0	0		0	0	0	0	0	0	0	0	0	0	0	0	0	0	0	0	0
preprotein translocase, SecE subunit, secE	Sinf_0137		1	1	0.97	0.91	0.91	0.91	0.81	0.81	0.8	0.79	0.73	0.78	0.62	0.61	0.62	0.66	0.64	0.59	0.59	0.59	0.9	0.2	20	-	1	0	0	0	1		1	1	1	1	1	1	1	1	1	1	1	1	1	1	1	1	1
hypothetical protein	Sinf_0138		1	1	0.26	0.28	0.28	0.28	0.27	0.27	0.25	0.25	0.27	0.25	0.27	0.27	0.27	0.28	0.28	0.27	0.27	0.27	0.26	0.26	1	-	1	1	0	0	0		1	0	0	0	0	0	0	0	0	0	0	0	0	0	0	0	0
putative membrane protein, CF-9 family	Sinf_0139		1	1	0.15	0.15	0.15	0.18	0.14	0.14	0.14	0.14	0.14	0.15	0.16	0.16	0.16	0.17	0.23	0.14	0.17	0.17	0.14	0.15	1	-	1	1	0	0	0		1	0	0	0	0	0	0	0	0	0	0	0	0	0	0	0	0
transcription antitermination factor, nusG	Sinf_0140		1	1	0.99	0.98	0.98	0.99	0.96	0.96	0.94	0.94	0.94	0.94	0.95	0.95	0.95	0.83	0.83	0.81	0.82	0.82	0.97	0.1	20	-	1	0	0	0	1		1	1	1	1	1	1	1	1	1	1	1	1	1	1	1	1	1
ion transport protein	Sinf_0141		1	1	0.95	0.79	0.79	0.13	0.11	0.11	0.12	0.11	0.12	0.11	0.12	0.12	0.12	0.11	0.11	0.12	0.12	0.12	0.78	0.12	5	-	1	0	0	0	0		1	1	1	1	0	0	0	0	0	0	0	0	0	0	0	0	0
hydrolase	Sinf_0142		1	0.99	0.9	0.9	0.9	0.89	0.74	0.74	0.1	0.09	0.1	0.1	0.69	0.69	0.69	0.09	0.09	0.1	0.1	0.1	0.89	0.09	11	-	1	0	0	0	1		1	1	1	1	1	1	1	0	0	0	0	1	1	1	0	0	0
leucyl-tRNA synthetase, leuS, pseudogene,	Sinf_0143																										0		0	0	0		0	0	0	0	0	0	0	0	0	0	0	0	0	0	0	0	0
aldose 1- epimerase, pseudogene,	Sinf_0144																										0		0	0	0		0	0	0	0	0	0	0	0	0	0	0	0	0	0	0	0	0
hypothetical protein	Sinf_0145		1	0.99	0.94	0.96	0.96	0.96	0.29	0.29	0.2	0.48	0.18	0.2	0.5	0.5	0.5	0.63	0.68	0.66	0.66	0.66	1	0.16	15	-	1	0	0	0	1		1	1	1	1	1	0	0	0	1	0	0	1	1	1	1	1	1
oxidoreductase,pyridinenucleotide-disulfide,class I	Sinf_0146		1	1	0.99	0.25	0.99	0.25	0.62	0.63	0.64	0.65	0.25	0.64	0.63	0.63	0.63	0.64	0.65	0.65	0.65	0.65	1	0.08	17	-	1	0	0	0	1		1	1	0	1	0	1	1	1	1	0	1	1	1	1	1	1	1
Positive transcriptional regulator, MutRfamily	Sinf_0147		1	0.99	0.27	0.27	0.27	0.23	0.55	0.55	0.33	0.54	0.67	0.33	0.67	0.31	0.67	0.24	0.2	0.25	0.68	0.68	0.97	0.12	10	-	1	0	0	0	1		1	0	0	0	0	1	1	0	1	1	0	1	0	1	0	0	0
hypothetical protein	Sinf_0148		1	1	0.2	0.2	0.2	0.2	0.2	0.2	0.2	0.21	0.2	0.19	0.21	0.21	0.21	0.21	0.19	0.2	0.19	0.19	1	0.17	2	-	1	0	0	0	0		1	0	0	0	0	0	0	0	0	0	0	0	0	0	0	0	0
Phosphoribosyl-glycinamides ynthetase,ATP-grasp(A) domain protein	Sinf_0149		1	0.88	0.09	0.09	0.09	0.09	0.09	0.09	0.09	0.1	0.11	0.09	0.09	0.09	0.09	0.1	0.11	0.1	0.12	0.12	1	0.08	2	-	1	0	0	0	0		1	0	0	0	0	0	0	0	0	0	0	0	0	0	0	0	0
major facilitator superfamily MFS_1	Sinf_0150		1	1	0.12	0.15	0.15	0.11	0.14	0.13	0.13	0.14	0.14	0.12	0.14	0.14	0.12	0.13	0.11	0.16	0.14	0.14	0.99	0.12	2	-	1	0	0	0	0		1	0	0	0	0	0	0	0	0	0	0	0	0	0	0	0	0
Nikkomycin biosynthesis protein, carboxylase	Sinf_0151		1	0.98	0.12	0.13	0.13	0.12	0.11	0.11	0.11	0.11	0.12	0.11	0.12	0.12	0.12	0.11	0.11	0.11	0.26	0.26	0.98	0.1	2	-	1	0	0	0	0		1	0	0	0	0	0	0	0	0	0	0	0	0	0	0	0	0
hypothetical protein	Sinf_0152		1	1	0.16	0.19	0.17	0.17	0.18	0.18	0.17	0.17	0.16	0.16	0.16	0.16	0.17	0.17	0.17	0.17	0.17	0.17	1	0.15	2	-	1	0	0	0	0		1	0	0	0	0	0	0	0	0	0	0	0	0	0	0	0	0
hypothetical protein	Sinf_0153		1	0.21	0.21	0.21	0.21	0.21	0.2	0.2	0.21	0.22	0.19	0.19	0.2	0.2	0.2	0.19	0.21	0.21	0.22	0.22	0.96	0.21	1	-	0	0	1	0	0		0	0	0	0	0	0	0	0	0	0	0	0	0	0	0	0	0
Integrase	Sinf_0154		1	1	0.11	0.17	0.17	0.17	0.62	0.22	0.23	0.17	0.15	0.13	0.69	0.69	0.69	0.69	0.35	0.18	0.11	0.11	0.16	0.08	6	-	1	0	0	0	1		1	0	0	0	0	1	0	0	0	0	0	1	1	1	1	0	0
ATPase, AAA family	Sinf_0155		1	1	0.95	0.95	0.95	0.95	0.86	0.87	0.85	0.88	0.87	0.86	0.88	0.88	0.88	0.86	0.87	0.85	0.85	0.85	0.95	0.07	20	-	1	0	0	0	1		1	1	1	1	1	1	1	1	1	1	1	1	1	1	1	1	1
acetyltransferase, GNAT family	Sinf_0156		1	0.66	0.95	0.73	0.73	0.67	0.31	0.31	0.18	0.21	0.15	0.18	0.22	0.22	0.22	0.21	0.22	0.19	0.19	0.19	0.69	0.15	6	-	1	0	0	0	0		1	1	1	1	1	0	0	0	0	0	0	0	0	0	0	0	0
Protein of unknown function (DUF3013)	Sinf_0157		1	0.99	1	0.96	0.96	0.93	0.78	0.78	0.74	0.74	0.67	0.72	0.76	0.77	0.77	0.63	0.6	0.64	0.64	0.64	0.97	0.11	20	-	1	0	0	0	1		1	1	1	1	1	1	1	1	1	1	1	1	1	1	1	1	1
hypothetical protein, pseudogene,	Sinf_0158																										0		0	0	0		0	0	0	0	0	0	0	0	0	0	0	0	0	0	0	0	0
ribosomal protein L11 methyltransferase, prmA	Sinf_0159		1	1	0.97	0.95	0.95	0.94	0.78	0.78	0.71	0.75	0.74	0.71	0.81	0.82	0.81	0.82	0.79	0.77	0.78	0.78	0.98	0.08	20	-	1	0	0	0	1		1	1	1	1	1	1	1	1	1	1	1	1	1	1	1	1	1
RNA methyltransferase, RsmE family	Sinf_0160		1	0.99	0.94	0.92	0.92	0.91	0.78	0.78	0.7	0.71	0.7	0.71	0.75	0.76	0.75	0.66	0.68	0.68	0.69	0.69	0.91	0.09	20	-	1	0	0	0	1		1	1	1	1	1	1	1	1	1	1	1	1	1	1	1	1	1
transcriptional regulator, LacI family	Sinf_0161		1	0.99	0.8	0.74	0.74	0.73	0.28	0.28	0.59	0.57	0.28	0.59	0.33	0.18	0.32	0.29	0.29	0.27	0.27	0.27	0.31	0.08	8	-	1	0	0	0	0		1	1	1	1	1	0	0	1	1	0	1	0	0	0	0	0	0
PTS system, glucose-specific IIABC component	Sinf_0162		1	0.99	0.97	0.94	0.94	0.94	0.77	0.77	0.77	0.78	0.76	0.77	0.3	0.14	0.3	0.72	0.73	0.71	0.71	0.71	0.94	0.05	17	-	1	0	0	0	0		1	1	1	1	1	1	1	1	1	1	1	0	0	0	1	1	1
Metal-dependent hydrolase	Sinf_0163		1	0.99	0.91	0.89	0.89	0.88	0.67	0.67	0.66	0.66	0.65	0.66	0.51	0.46	0.51	0.54	0.54	0.55	0.55	0.55	0.88	0.08	20	-	1	0	0	0	1		1	1	1	1	1	1	1	1	1	1	1	1	1	1	1	1	1
Cellulase M and related protein	Sinf_0164		1	1	0.96	0.97	0.97	0.97	0.83	0.83	0.14	0.85	0.14	0.15	0.14	0.14	0.14	0.76	0.14	0.77	0.77	0.77	0.95	0.08	13	-	1	0	0	0	0		1	1	1	1	1	1	1	0	1	0	0	0	0	0	1	0	1
NrdI Flavodoxin like protein	Sinf_0165		1	1	0.84	0.79	0.79	0.8	0.7	0.7	0.72	0.69	0.67	0.72	0.73	0.73	0.73	0.57	0.55	0.6	0.58	0.58	0.77	0.11	20	-	1	0	0	0	1		1	1	1	1	1	1	1	1	1	1	1	1	1	1	1	1	1
PTSsystem,lactose/cellobiose-specific,EIIBcomponent	Sinf_0166		1	0.98	0.91	0.93	0.93	0.91	0.19	0.19	0.22	0.57	0.17	0.2	0.14	0.14	0.14	0.25	0.69	0.18	0.73	0.73	0.19	0.15	9	-	1	0	0	0	0		1	1	1	1	1	0	0	0	1	0	0	0	0	0	0	1	0
PTSsystem,lactose/cellobiose-specific,IIAcomponent	Sinf_0167		1	0.73	0.84	0.81	0.81	0.79	0.31	0.37	0.4	0.68	0.4	0.4	0.16	0.15	0.16	0.38	0.72	0.38	0.66	0.66	0.38	0.13	11	-	1	0	0	0	0		1	1	1	1	1	0	0	0	1	0	0	0	0	0	0	1	0
beta-glucosidase, pseudogene,	Sinf_0168																										0		0	0	0		0	0	0	0	0	0	0	0	0	0	0	0	0	0	0	0	0
PTS system, cellobiose-specific IIC component	Sinf_0169		1	1	0.95	0.92	0.92	0.92	0.31	0.31	0.38	0.31	0.3	0.37	0.23	0.23	0.23	0.36	0.83	0.26	0.4	0.4	0.26	0.18	8	-	1	0	0	0	0		1	1	1	1	1	0	0	0	0	0	0	0	0	0	0	1	0
transcriptional regulator: GntR family	Sinf_0170		1	1	0.92	0.9	0.9	0.9	0.17	0.17	0.19	0.2	0.2	0.2	0.19	0.18	0.19	0.2	0.8	0.16	0.37	0.37	0.87	0.09	7	-	1	0	0	0	0		1	1	1	1	1	0	0	0	0	0	0	0	0	0	0	1	0
mannose-6-phosphate isomerase, class I, manA	Sinf_0171		1	0.98	0.93	0.92	0.92	0.92	0.78	0.78	0.77	0.77	0.76	0.75	0.71	0.71	0.71	0.75	0.74	0.75	0.74	0.74	0.91	0.08	20	-	1	0	0	0	1		1	1	1	1	1	1	1	1	1	1	1	1	1	1	1	1	1
aspartate 1-decarboxylase, panD	Sinf_0172		1	0.98	0.14	0.82	0.82	0.16	0.15	0.14	0.13	0.14	0.14	0.13	0.14	0.14	0.14	0.14	0.14	0.14	0.14	0.14	0.14	0.12	3	-	1	0	0	0	0		1	0	1	1	0	0	0	0	0	0	0	0	0	0	0	0	0
pantoate--beta-alanine ligase, panC	Sinf_0173		1	0.97	0.16	0.88	0.88	0.16	0.17	0.17	0.18	0.17	0.17	0.18	0.17	0.17	0.17	0.18	0.16	0.18	0.17	0.17	0.17	0.16	3	-	1	0	0	0	0		1	0	1	1	0	0	0	0	0	0	0	0	0	0	0	0	0
mannanase, pseudogene,	Sinf_0174																										0		0	0	0		0	0	0	0	0	0	0	0	0	0	0	0	0	0	0	0	0
transcriptional regulator, gntR family	Sinf_0175		1	1	0.93	0.89	0.89	0.88	0.25	0.25	0.23	0.23	0.23	0.23	0.24	0.24	0.24	0.27	0.36	0.25	0.4	0.4	0.87	0.1	8	-	1	0	0	0	0		1	1	1	1	1	0	0	0	0	0	0	0	0	0	0	0	0
transcriptional regulator	Sinf_0176		1	0.99	0.79	0.77	0.77	0.77	0.28	0.29	0.38	0.37	0.4	0.38	0.21	0.21	0.21	0.28	0.27	0.31	0.31	0.31	0.21	0.11	6	-	1	0	0	0	0		1	1	1	1	1	0	0	0	0	0	0	0	0	0	0	0	0
GTP pyrophosphokinase (stringent response), relA	Sinf_0177		1	1	0.98	0.97	0.96	0.97	0.88	0.88	0.88	0.9	0.89	0.89	0.87	0.88	0.87	0.81	0.81	0.8	0.8	0.8	0.97	0.05	20	-	1	0	0	0	1		1	1	1	1	1	1	1	1	1	1	1	1	1	1	1	1	1
D-tyrosyl-tRNA(Tyr) deacylase	Sinf_0178		1	1	0.93	0.91	0.91	0.91	0.75	0.75	0.78	0.79	0.79	0.78	0.78	0.78	0.78	0.73	0.74	0.78	0.77	0.77	0.91	0.12	20	-	1	0	0	0	1		1	1	1	1	1	1	1	1	1	1	1	1	1	1	1	1	1
transcriptional regulator	Sinf_0179		1	0.99	0.8	0.66	0.66	0.66	0.42	0.42	0.36	0.34	0.34	0.36	0.09	0.09	0.09	0.29	0.26	0.28	0.29	0.29	0.65	0.09	8	-	1	0	0	0	0		1	1	1	1	1	1	1	0	0	0	0	0	0	0	0	0	0
multiple sugar-binding ABC transporter,ATP-binding protein	Sinf_0180		1	1	0.93	0.94	0.94	0.93	0.84	0.84	0.85	0.85	0.85	0.85	0.3	0.3	0.3	0.77	0.76	0.76	0.76	0.76	0.96	0.12	17	-	1	0	0	0	0		1	1	1	1	1	1	1	1	1	1	1	0	0	0	1	1	1
PTS system, lactose-specific, repressor	Sinf_0181		1	1	0.94	0.89	0.89	0.9	0.64	0.64	0.6	0.63	0.61	0.62	0.27	0.27	0.27	0.43	0.42	0.58	0.56	0.56	0.99	0.09	17	-	1	0	0	0	0		1	1	1	1	1	1	1	1	1	1	1	0	0	0	1	1	1
galactose-6-phosphate isomerase subunit LacA, lacA	Sinf_0182		1	1	0.16	0.9	0.9	0.89	0.7	0.74	0.72	0.75	0.74	0.72	0.15	0.15	0.15	0.74	0.48	0.71	0.7	0.7	1	0.12	16	-	1	0	0	0	0		1	0	1	1	1	1	1	1	1	1	1	0	0	0	1	1	1
galactose-6-phosphate isomerase subunit LacB, lacB	Sinf_0183		1	1	0.12	0.96	0.96	0.95	0.83	0.85	0.86	0.88	0.88	0.84	0.13	0.13	0.13	0.86	0.59	0.86	0.86	0.86	0.96	0.11	16	-	1	0	0	0	0		1	0	1	1	1	1	1	1	1	1	1	0	0	0	1	1	1
tagatose-6-phosphate kinase, lacC	Sinf_0184		1	1	0.26	0.95	0.95	0.95	0.66	0.66	0.64	0.63	0.64	0.59	0.26	0.26	0.26	0.66	0.26	0.66	0.66	0.66	0.97	0.09	15	-	1	0	0	0	0		1	0	1	1	1	1	1	1	1	1	1	0	0	0	1	0	1
tagatose 1,6-diphosphate aldolase, lacD	Sinf_0185		1	1	0.1	0.96	0.96	0.35	0.73	0.75	0.78	0.61	0.81	0.79	0.09	0.09	0.09	0.75	0.58	0.75	0.75	0.75	0.97	0.08	15	-	1	0	0	0	0		1	0	1	1	0	1	1	1	1	1	1	0	0	0	1	1	1
aldose 1-epimerase	Sinf_0186		1	0.99	0.09	0.97	0.97	0.97	0.6	0.66	0.08	0.09	0.08	0.08	0.1	0.1	0.1	0.09	0.09	0.64	0.2	0.2	0.98	0.08	8	-	1	0	0	0	0		1	0	1	1	1	1	1	0	0	0	0	0	0	0	0	0	1
transcriptional antiterminator, pseudogene	Sinf_0187		1	0.87	0.41	0.83	0.83	0.83	0.29	0.49	0.3	0.36	0.29	0.59	0.22	0.22	0.22	0.49	0.65	0.47	0.46	0.46	0.85	0.2	13	-	1	0	0	0	0		1	1	1	1	1	0	1	0	0	0	1	0	0	0	1	1	1
ISSth1, transposase (orf1), IS3 family	Sinf_0188		1	0.99	0.12	0.11	0.11	0.1	0.2	0.2	0.12	0.11	0.11	0.29	0.3	0.3	0.3	0.13	0.13	0.1	0.1	0.1	0.14	0.1	1	-	1	1	0	0	0		1	0	0	0	0	0	0	0	0	0	0	0	0	0	0	0	0
ISSth1, transposase (orf2), IS3 family	Sinf_0189		1	0.99	0.21	0.2	0.22	0.15	0.22	0.16	0.23	0.22	0.22	0.22	0.34	0.34	0.34	0.18	0.24	0.22	0.08	0.14	0.22	0.07	1	-	1	1	0	0	0		1	0	0	0	0	0	0	0	0	0	0	0	0	0	0	0	0
transcriptional antiterminator, pseudogene	Sinf_0190		1	0.97	0.21	0.75	0.75	0.73	0.17	0.48	0.17	0.21	0.18	0.47	0.13	0.13	0.14	0.5	0.47	0.51	0.51	0.51	0.75	0.12	12	-	1	0	0	0	0		1	0	1	1	1	0	1	0	0	0	1	0	0	0	1	1	1
PTS system, lactose-specific IIA component	Sinf_0191		1	1	0.42	0.79	0.79	0.79	0.34	0.92	0.4	0.45	0.75	0.68	0.17	0.16	0.17	0.87	0.54	0.86	0.86	0.86	1	0.15	16	-	1	0	0	0	0		1	1	1	1	1	0	1	0	1	1	1	0	0	0	1	1	1
PTS system, lactose-specific IIBC component	Sinf_0192		1	0.99	0.18	0.85	0.85	0.85	0.17	0.93	0.18	0.19	0.85	0.81	0.11	0.11	0.11	0.94	0.55	0.84	0.84	0.84	0.99	0.06	13	-	1	0	0	0	0		1	0	1	1	1	0	1	0	0	1	1	0	0	0	1	1	1
phospho-beta-galactosidase, pseudogene	Sinf_0193		1	0.9	0.41	0.82	0.82	0.82	0.33	0.85	0.34	0.31	0.82	0.76	0.27	0.13	0.26	0.86	0.6	0.83	0.83	0.83	0.89	0.15	14	-	1	0	0	0	0		1	1	1	1	1	0	1	0	0	1	1	0	0	0	1	1	1
transposase IS1239	Sinf_0194		1	0.69	0.26	0.08	0.08	0.99	0.16	0.16	0.09	0.71	0.08	0.95	0.71	0.08	0.71	0.09	0.51	0.16	0.69	0.69	0.82	0.08	10	-	1	0	0	0	1		1	0	0	0	1	0	0	0	1	0	1	1	0	1	0	1	0
phospho-beta-galactosidase, pseudogene	Sinf_0195		1	0.97	0.26	0.87	0.86	0.87	0.23	0.91	0.27	0.23	0.89	0.8	0.09	0.09	0.12	0.92	0.61	0.94	0.94	0.94	0.96	0.07	13	-	1	0	0	0	0		1	0	1	1	1	0	1	0	0	1	1	0	0	0	1	1	1
PTSsystem,lactose/cellobiose-specific,EIIBCsubunit	Sinf_0196		1	0.98	0.27	0.82	0.82	0.82	0.37	0.68	0.36	0.35	0.74	0.69	0.27	0.24	0.23	0.67	0.81	0.68	0.68	0.68	0.7	0.23	13	-	1	0	0	0	0		1	0	1	1	1	0	1	0	0	1	1	0	0	0	1	1	1
endo-Beta-1,4-Galactanase, pseudogene,	Sinf_0197																										0		0	0	0		0	0	0	0	0	0	0	0	0	0	0	0	0	0	0	0	0
transcription regulator, AraC family	Sinf_0198		1	1	0.67	0.85	0.85	0.85	0.16	0.16	0.13	0.18	0.13	0.14	0.11	0.1	0.11	0.38	0.14	0.13	0.37	0.37	0.93	0.09	6	-	1	0	0	0	0		1	1	1	1	1	0	0	0	0	0	0	0	0	0	0	0	0
alpha-galactosidase (melibiase)	Sinf_0199		1	0.99	0.1	0.87	0.87	0.89	0.06	0.06	0.07	0.06	0.06	0.07	0.06	0.06	0.06	0.73	0.06	0.06	0.7	0.7	0.89	0.05	8	-	1	0	0	0	0		1	0	1	1	1	0	0	0	0	0	0	0	0	0	1	0	0
multiple sugar-binding ABC transporter,sugar-binding protein MsmE precursor	Sinf_0200		1	1	0.12	0.89	0.89	0.93	0.14	0.14	0.14	0.13	0.13	0.14	0.09	0.09	0.08	0.63	0.14	0.14	0.59	0.59	0.94	0.07	8	-	1	0	0	0	0		1	0	1	1	1	0	0	0	0	0	0	0	0	0	1	0	0
multiple sugar-binding ABC transporter, permeaseprotein MsmF	Sinf_0201		1	1	0.2	0.96	0.96	1	0.29	0.29	0.29	0.28	0.28	0.29	0.13	0.12	0.12	0.82	0.27	0.28	0.81	0.81	0.99	0.09	8	-	1	0	0	0	0		1	0	1	1	1	0	0	0	0	0	0	0	0	0	1	0	0
multiple sugar-binding ABC transporter, permeaseprotein MsmG	Sinf_0202		1	0.99	0.25	0.98	0.98	0.99	0.26	0.26	0.24	0.24	0.24	0.24	0.11	0.11	0.11	0.8	0.25	0.23	0.79	0.79	0.99	0.09	8	-	1	0	0	0	0		1	0	1	1	1	0	0	0	0	0	0	0	0	0	1	0	0
sucrose phosphorylase	Sinf_0203		1	1	0.17	0.94	0.94	0.93	0.08	0.09	0.09	0.09	0.09	0.09	0.07	0.07	0.07	0.84	0.08	0.09	0.85	0.85	0.93	0.07	8	-	1	0	0	0	0		1	0	1	1	1	0	0	0	0	0	0	0	0	0	1	0	0
glucan 1,6-alpha-glucosidase dexB, pseudogene,	Sinf_0204																										0		0	0	0		0	0	0	0	0	0	0	0	0	0	0	0	0	0	0	0	0
galactose repressor, galR	Sinf_0205		1	0.99	0.94	0.89	0.9	0.9	0.16	0.17	0.73	0.18	0.16	0.74	0.62	0.62	0.62	0.58	0.58	0.64	0.64	0.64	0.92	0.08	16	-	1	0	0	0	1		1	1	1	1	1	0	0	1	0	0	1	1	1	1	1	1	1
galactokinase, galK	Sinf_0206		1	0.99	0.92	0.91	0.91	0.9	0.08	0.08	0.8	0.08	0.09	0.8	0.78	0.78	0.78	0.77	0.79	0.77	0.77	0.77	0.91	0.08	16	-	1	0	0	0	1		1	1	1	1	1	0	0	1	0	0	1	1	1	1	1	1	1
galactose-1-P-uridyl transferase, galT	Sinf_0207		1	1	0.93	0.89	0.89	0.89	0.07	0.07	0.78	0.07	0.07	0.78	0.65	0.65	0.65	0.71	0.69	0.66	0.69	0.69	0.89	0.06	16	-	1	0	0	0	1		1	1	1	1	1	0	0	1	0	0	1	1	1	1	1	1	1
UDP-glucose 4-epimerase, galE2	Sinf_0208		1	1	0.98	0.99	0.99	0.98	0.85	0.85	0.78	0.42	0.19	0.79	0.92	0.93	0.92	0.83	0.42	0.41	0.41	0.41	0.99	0.12	19	-	1	0	0	0	1		1	1	1	1	1	1	1	1	1	0	1	1	1	1	1	1	1
acetyltransferase, GNAT family	Sinf_0209		1	0.99	0.7	0.6	0.6	0.32	0.12	0.12	0.1	0.1	0.09	0.1	0.2	0.2	0.2	0.36	0.1	0.45	0.44	0.44	0.59	0.08	8	-	1	0	0	0	0		1	1	1	1	0	0	0	0	0	0	0	0	0	0	0	0	1
preprotein translocase subunit YajC, yajC	Sinf_0210		1	1	0.83	0.75	0.75	0.73	0.61	0.61	0.61	0.6	0.6	0.61	0.37	0.37	0.37	0.46	0.51	0.49	0.48	0.48	0.72	0.14	17	-	1	0	0	0	0		1	1	1	1	1	1	1	1	1	1	1	0	0	0	1	1	1
undecaprenyl diphosphate synthase, uppS	Sinf_0211		1	0.99	0.96	0.96	0.96	0.96	0.89	0.89	0.81	0.81	0.8	0.81	0.78	0.78	0.78	0.74	0.73	0.75	0.74	0.74	0.95	0.09	20	-	1	0	0	0	1		1	1	1	1	1	1	1	1	1	1	1	1	1	1	1	1	1
phosphatidate cytidylyl transferase, cdsA	Sinf_0212		1	0.99	0.98	0.92	0.92	0.92	0.78	0.78	0.78	0.8	0.77	0.78	0.71	0.71	0.71	0.67	0.67	0.6	0.59	0.59	0.92	0.09	20	-	1	0	0	0	1		1	1	1	1	1	1	1	1	1	1	1	1	1	1	1	1	1
peptidase family M50	Sinf_0213		1	1	0.9	0.86	0.86	0.86	0.73	0.73	0.7	0.39	0.72	0.71	0.71	0.71	0.71	0.71	0.71	0.64	0.64	0.64	0.86	0.06	19	-	1	0	0	0	1		1	1	1	1	1	1	1	1	0	1	1	1	1	1	1	1	1
prolyl-tRNA synthetase, proS	Sinf_0214		1	1	0.96	0.99	0.99	0.99	0.89	0.89	0.85	0.88	0.88	0.86	0.89	0.89	0.89	0.84	0.84	0.85	0.84	0.84	0.98	0.07	20	-	1	0	0	0	1		1	1	1	1	1	1	1	1	1	1	1	1	1	1	1	1	1
DNA polymerase III (alpha subunit), polC	Sinf_0215		1	0.99	0.97	0.99	0.99	0.97	0.86	0.86	0.85	0.86	0.86	0.85	0.76	0.76	0.76	0.79	0.79	0.79	0.78	0.78	0.98	0.04	20	-	1	0	0	0	1		1	1	1	1	1	1	1	1	1	1	1	1	1	1	1	1	1
transcriptional regulator, MarR family	Sinf_0216		1	1	0.84	0.77	0.77	0.76	0.66	0.66	0.53	0.58	0.55	0.53	0.38	0.14	0.4	0.5	0.48	0.17	0.16	0.16	0.75	0.11	15	-	1	0	0	0	0		1	1	1	1	1	1	1	1	1	1	1	0	0	0	1	1	0
NADPH-dependent FMN reductase	Sinf_0217		1	1	0.95	0.87	0.87	0.87	0.15	0.15	0.63	0.48	0.63	0.63	0.68	0.68	0.68	0.61	0.6	0.65	0.64	0.64	0.86	0.11	18	-	1	0	0	0	1		1	1	1	1	1	0	0	1	1	1	1	1	1	1	1	1	1
peptide deformylase, def	Sinf_0218		1	1	0.97	0.93	0.93	0.92	0.84	0.84	0.8	0.79	0.79	0.81	0.82	0.82	0.82	0.84	0.86	0.81	0.81	0.81	0.92	0.1	20	-	1	0	0	0	1		1	1	1	1	1	1	1	1	1	1	1	1	1	1	1	1	1
cAMP-binding protein, catabolite gene activator and regulatory subunit ofcAMP-dependent protein kinases	Sinf_0219		1	1	0.93	0.9	0.9	0.88	0.62	0.62	0.13	0.47	0.12	0.13	0.41	0.43	0.42	0.12	0.11	0.12	0.12	0.12	0.89	0.11	12	-	1	0	0	0	1		1	1	1	1	1	1	1	0	1	0	0	1	1	1	0	0	0
Major Facilitator Superfamily protein	Sinf_0220		1	0.99	0.91	0.78	0.78	0.78	0.51	0.51	0.15	0.47	0.14	0.15	0.39	0.39	0.39	0.38	0.4	0.36	0.36	0.36	0.78	0.14	10	-	1	0	0	0	0		1	1	1	1	1	1	1	0	1	0	0	0	0	0	0	0	0
ribosomal protein S15, rpsO	Sinf_0221		1	0.87	0.87	0.87	0.87	0.87	0.86	0.86	0.85	0.85	0.86	0.85	0.86	0.86	0.86	0.85	0.85	0.87	0.87	0.87	0.87	0.2	20	-	1	0	0	0	1		1	1	1	1	1	1	1	1	1	1	1	1	1	1	1	1	1
alcohol-acetaldehyde dehydrogenase	Sinf_0222		1	0.27	0.98	0.93	0.93	0.93	0.43	0.43	0.44	0.43	0.07	0.44	0.08	0.06	0.08	0.44	0.42	0.44	0.44	0.44	0.69	0.05	15	-	0	0	1	0	0		0	1	1	1	1	1	1	1	1	0	1	0	0	0	1	1	1
putative membrane protein	Sinf_0223		1	1	0.95	0.92	0.92	0.92	0.69	0.69	0.65	0.68	0.66	0.65	0.75	0.75	0.75	0.73	0.57	0.68	0.58	0.58	0.93	0.24	20	-	1	0	0	0	1		1	1	1	1	1	1	1	1	1	1	1	1	1	1	1	1	1
polynucleotide phosphorylase (PNPase), pnpA	Sinf_0224		1	0.99	0.96	0.96	0.96	0.96	0.86	0.86	0.87	0.88	0.88	0.87	0.81	0.8	0.81	0.88	0.87	0.86	0.86	0.86	0.95	0.06	20	-	1	0	0	0	1		1	1	1	1	1	1	1	1	1	1	1	1	1	1	1	1	1
hypothetical protein	Sinf_0225		1	0.99	0.94	0.93	0.93	0.92	0.69	0.69	0.71	0.74	0.73	0.71	0.55	0.55	0.55	0.11	0.1	0.1	0.11	0.11	0.93	0.11	15	-	1	0	0	0	1		1	1	1	1	1	1	1	1	1	1	1	1	1	1	0	0	0
serine acetyltransferase, cysE	Sinf_0226		1	1	0.98	0.65	0.94	0.9	0.8	0.8	0.75	0.8	0.78	0.75	0.88	0.88	0.88	0.85	0.83	0.86	0.85	0.85	0.94	0.1	20	-	1	0	0	0	1		1	1	1	1	1	1	1	1	1	1	1	1	1	1	1	1	1
cysteinyl-tRNA synthetase, cysS	Sinf_0227		1	0.99	0.96	0.94	0.94	0.94	0.87	0.87	0.79	0.83	0.82	0.8	0.85	0.85	0.85	0.79	0.78	0.78	0.78	0.78	0.94	0.08	20	-	1	0	0	0	1		1	1	1	1	1	1	1	1	1	1	1	1	1	1	1	1	1
hypothetical protein conserved in bacteria	Sinf_0228		1	0.99	1	0.94	0.94	0.93	0.76	0.76	0.77	0.8	0.8	0.78	0.81	0.81	0.81	0.81	0.82	0.81	0.81	0.81	0.94	0.14	20	-	1	0	0	0	1		1	1	1	1	1	1	1	1	1	1	1	1	1	1	1	1	1
RNA methyltransferase, TrmH family	Sinf_0229		1	1	0.94	0.95	0.95	0.94	0.86	0.86	0.81	0.86	0.83	0.82	0.86	0.86	0.86	0.84	0.83	0.84	0.84	0.84	0.94	0.09	20	-	1	0	0	0	1		1	1	1	1	1	1	1	1	1	1	1	1	1	1	1	1	1
putative RNA-binding protein containing a PINdomain protein	Sinf_0230		1	0.9	0.84	0.86	0.86	0.86	0.76	0.76	0.72	0.76	0.75	0.72	0.76	0.69	0.76	0.6	0.6	0.12	0.12	0.12	0.84	0.12	17	-	1	0	0	0	1		1	1	1	1	1	1	1	1	1	1	1	1	1	1	1	1	0
EDD domain protein, DegV family	Sinf_0231		1	0.99	0.77	0.9	0.9	0.9	0.64	0.64	0.7	0.7	0.71	0.7	0.8	0.8	0.79	0.61	0.59	0.26	0.25	0.25	0.87	0.09	17	-	1	0	0	0	1		1	1	1	1	1	1	1	1	1	1	1	1	1	1	1	1	0
transcriptional regulator, pseudogene,	Sinf_0232																										0		0	0	0		0	0	0	0	0	0	0	0	0	0	0	0	0	0	0	0	0
2-dehydropantoate 2-reducatse panE, pseudogene,	Sinf_0233																										0		0	0	0		0	0	0	0	0	0	0	0	0	0	0	0	0	0	0	0	0
ribosomal protein L13, rplM	Sinf_0234		1	1	0.99	1	1	1	0.97	0.98	0.97	0.97	0.96	0.93	0.98	0.98	0.98	0.98	0.96	0.97	0.97	0.97	1	0.12	20	-	1	0	0	0	1		1	1	1	1	1	1	1	1	1	1	1	1	1	1	1	1	1
ribosomal protein S9, rpsI	Sinf_0235		1	0.99	1	0.99	0.99	0.99	0.97	0.97	0.98	0.97	0.97	0.98	0.96	0.96	0.96	0.96	0.96	0.96	0.97	0.97	0.98	0.13	20	-	1	0	0	0	1		1	1	1	1	1	1	1	1	1	1	1	1	1	1	1	1	1
Negative transcriptional regulator coppertransport operon	Sinf_0236		1	0.87	0.43	0.44	0.44	0.43	0.95	0.39	0.36	0.38	0.36	0.35	0.42	0.42	0.42	0.34	0.33	0.35	0.35	0.35	0.98	0.13	10	-	1	0	0	0	1		1	1	1	1	1	1	0	0	0	0	0	1	1	1	0	0	0
cation-transporting ATP-ase, P-type	Sinf_0237		1	0.98	0.68	0.66	0.66	0.67	0.62	0.62	0.61	0.65	0.62	0.62	0.62	0.61	0.62	0.71	0.7	0.57	0.57	0.57	0.98	0.12	20	-	1	0	0	0	1		1	1	1	1	1	1	1	1	1	1	1	1	1	1	1	1	1
Copper chaperone	Sinf_0238		1	1	0.34	0.34	0.34	0.34	0.36	0.36	0.28	0.33	0.33	0.27	0.37	0.37	0.37	0.35	0.36	0.27	0.22	0.22	1	0.23	2	-	1	0	0	0	0		1	0	0	0	0	0	0	0	0	0	0	0	0	0	0	0	0
Lead, cadmium, zinc and mercury transportingATPase; Copper-translocating P-type ATPase	Sinf_0239		1	0.98	0.28	0.28	0.28	0.28	0.96	0.27	0.27	0.26	0.26	0.27	0.44	0.44	0.41	0.3	0.29	0.27	0.27	0.27	0.98	0.06	6	-	1	0	0	0	1		1	0	0	0	0	1	0	0	0	0	0	1	1	1	0	0	0
integral membrane protein TIGR01906	Sinf_0240		1	0.32	0.33	0.33	0.33	0.33	0.72	0.32	0.32	0.29	0.29	0.31	0.31	0.31	0.31	0.33	0.3	0.35	0.36	0.36	0.33	0.11	1	-	0	0	1	0	0		0	0	0	0	0	1	0	0	0	0	0	0	0	0	0	0	0
hypothetical protein	Sinf_0241		1	0.23	0.19	0.24	0.24	0.2	0.23	0.23	0.24	0.2	0.21	0.24	0.2	0.23	0.2	0.22	0.22	0.25	0.23	0.23	0.23	0.2	0	unique	0	0	0	0	0		0	0	0	0	0	0	0	0	0	0	0	0	0	0	0	0	0
Membrane protein related to metalloendopeptidase	Sinf_0242		1	0.16	0.16	0.16	0.16	0.16	0.16	0.16	0.16	0.16	0.18	0.17	0.16	0.16	0.17	0.16	0.16	0.16	0.16	0.16	0.16	0.14	0	unique	0	0	0	0	0		0	0	0	0	0	0	0	0	0	0	0	0	0	0	0	0	0
Prolipoprotein diacylglyceryl transferase	Sinf_0243		1	0.46	0.46	0.47	0.47	0.46	0.48	0.48	0.43	0.46	0.45	0.43	0.47	0.47	0.47	0.46	0.46	0.43	0.44	0.44	0.48	0.08	20	-	1	0	0	0	1		1	1	1	1	1	1	1	1	1	1	1	1	1	1	1	1	1
putative membrane protein (DUF2078)	Sinf_0244	R2 at approx 245'000bp to 255825 approx 12.2kb	1	0.2	0.2	0.21	0.21	0.21	0.21	0.22	0.2	0.2	0.22	0.2	0.24	0.24	0.24	0.22	0.23	0.22	0.2	0.2	0.21	0.18	0	unique	0	0	0	0	0		0	0	0	0	0	0	0	0	0	0	0	0	0	0	0	0	0
40-residue YVTN family beta-propeller repeatprotein	Sinf_0245		1	0.1	0.09	0.13	0.13	0.1	0.09	0.09	0.09	0.1	0.09	0.09	0.09	0.09	0.08	0.11	0.1	0.12	0.11	0.11	0.1	0.08	0	unique	0	0	0	0	0		0	0	0	0	0	0	0	0	0	0	0	0	0	0	0	0	0
two-component sensor histidine kinase	Sinf_0246		1	0.17	0.17	0.18	0.18	0.17	0.18	0.18	0.18	0.18	0.18	0.18	0.17	0.17	0.17	0.18	0.18	0.18	0.18	0.18	0.19	0.14	0	unique	0	0	0	0	0		0	0	0	0	0	0	0	0	0	0	0	0	0	0	0	0	0
Phosphate regulon transcriptiona lregulatoryprotein PhoB (SphR)	Sinf_0247		1	0.32	0.32	0.32	0.32	0.32	0.31	0.31	0.33	0.33	0.31	0.33	0.32	0.32	0.32	0.31	0.31	0.33	0.33	0.33	0.31	0.3	0	unique	0	0	0	0	0		0	0	0	0	0	0	0	0	0	0	0	0	0	0	0	0	0
Transposase	Sinf_0248		1	0.2	0.21	0.21	0.21	0.21	0.36	0.23	0.2	0.35	0.2	0.19	0.36	0.37	0.36	0.19	0.24	0.19	0.19	0.19	0.37	0.18	0	unique	0	0	0	0	0		0	0	0	0	0	0	0	0	0	0	0	0	0	0	0	0	0
ISSth1, transposase (orf2), IS3 family	Sinf_0249		1	0.99	0.21	0.2	0.22	0.22	0.31	0.21	0.24	0.31	0.27	0.24	0.26	0.26	0.26	0.19	0.24	0.22	0.1	0.15	0.99	0.09	2	-	1	0	0	0	0		1	0	0	0	0	0	0	0	0	0	0	0	0	0	0	0	0
Transposase, inactivated derivative	Sinf_0250		1	0.23	0.23	0.24	0.24	0.2	0.29	0.29	0.27	0.28	0.26	0.27	0.26	0.26	0.26	0.27	0.28	0.26	0.18	0.18	1	0.17	1	-	0	0	1	0	0		0	0	0	0	0	0	0	0	0	0	0	0	0	0	0	0	0
Multicopper oxidase, pseudogene,	Sinf_0251																										0		0	0	0		0	0	0	0	0	0	0	0	0	0	0	0	0	0	0	0	0
Lead, cadmium, zinc and mercury transportingATPase; Copper-translocating P-type ATPase, pseudogene,	Sinf_0252																										0		0	0	0		0	0	0	0	0	0	0	0	0	0	0	0	0	0	0	0	0
Cadmium resistance protein	Sinf_0253		1	0.98	0.95	0.14	0.14	0.15	0.36	0.95	0.14	0.95	0.92	0.14	0.14	0.13	0.15	0.95	0.14	0.93	0.38	0.38	0.92	0.13	8	-	1	0	0	0	0		1	1	0	0	0	0	1	0	1	1	0	0	0	0	1	0	1
putative cadmium efflux system accessoryprotein	Sinf_0254		1	1	0.98	0.17	0.17	0.17	0.31	0.98	0.15	0.98	0.98	0.15	0.17	0.16	0.17	0.98	0.15	0.96	0.15	0.15	0.97	0.13	8	-	1	0	0	0	0		1	1	0	0	0	0	1	0	1	1	0	0	0	0	1	0	1
hypothetical protein	Sinf_0255		1	1	0.24	0.24	0.25	0.24	0.26	0.79	0.24	0.93	0.76	0.26	0.25	0.25	0.25	0.89	0.25	0.23	0.24	0.24	1	0.25	6	-	1	0	0	0	0		1	0	0	0	0	0	1	0	1	1	0	0	0	0	1	0	0
hypothetical protein	Sinf_0256		1	0.16	0.17	0.28	0.27	0.28	0.18	0.18	0.17	0.15	0.15	0.16	0.15	0.15	0.15	0.16	0.24	0.17	0.18	0.18	0.98	0.17	1	-	0	0	1	0	0		0	0	0	0	0	0	0	0	0	0	0	0	0	0	0	0	0
Integrase	Sinf_0257		1	0.14	0.1	0.58	0.15	0.23	0.2	0.62	0.18	0.2	0.21	0.93	0.13	0.18	0.18	0.14	0.21	0.61	0.1	0.1	0.18	0.08	4	-	0	0	1	0	0		0	0	1	0	0	0	1	0	0	0	1	0	0	0	0	0	1
Rep protein	Sinf_0258		1	0.11	0.09	0.11	0.11	0.1	0.1	0.92	0.11	0.1	0.1	0.1	0.12	0.11	0.12	0.1	0.1	0.91	0.1	0.1	0.11	0.09	2	-	0	0	1	0	0		0	0	0	0	0	0	1	0	0	0	0	0	0	0	0	0	1
FtsK protein	Sinf_0259		1	0.11	0.09	0.09	0.1	0.09	0.1	0.71	0.1	0.1	0.1	0.15	0.1	0.1	0.1	0.09	0.11	0.17	0.1	0.1	0.1	0.08	1	-	0	0	1	0	0		0	0	0	0	0	0	1	0	0	0	0	0	0	0	0	0	0
Hypothetical protein	Sinf_0260		1	0.23	0.23	0.24	0.24	0.21	0.23	0.23	0.22	0.22	0.22	0.22	0.21	0.21	0.21	0.23	0.23	0.22	0.26	0.26	0.22	0.23	0	unique	0	0	0	0	0		0	0	0	0	0	0	0	0	0	0	0	0	0	0	0	0	0
Hypothetical protein	Sinf_0261		1	0.16	0.16	0.16	0.16	0.16	0.15	0.15	0.16	0.15	0.16	0.16	0.17	0.17	0.17	0.16	0.16	0.16	0.16	0.16	0.16	0.16	0	unique	0	0	0	0	0		0	0	0	0	0	0	0	0	0	0	0	0	0	0	0	0	0
sigma factor ComX1, comX1	Sinf_0262		1	0.94	0.12	0.69	0.69	0.12	0.54	0.59	0.5	0.52	0.54	0.51	0.39	0.39	0.39	0.38	0.38	0.32	0.32	0.32	0.68	0.11	10	-	1	0	0	0	0		1	0	1	1	0	1	1	1	1	1	1	0	0	0	0	0	0
ACT domain-containing protein	Sinf_0263		1	1	0.97	0.92	0.92	0.91	0.24	0.24	0.75	0.19	0.18	0.74	0.82	0.82	0.82	0.86	0.88	0.87	0.88	0.88	0.92	0.16	16	-	1	0	0	0	1		1	1	1	1	1	0	0	1	0	0	1	1	1	1	1	1	1
hypothetical protein	Sinf_0264		1	1	0.98	0.97	0.97	0.97	0.09	0.08	0.88	0.08	0.1	0.88	0.88	0.88	0.87	0.91	0.92	0.93	0.09	0.92	0.96	0.08	15	-	1	0	0	0	1		1	1	1	1	1	0	0	1	0	0	1	1	1	1	1	1	1
Phosphoglycerate mutase family protein	Sinf_0265		1	1	0.92	0.9	0.9	0.9	0.76	0.76	0.7	0.69	0.68	0.65	0.4	0.68	0.68	0.69	0.69	0.67	0.66	0.66	0.91	0.09	20	-	1	0	0	0	1		1	1	1	1	1	1	1	1	1	1	1	0	1	1	1	1	1
D-alanyl-D-alanine carboxypeptidase	Sinf_0266		1	1	0.84	0.81	0.81	0.79	0.56	0.56	0.55	0.58	0.56	0.53	0.57	0.56	0.56	0.45	0.22	0.23	0.22	0.22	0.8	0.22	16	-	1	0	0	0	1		1	1	1	1	1	1	1	1	1	1	1	1	1	1	1	0	0
peptidoglycan hydrolase	Sinf_0267		1	1	0.77	0.67	0.67	0.67	0.41	0.41	0.35	0.37	0.37	0.21	0.39	0.39	0.39	0.19	0.2	0.12	0.13	0.13	0.67	0.09	8	-	1	0	0	0	0		1	1	1	1	1	1	1	0	0	0	0	0	0	0	0	0	0
transcriptional repressor of class Iheat-shockgenes, hrcA	Sinf_0268		1	1	0.97	0.97	0.97	0.95	0.84	0.84	0.82	0.85	0.84	0.82	0.74	0.74	0.74	0.66	0.68	0.67	0.67	0.67	0.94	0.08	20	-	1	0	0	0	1		1	1	1	1	1	1	1	1	1	1	1	1	1	1	1	1	1
heat shock protein GrpE (HSP-70 cofactor), grpE	Sinf_0269		1	1	0.94	0.97	0.97	0.97	0.81	0.81	0.75	0.77	0.81	0.75	0.72	0.71	0.73	0.73	0.69	0.73	0.73	0.73	0.94	0.13	20	-	1	0	0	0	1		1	1	1	1	1	1	1	1	1	1	1	1	1	1	1	1	1
heat shock protein 70, chaperone protein DnaK, dnaK	Sinf_0270		1	0.99	0.99	0.98	0.98	0.98	0.96	0.96	0.95	0.95	0.96	0.95	0.94	0.94	0.94	0.94	0.94	0.94	0.94	0.94	0.98	0.07	20	-	1	0	0	0	1		1	1	1	1	1	1	1	1	1	1	1	1	1	1	1	1	1
ThiJ/Pfpl family protein, pseudogene,	Sinf_0271																										0		0	0	0		0	0	0	0	0	0	0	0	0	0	0	0	0	0	0	0	0
heat-shock protein DnaJ, dnaJ	Sinf_0272		1	1	0.96	0.94	0.94	0.93	0.87	0.87	0.88	0.87	0.87	0.88	0.82	0.82	0.82	0.83	0.85	0.83	0.8	0.8	0.92	0.07	20	-	1	0	0	0	1		1	1	1	1	1	1	1	1	1	1	1	1	1	1	1	1	1
putative hydrolase	Sinf_0273		1	1	0.1	0.09	0.1	0.09	0.1	0.1	0.09	0.09	0.09	0.09	0.11	0.11	0.11	0.11	0.09	0.11	0.1	0.1	0.09	0.08	1	-	1	1	0	0	0		1	0	0	0	0	0	0	0	0	0	0	0	0	0	0	0	0
tRNA pseudouridylate synthase I, truA	Sinf_0274		1	1	0.98	0.95	0.95	0.95	0.82	0.82	0.82	0.83	0.8	0.81	0.85	0.84	0.85	0.78	0.78	0.78	0.77	0.77	0.94	0.09	20	-	1	0	0	0	1		1	1	1	1	1	1	1	1	1	1	1	1	1	1	1	1	1
phosphomethylpyrimidine kinase, pdxK	Sinf_0275		1	0.98	0.86	0.85	0.85	0.85	0.65	0.65	0.42	0.71	0.57	0.42	0.65	0.65	0.65	0.72	0.71	0.64	0.65	0.65	0.85	0.09	20	-	1	0	0	0	1		1	1	1	1	1	1	1	1	1	1	1	1	1	1	1	1	1
putative membrane protein	Sinf_0276		1	0.99	0.79	0.81	0.81	0.81	0.53	0.54	0.49	0.64	0.56	0.5	0.38	0.18	0.38	0.52	0.52	0.51	0.51	0.51	0.81	0.12	17	-	1	0	0	0	0		1	1	1	1	1	1	1	1	1	1	1	0	0	0	1	1	1
TIGR01440 family protein	Sinf_0277		1	0.99	0.94	0.94	0.94	0.93	0.84	0.84	0.77	0.8	0.77	0.78	0.75	0.76	0.75	0.74	0.74	0.7	0.7	0.7	0.95	0.11	20	-	1	0	0	0	1		1	1	1	1	1	1	1	1	1	1	1	1	1	1	1	1	1
Small-conductance mechanosensitive channel	Sinf_0278		1	0.98	0.93	0.9	0.9	0.89	0.64	0.64	0.67	0.66	0.64	0.65	0.66	0.64	0.66	0.59	0.58	0.37	0.38	0.38	0.87	0.1	17	-	1	0	0	0	1		1	1	1	1	1	1	1	1	1	1	1	1	1	1	1	1	0
trigger factor (prolyl isomerase), tig	Sinf_0279		1	1	0.99	0.97	0.97	0.96	0.9	0.9	0.88	0.9	0.86	0.89	0.87	0.87	0.87	0.82	0.84	0.82	0.82	0.82	0.96	0.08	20	-	1	0	0	0	1		1	1	1	1	1	1	1	1	1	1	1	1	1	1	1	1	1
RNA polymerase (delta subunit), rpoE	Sinf_0280		1	1	0.95	0.98	0.98	0.98	0.87	0.87	0.84	0.87	0.86	0.12	0.83	0.83	0.83	0.75	0.79	0.75	0.76	0.76	0.97	0.1	19	-	1	0	0	0	1		1	1	1	1	1	1	1	1	1	1	0	1	1	1	1	1	1
CTP synthetase, pyrG	Sinf_0281		1	0.99	0.98	0.98	0.98	0.98	0.94	0.93	0.93	0.93	0.93	0.93	0.93	0.93	0.92	0.89	0.91	0.9	0.91	0.91	0.98	0.07	20	-	1	0	0	0	1		1	1	1	1	1	1	1	1	1	1	1	1	1	1	1	1	1
Prolyl oligopeptidase family	Sinf_0282		1	0.98	0.85	0.92	0.92	0.91	0.73	0.73	0.71	0.68	0.71	0.68	0.09	0.08	0.08	0.1	0.08	0.09	0.09	0.09	0.91	0.08	12	-	1	0	0	0	0		1	1	1	1	1	1	1	1	1	1	1	0	0	0	0	0	0
fructose-bisphosphate aldolase, fba	Sinf_0283		1	1	0.95	0.95	0.95	0.94	0.93	0.93	0.89	0.88	0.88	0.89	0.97	0.97	0.97	0.87	0.92	0.89	0.9	0.9	0.94	0.08	20	-	1	0	0	0	1		1	1	1	1	1	1	1	1	1	1	1	1	1	1	1	1	1
ribosomal protein L28, rpmB	Sinf_0284		1	1	0.98	0.99	0.99	0.99	0.94	0.94	0.95	0.95	0.95	0.95	0.96	0.96	0.96	0.96	0.95	0.96	0.96	0.96	0.96	0.17	20	-	1	0	0	0	1		1	1	1	1	1	1	1	1	1	1	1	1	1	1	1	1	1
hypothetical protein conserved in bacteria	Sinf_0285		1	1	0.97	0.99	0.99	0.98	0.93	0.94	0.93	0.92	0.92	0.93	0.9	0.91	0.9	0.87	0.88	0.86	0.86	0.84	0.99	0.14	20	-	1	0	0	0	1		1	1	1	1	1	1	1	1	1	1	1	1	1	1	1	1	1
DAK2 domain fusion protein YloV	Sinf_0286		1	0.99	0.97	0.96	0.96	0.96	0.84	0.86	0.86	0.86	0.85	0.86	0.83	0.82	0.83	0.82	0.83	0.82	0.81	0.81	0.95	0.06	20	-	1	0	0	0	1		1	1	1	1	1	1	1	1	1	1	1	1	1	1	1	1	1
dihydroxy-acid dehydratase, ilvD	Sinf_0287		1	1	0.97	0.97	0.97	0.96	0.07	0.07	0.07	0.07	0.07	0.07	0.79	0.92	0.8	0.38	0.07	0.38	0.38	0.38	0.96	0.06	9	-	1	0	0	0	1		1	1	1	1	1	0	0	0	0	0	0	1	1	1	0	0	0
acetolactate synthase (large subunit), ilvB	Sinf_0288		1	1	0.94	0.94	0.94	0.93	0.21	0.21	0.07	0.08	0.07	0.06	0.73	0.73	0.73	0.74	0.22	0.74	0.74	0.74	0.94	0.06	13	-	1	0	0	0	1		1	1	1	1	1	0	0	0	0	0	0	1	1	1	1	0	1
acetolactate synthase (small subunit), ilvH	Sinf_0289		1	0.98	0.96	0.95	0.95	0.94	0.14	0.14	0.13	0.13	0.13	0.13	0.82	0.82	0.82	0.8	0.14	0.8	0.81	0.81	0.94	0.13	13	-	1	0	0	0	1		1	1	1	1	1	0	0	0	0	0	0	1	1	1	1	0	1
alpha-keto-beta-hydroxylacil reductoisomerase, ilvC	Sinf_0290		1	0.99	0.97	0.97	0.97	0.96	0.09	0.1	0.1	0.1	0.1	0.1	0.9	0.9	0.9	0.9	0.09	0.9	0.9	0.9	0.97	0.08	13	-	1	0	0	0	1		1	1	1	1	1	0	0	0	0	0	0	1	1	1	1	0	1
threonine dehydratase, ilvA	Sinf_0291		1	1	0.95	0.94	0.94	0.94	0.11	0.11	0.11	0.1	0.1	0.11	0.86	0.86	0.86	0.78	0.11	0.79	0.79	0.79	0.94	0.07	13	-	1	0	0	0	1		1	1	1	1	1	0	0	0	0	0	0	1	1	1	1	0	1
Membrane protease subunit,stomatin/prohibitin-like protein	Sinf_0292		1	0.99	0.96	0.99	0.99	0.98	0.89	0.89	0.89	0.9	0.9	0.9	0.52	0.1	0.78	0.83	0.84	0.88	0.87	0.87	0.98	0.1	19	-	1	0	0	0	1		1	1	1	1	1	1	1	1	1	1	1	1	0	1	1	1	1
amino acid ABC transporter, ATP-binding protein	Sinf_0293		1	1	0.97	0.96	0.96	0.95	0.9	0.9	0.89	0.88	0.88	0.88	0.86	0.86	0.86	0.83	0.86	0.85	0.86	0.86	0.96	0.26	20	-	1	0	0	0	1		1	1	1	1	1	1	1	1	1	1	1	1	1	1	1	1	1
ABC transporteraminoacid-bindingprotein/aminoacid ABC transporterpermease protein	Sinf_0294		1	0.99	0.94	0.93	0.93	0.93	0.75	0.75	0.77	0.78	0.78	0.77	0.77	0.77	0.77	0.78	0.77	0.75	0.75	0.45	0.93	0.06	20	-	1	0	0	0	1		1	1	1	1	1	1	1	1	1	1	1	1	1	1	1	1	1
putative membrane protein (DUF2207)	Sinf_0295		1	0.16	0.79	0.67	0.67	0.65	0.37	0.37	0.06	0.4	0.38	0.06	0.06	0.06	0.06	0.33	0.31	0.31	0.31	0.31	0.65	0.06	6	-	0	0	1	0	0		0	1	1	1	1	0	0	0	0	0	0	0	0	0	0	0	0
undecaprenol kinase, uppP	Sinf_0296		1	1	0.98	0.95	0.95	0.95	0.85	0.85	0.83	0.86	0.86	0.83	0.78	0.78	0.77	0.64	0.71	0.66	0.65	0.65	0.95	0.28	20	-	1	0	0	0	1		1	1	1	1	1	1	1	1	1	1	1	1	1	1	1	1	1
negative regulator of competence, mecA	Sinf_0297		1	1	0.91	0.9	0.9	0.87	0.73	0.73	0.7	0.73	0.73	0.71	0.59	0.6	0.59	0.54	0.54	0.52	0.53	0.53	0.89	0.1	20	-	1	0	0	0	1		1	1	1	1	1	1	1	1	1	1	1	1	1	1	1	1	1
glycosyl transferase	Sinf_0298		1	0.99	0.96	0.96	0.96	0.96	0.78	0.78	0.78	0.8	0.79	0.78	0.78	0.78	0.78	0.65	0.66	0.17	0.18	0.18	0.96	0.09	17	-	1	0	0	0	1		1	1	1	1	1	1	1	1	1	1	1	1	1	1	1	1	0
FeS assembly ATPase SufC, sufC	Sinf_0299		1	0.99	0.96	0.96	0.96	0.96	0.9	0.9	0.89	0.89	0.89	0.89	0.91	0.91	0.91	0.89	0.89	0.89	0.9	0.9	0.96	0.16	20	-	1	0	0	0	1		1	1	1	1	1	1	1	1	1	1	1	1	1	1	1	1	1
FeS assembly protein SufD, sufD	Sinf_0300		1	1	0.95	0.92	0.92	0.91	0.82	0.82	0.76	0.76	0.76	0.76	0.8	0.8	0.8	0.76	0.76	0.78	0.76	0.76	0.91	0.08	20	-	1	0	0	0	1		1	1	1	1	1	1	1	1	1	1	1	1	1	1	1	1	1
cysteine desulfurase, Selenocysteine lyase, sufS	Sinf_0301		1	1	0.93	0.9	0.9	0.9	0.8	0.8	0.76	0.76	0.78	0.76	0.83	0.84	0.84	0.77	0.78	0.76	0.76	0.76	0.89	0.07	20	-	1	0	0	0	1		1	1	1	1	1	1	1	1	1	1	1	1	1	1	1	1	1
NifU family protein	Sinf_0302		1	1	0.96	0.95	0.95	0.95	0.79	0.79	0.73	0.75	0.76	0.68	0.78	0.77	0.77	0.76	0.73	0.76	0.77	0.77	0.95	0.11	20	-	1	0	0	0	1		1	1	1	1	1	1	1	1	1	1	1	1	1	1	1	1	1
FeS cluster formation protein SufB, sufB	Sinf_0303		1	0.42	0.98	0.97	0.97	0.97	0.92	0.92	0.89	0.9	0.9	0.89	0.92	0.92	0.92	0.88	0.69	0.9	0.9	0.9	0.96	0.07	20	-	1	0	0	0	1		1	1	1	1	1	1	1	1	1	1	1	1	1	1	1	1	1
penicillin-binding protein5, D-alanyl-D-alaninecarboxy peptidase, dacA	Sinf_0304		1	0.1	0.81	0.75	0.75	0.74	0.52	0.51	0.45	0.47	0.45	0.45	0.56	0.56	0.56	0.47	0.47	0.52	0.51	0.51	0.74	0.08	19	-	0	0	1	0	1		0	1	1	1	1	1	1	1	1	1	1	1	1	1	1	1	1
oligopeptide ABC transporter, substrate-bindingprotein	Sinf_0305		1	0.81	0.94	0.84	0.84	0.85	0.69	0.69	0.73	0.75	0.09	0.73	0.36	0.18	0.34	0.18	0.16	0.18	0.18	0.18	0.83	0.06	11	-	1	0	0	0	0		1	1	1	1	1	1	1	1	1	0	1	0	0	0	0	0	0
oligopeptide ABC transporter, permease protein	Sinf_0306		1	1	0.99	0.97	0.97	0.96	0.84	0.84	0.84	0.85	0.27	0.84	0.2	0.24	0.2	0.27	0.22	0.21	0.34	0.34	0.96	0.1	11	-	1	0	0	0	0		1	1	1	1	1	1	1	1	1	0	1	0	0	0	0	0	0
oligopeptide ABC transporter, permease protein	Sinf_0307		1	0.57	0.86	0.96	0.96	0.96	0.83	0.83	0.84	0.84	0.22	0.85	0.35	0.24	0.32	0.25	0.25	0.24	0.23	0.23	0.96	0.07	11	-	1	0	0	0	0		1	1	1	1	1	1	1	1	1	0	1	0	0	0	0	0	0
oligopeptide ABC transporter, ATP-bindingprotein	Sinf_0308		1	0.99	0.98	0.96	0.96	0.95	0.86	0.86	0.85	0.86	0.55	0.85	0.55	0.55	0.55	0.55	0.55	0.54	0.54	0.54	0.96	0.14	20	-	1	0	0	0	1		1	1	1	1	1	1	1	1	1	1	1	1	1	1	1	1	1
oligopeptide ABC transporter, ATP-bindingprotein	Sinf_0309		1	0.98	0.96	0.92	0.92	0.91	0.87	0.87	0.84	0.85	0.55	0.84	0.78	0.78	0.79	0.55	0.56	0.55	0.56	0.56	0.91	0.2	20	-	1	0	0	0	1		1	1	1	1	1	1	1	1	1	1	1	1	1	1	1	1	1
sigma factor ComX1, comX1	Sinf_0310		1	0.94	0.12	0.69	0.69	0.12	0.54	0.59	0.5	0.52	0.54	0.51	0.39	0.39	0.39	0.38	0.38	0.32	0.32	0.32	0.68	0.11	10	-	1	0	0	0	0		1	0	1	1	0	1	1	1	1	1	1	0	0	0	0	0	0
aspartate kinase	Sinf_0311		1	1	0.94	0.93	0.93	0.92	0.72	0.72	0.72	0.72	0.08	0.72	0.84	0.84	0.84	0.76	0.77	0.77	0.77	0.77	0.92	0.08	19	-	1	0	0	0	1		1	1	1	1	1	1	1	1	1	0	1	1	1	1	1	1	1
HAD-superfamily hydrolase / phosphatase	Sinf_0312		1	0.98	0.88	0.81	0.81	0.78	0.6	0.6	0.4	0.4	0.41	0.42	0.59	0.59	0.58	0.12	0.13	0.15	0.15	0.15	0.79	0.09	15	-	1	0	0	0	1		1	1	1	1	1	1	1	0	0	1	1	1	1	1	0	0	0
enoyl-CoA hydratase	Sinf_0313		1	0.99	0.95	0.95	0.95	0.93	0.67	0.67	0.67	0.67	0.66	0.68	0.68	0.68	0.62	0.74	0.74	0.66	0.64	0.64	0.94	0.09	20	-	1	0	0	0	1		1	1	1	1	1	1	1	1	1	1	1	1	1	1	1	1	1
transcriptional regulator, MarR family	Sinf_0314		1	1	0.99	0.96	0.96	0.96	0.79	0.79	0.82	0.8	0.77	0.82	0.69	0.69	0.69	0.5	0.67	0.67	0.67	0.67	0.95	0.13	20	-	1	0	0	0	1		1	1	1	1	1	1	1	1	1	1	1	1	1	1	1	1	1
3-oxoacyl-(acyl carrier protein) synthase III, fabH	Sinf_0315		1	0.99	0.93	0.89	0.89	0.89	0.75	0.75	0.72	0.7	0.68	0.72	0.7	0.7	0.7	0.78	0.75	0.77	0.76	0.76	0.89	0.08	20	-	1	0	0	0	1		1	1	1	1	1	1	1	1	1	1	1	1	1	1	1	1	1
acyl carrier protein, acpA	Sinf_0316		1	1	0.97	0.96	0.96	0.96	0.93	0.93	0.96	0.96	0.95	0.96	0.96	0.96	0.96	0.91	0.92	0.86	0.84	0.84	0.96	0.2	20	-	1	0	0	0	1		1	1	1	1	1	1	1	1	1	1	1	1	1	1	1	1	1
enoyl-(acyl-carrier-protein) reductase II, fabK	Sinf_0317		1	1	0.95	0.96	0.96	0.96	0.86	0.86	0.87	0.87	0.86	0.87	0.89	0.9	0.89	0.79	0.8	0.8	0.79	0.79	0.97	0.07	20	-	1	0	0	0	1		1	1	1	1	1	1	1	1	1	1	1	1	1	1	1	1	1
malonyl CoA-acyl carrier protein transacylase, fabD	Sinf_0318		1	0.99	0.96	0.9	0.9	0.88	0.73	0.73	0.71	0.71	0.69	0.7	0.78	0.78	0.78	0.72	0.72	0.75	0.73	0.73	0.89	0.1	20	-	1	0	0	0	1		1	1	1	1	1	1	1	1	1	1	1	1	1	1	1	1	1
beta-ketoacyl-acyl carrier protein reductase, fabG	Sinf_0319		1	1	0.95	0.92	0.93	0.93	0.87	0.87	0.84	0.83	0.82	0.84	0.84	0.84	0.84	0.77	0.79	0.77	0.76	0.76	0.93	0.1	20	-	1	0	0	0	1		1	1	1	1	1	1	1	1	1	1	1	1	1	1	1	1	1
beta-ketoacyl-acyl carrier protein synthase II, fabF	Sinf_0320		1	0.99	0.98	0.99	0.99	0.99	0.79	0.79	0.78	0.77	0.75	0.78	0.86	0.86	0.86	0.78	0.83	0.77	0.77	0.77	0.98	0.06	20	-	1	0	0	0	1		1	1	1	1	1	1	1	1	1	1	1	1	1	1	1	1	1
acetyl-CoA carboxylase, biotincarboxyl carriersubunit, accB	Sinf_0321		1	0.97	0.81	0.56	0.83	0.82	0.62	0.62	0.63	0.62	0.61	0.64	0.64	0.65	0.64	0.67	0.64	0.65	0.65	0.65	0.8	0.11	20	-	1	0	0	0	1		1	1	1	1	1	1	1	1	1	1	1	1	1	1	1	1	1
hydroxymyristoyl-(acyl carrier protein)dehydratase, fabZ	Sinf_0322		1	1	0.99	0.99	0.99	0.98	0.95	0.95	0.94	0.91	0.91	0.94	0.94	0.94	0.94	0.94	0.94	0.91	0.91	0.91	0.99	0.13	20	-	1	0	0	0	1		1	1	1	1	1	1	1	1	1	1	1	1	1	1	1	1	1
acetyl-CoA carboxylase, biotincarboxylasesubunit, accC	Sinf_0323		1	1	0.95	0.96	0.96	0.96	0.86	0.86	0.86	0.87	0.86	0.11	0.89	0.88	0.89	0.85	0.85	0.84	0.83	0.83	0.96	0.07	19	-	1	0	0	0	1		1	1	1	1	1	1	1	1	1	1	0	1	1	1	1	1	1
acetyl-CoA carboxylase (beta subunit), accD	Sinf_0324		1	1	0.95	0.95	0.95	0.95	0.83	0.83	0.85	0.85	0.85	0.85	0.8	0.79	0.8	0.8	0.79	0.83	0.83	0.83	0.95	0.08	20	-	1	0	0	0	1		1	1	1	1	1	1	1	1	1	1	1	1	1	1	1	1	1
acetyl-CoA carboxylase (alpha subunit), accA	Sinf_0325		1	1	0.95	0.96	0.96	0.96	0.86	0.86	0.86	0.88	0.88	0.85	0.83	0.83	0.83	0.8	0.78	0.76	0.76	0.76	0.96	0.29	20	-	1	0	0	0	1		1	1	1	1	1	1	1	1	1	1	1	1	1	1	1	1	1
seryl-tRNA synthetase, serS	Sinf_0326		1	1	0.98	0.98	0.98	0.98	0.88	0.88	0.84	0.86	0.86	0.85	0.9	0.9	0.9	0.87	0.88	0.87	0.86	0.86	0.98	0.07	20	-	1	0	0	0	1		1	1	1	1	1	1	1	1	1	1	1	1	1	1	1	1	1
hypothetical protein conserved in bacteria	Sinf_0327		1	0.53	0.97	0.94	0.94	0.94	0.72	0.72	0.7	0.7	0.68	0.7	0.7	0.7	0.7	0.73	0.69	0.68	0.69	0.69	0.94	0.14	20	-	1	0	0	0	1		1	1	1	1	1	1	1	1	1	1	1	1	1	1	1	1	1
PTS system, mannose-specific IID component	Sinf_0328		1	1	0.98	0.95	0.95	0.95	0.82	0.82	0.82	0.83	0.82	0.82	0.83	0.82	0.83	0.79	0.89	0.86	0.76	0.76	0.92	0.09	20	-	1	0	0	0	1		1	1	1	1	1	1	1	1	1	1	1	1	1	1	1	1	1
PTS system, mannose-specific IIC component, manM	Sinf_0329		1	1	0.98	0.98	0.16	0.98	0.81	0.81	0.82	0.84	0.83	0.81	0.77	0.79	0.77	0.82	0.87	0.86	0.83	0.83	0.98	0.11	19	-	1	0	0	0	1		1	1	1	0	1	1	1	1	1	1	1	1	1	1	1	1	1
PTS system, mannose-specific IIAB component, manL	Sinf_0330		1	1	0.98	0.98	0.98	0.97	0.88	0.88	0.89	0.88	0.88	0.89	0.89	0.9	0.89	0.88	0.87	0.86	0.85	0.85	0.96	0.09	20	-	1	0	0	0	1		1	1	1	1	1	1	1	1	1	1	1	1	1	1	1	1	1
HAD-superfamily hydrolase / phosphatase, pseudogene,	Sinf_0331																										0		0	0	0		0	0	0	0	0	0	0	0	0	0	0	0	0	0	0	0	0
putative transmembrane protein, pseudogene,	Sinf_0332																										0		0	0	0		0	0	0	0	0	0	0	0	0	0	0	0	0	0	0	0	0
putative membrane protein	Sinf_0333		1	1	0.83	0.83	0.83	0.82	0.59	0.6	0.13	0.12	0.11	0.13	0.13	0.14	0.13	0.29	0.48	0.13	0.13	0.13	0.82	0.1	9	-	1	0	0	0	0		1	1	1	1	1	1	1	0	0	0	0	0	0	0	0	1	0
permease	Sinf_0334		1	1	0.93	0.95	0.95	0.95	0.86	0.86	0.59	0.59	0.57	0.58	0.87	0.87	0.87	0.81	0.77	0.82	0.81	0.81	0.94	0.09	20	-	1	0	0	0	1		1	1	1	1	1	1	1	1	1	1	1	1	1	1	1	1	1
ATPase, YjeE family	Sinf_0335		1	1	0.93	0.88	0.88	0.87	0.73	0.73	0.71	0.71	0.69	0.71	0.76	0.76	0.76	0.67	0.68	0.61	0.62	0.62	0.88	0.14	20	-	1	0	0	0	1		1	1	1	1	1	1	1	1	1	1	1	1	1	1	1	1	1
acetyltransferase, GNAT family	Sinf_0336		1	0.98	0.86	0.81	0.82	0.81	0.5	0.5	0.47	0.44	0.41	0.48	0.59	0.59	0.59	0.44	0.49	0.49	0.48	0.48	0.8	0.13	20	-	1	0	0	0	1		1	1	1	1	1	1	1	1	1	1	1	1	1	1	1	1	1
transcriptional regulator, LytR family	Sinf_0337		1	1	0.84	0.82	0.82	0.82	0.67	0.67	0.7	0.71	0.69	0.7	0.59	0.59	0.58	0.54	0.54	0.47	0.47	0.47	0.82	0.07	20	-	1	0	0	0	1		1	1	1	1	1	1	1	1	1	1	1	1	1	1	1	1	1
hypothetical protein	Sinf_0338		1	1	0.67	0.65	0.65	0.65	0.32	0.31	0.29	0.33	0.32	0.3	0.36	0.37	0.36	0.28	0.26	0.23	0.23	0.23	0.63	0.15	6	-	1	0	0	0	0		1	1	1	1	1	0	0	0	0	0	0	0	0	0	0	0	0
HIT family protein, hit	Sinf_0339		1	0.98	0.92	0.87	0.88	0.86	0.74	0.74	0.75	0.74	0.74	0.74	0.79	0.77	0.78	0.7	0.68	0.66	0.66	0.66	0.85	0.12	20	-	1	0	0	0	1		1	1	1	1	1	1	1	1	1	1	1	1	1	1	1	1	1
ABC transporter, ATP-binding protein	Sinf_0340		1	1	0.91	0.89	0.9	0.89	0.81	0.81	0.79	0.79	0.77	0.7	0.78	0.78	0.78	0.76	0.75	0.74	0.73	0.73	0.89	0.24	20	-	1	0	0	0	1		1	1	1	1	1	1	1	1	1	1	1	1	1	1	1	1	1
ABC transporter, ATP-binding protein	Sinf_0341		1	1	0.81	0.73	0.73	0.74	0.54	0.53	0.47	0.52	0.51	0.47	0.46	0.46	0.46	0.47	0.47	0.46	0.46	0.46	0.72	0.08	20	-	1	0	0	0	1		1	1	1	1	1	1	1	1	1	1	1	1	1	1	1	1	1
putative choline kinase involved in LPSbiosynthesis	Sinf_0342		1	1	0.98	0.96	0.96	0.95	0.87	0.87	0.83	0.84	0.84	0.83	0.72	0.72	0.71	0.61	0.62	0.61	0.61	0.61	0.95	0.1	20	-	1	0	0	0	1		1	1	1	1	1	1	1	1	1	1	1	1	1	1	1	1	1
tRNA (guanine-N(7)-)-methyltransferase, trmB	Sinf_0343		1	0.99	0.98	0.97	0.97	0.97	0.87	0.87	0.88	0.88	0.87	0.86	0.84	0.84	0.84	0.8	0.78	0.83	0.82	0.82	0.95	0.09	20	-	1	0	0	0	1		1	1	1	1	1	1	1	1	1	1	1	1	1	1	1	1	1
diguanylate cyclase with PAS/PAC sensor	Sinf_0344		1	0.81	0.53	0.59	0.59	0.09	0.1	0.1	0.1	0.09	0.09	0.09	0.09	0.09	0.09	0.1	0.09	0.1	0.1	0.1	0.09	0.09	4	-	1	0	0	0	0		1	1	1	1	0	0	0	0	0	0	0	0	0	0	0	0	0
glycosyltransferases (cellulose synthase)	Sinf_0345		1	0.98	0.78	0.74	0.74	0.1	0.1	0.1	0.1	0.1	0.1	0.11	0.11	0.11	0.11	0.12	0.11	0.11	0.11	0.11	0.11	0.09	4	-	1	0	0	0	0		1	1	1	1	0	0	0	0	0	0	0	0	0	0	0	0	0
glycosyltransferases (cellulose synthase)	Sinf_0346		1	1	0.86	0.61	0.61	0.26	0.32	0.32	0.25	0.26	0.25	0.27	0.25	0.25	0.25	0.27	0.25	0.25	0.27	0.27	0.26	0.24	4	-	1	0	0	0	0		1	1	1	1	0	0	0	0	0	0	0	0	0	0	0	0	0
putative membrane protein, pseudogene,	Sinf_0347																										0		0	0	0		0	0	0	0	0	0	0	0	0	0	0	0	0	0	0	0	0
hypothetical protein conserved in bacteria	Sinf_0348		1	1	0.99	0.95	0.95	0.95	0.76	0.85	0.14	0.86	0.72	0.74	0.89	0.89	0.89	0.77	0.75	0.76	0.76	0.76	0.94	0.13	19	-	1	0	0	0	1		1	1	1	1	1	1	1	0	1	1	1	1	1	1	1	1	1
transcription termination factor NusA, nusA	Sinf_0349		1	1	0.95	0.96	0.96	0.96	0.86	0.86	0.87	0.86	0.86	0.87	0.86	0.85	0.86	0.79	0.79	0.78	0.78	0.78	0.96	0.08	20	-	1	0	0	0	1		1	1	1	1	1	1	1	1	1	1	1	1	1	1	1	1	1
putative nucleic-acid-binding protein implicatedin transcription termination	Sinf_0350		1	1	0.98	0.94	0.94	0.94	0.9	0.9	0.9	0.86	0.86	0.91	0.92	0.92	0.92	0.92	0.91	0.91	0.91	0.91	0.94	0.15	20	-	1	0	0	0	1		1	1	1	1	1	1	1	1	1	1	1	1	1	1	1	1	1
ribosomal protein L7A family	Sinf_0351		1	1	0.94	0.86	0.92	0.9	0.79	0.79	0.78	0.82	0.77	0.73	0.82	0.82	0.82	0.72	0.79	0.76	0.76	0.76	0.91	0.14	20	-	1	0	0	0	1		1	1	1	1	1	1	1	1	1	1	1	1	1	1	1	1	1
translation initiation factor IF-2, infB	Sinf_0352		1	1	0.94	0.89	0.89	0.86	0.76	0.76	0.76	0.75	0.74	0.77	0.78	0.78	0.78	0.76	0.76	0.76	0.77	0.77	0.85	0.06	20	-	1	0	0	0	1		1	1	1	1	1	1	1	1	1	1	1	1	1	1	1	1	1
ribosome-binding factor A, rbfA	Sinf_0353		1	1	1	0.97	0.97	0.97	0.88	0.88	0.84	0.82	0.82	0.84	0.85	0.85	0.85	0.87	0.84	0.85	0.85	0.85	0.97	0.16	20	-	1	0	0	0	1		1	1	1	1	1	1	1	1	1	1	1	1	1	1	1	1	1
TIGR00730 family protein	Sinf_0354		1	0.99	0.75	0.6	0.6	0.58	0.53	0.49	0.1	0.11	0.11	0.1	0.2	0.1	0.21	0.11	0.11	0.13	0.11	0.11	0.59	0.09	8	-	1	0	0	0	0		1	1	1	1	1	1	1	0	0	0	0	0	0	0	0	0	0
hypothetical protein conserved in bacteria	Sinf_0355		1	0.99	0.78	0.75	0.75	0.76	0.51	0.51	0.58	0.57	0.1	0.57	0.54	0.54	0.54	0.58	0.58	0.59	0.58	0.58	0.74	0.11	19	-	1	0	0	0	1		1	1	1	1	1	1	1	1	1	0	1	1	1	1	1	1	1
transcriptional repressor CopY	Sinf_0356		1	1	0.78	0.76	0.76	0.75	0.52	0.52	0.43	0.42	0.44	0.44	0.52	0.52	0.52	0.32	0.33	0.39	0.39	0.39	0.74	0.11	15	-	1	0	0	0	1		1	1	1	1	1	1	1	1	1	1	1	1	1	1	0	0	0
cation-transporting ATP-ase, P-type	Sinf_0357		1	0.63	0.89	0.87	0.87	0.86	0.64	0.64	0.56	0.6	0.59	0.57	0.66	0.66	0.66	0.53	0.55	0.39	0.38	0.38	0.86	0.05	17	-	1	0	0	0	1		1	1	1	1	1	1	1	1	1	1	1	1	1	1	1	1	0
cation-transporting ATP-ase, cation chaperone	Sinf_0358		1	1	0.91	0.76	0.76	0.76	0.55	0.55	0.2	0.63	0.61	0.22	0.68	0.68	0.68	0.3	0.26	0.23	0.19	0.19	0.76	0.18	13	-	1	0	0	0	1		1	1	1	1	1	1	1	0	1	1	0	1	1	1	0	0	0
putative membrane protein	Sinf_0359		1	1	0.95	0.92	0.92	0.92	0.71	0.71	0.7	0.68	0.67	0.69	0.11	0.11	0.11	0.11	0.11	0.11	0.11	0.11	0.91	0.11	12	-	1	0	0	0	0		1	1	1	1	1	1	1	1	1	1	1	0	0	0	0	0	0
HAD-superfamily hydrolase / phosphatase	Sinf_0360		1	1	0.87	0.85	0.86	0.85	0.62	0.62	0.51	0.52	0.5	0.51	0.61	0.61	0.61	0.44	0.48	0.44	0.44	0.44	0.86	0.08	20	-	1	0	0	0	1		1	1	1	1	1	1	1	1	1	1	1	1	1	1	1	1	1
transcriptional regulator, TetR family	Sinf_0361		1	1	0.93	0.92	0.92	0.93	0.19	0.19	0.68	0.68	0.67	0.68	0.18	0.18	0.18	0.54	0.56	0.51	0.52	0.52	0.92	0.12	15	-	1	0	0	0	0		1	1	1	1	1	0	0	1	1	1	1	0	0	0	1	1	1
EDD domain protein, DegV family	Sinf_0362		1	0.99	0.9	0.92	0.92	0.92	0.21	0.21	0.7	0.71	0.71	0.7	0.2	0.2	0.2	0.69	0.68	0.7	0.7	0.7	0.91	0.09	15	-	1	0	0	0	0		1	1	1	1	1	0	0	1	1	1	1	0	0	0	1	1	1
hypothetical protein	Sinf_0363		1	0.28	0.26	0.25	0.28	0.27	0.29	0.27	0.27	0.27	0.27	0.26	0.29	0.29	0.29	0.27	0.25	0.27	0.3	0.3	0.25	0.25	0	unique	0	0	0	0	0		0	0	0	0	0	0	0	0	0	0	0	0	0	0	0	0	0
Bacterial inner membrane protein	Sinf_0364		1	0.99	0.89	0.84	0.85	0.85	0.12	0.13	0.13	0.13	0.14	0.13	0.13	0.2	0.14	0.12	0.13	0.14	0.14	0.14	0.84	0.13	6	-	1	0	0	0	0		1	1	1	1	1	0	0	0	0	0	0	0	0	0	0	0	0
hypothetical protein	Sinf_0365		1	1	0.71	0.31	0.63	0.6	0.22	0.21	0.28	0.24	0.21	0.29	0.14	0.17	0.14	0.17	0.17	0.16	0.15	0.15	0.6	0.09	5	-	1	0	0	0	0		1	1	0	1	1	0	0	0	0	0	0	0	0	0	0	0	0
Na+/Pi-cotransporter, pseudogene,	Sinf_0366																										0		0	0	0		0	0	0	0	0	0	0	0	0	0	0	0	0	0	0	0	0
N-acetylglucosamine-6-phosphate deacetylase, nagA	Sinf_0367		1	1	0.94	0.89	0.89	0.87	0.66	0.66	0.67	0.68	0.67	0.67	0.63	0.63	0.62	0.65	0.66	0.64	0.64	0.64	0.88	0.06	20	-	1	0	0	0	1		1	1	1	1	1	1	1	1	1	1	1	1	1	1	1	1	1
glycyl-tRNA synthetase (alpha subunit), glyQ	Sinf_0368		1	0.99	0.99	0.97	0.98	0.98	0.93	0.93	0.91	0.93	0.93	0.91	0.94	0.94	0.94	0.92	0.93	0.93	0.94	0.94	0.97	0.09	20	-	1	0	0	0	1		1	1	1	1	1	1	1	1	1	1	1	1	1	1	1	1	1
glycyl-tRNA synthetase (beta subunit), glyS	Sinf_0369		1	0.99	0.97	0.95	0.95	0.95	0.76	0.76	0.79	0.8	0.79	0.79	0.83	0.83	0.83	0.74	0.72	0.78	0.77	0.77	0.95	0.06	20	-	1	0	0	0	1		1	1	1	1	1	1	1	1	1	1	1	1	1	1	1	1	1
hypothetical protein conserved in bacteria	Sinf_0370		1	0.99	0.91	0.89	0.89	0.89	0.83	0.83	0.88	0.88	0.86	0.88	0.79	0.79	0.79	0.84	0.84	0.83	0.83	0.83	0.88	0.18	20	-	1	0	0	0	1		1	1	1	1	1	1	1	1	1	1	1	1	1	1	1	1	1
transketolase, tkt	Sinf_0371		1	0.99	0.98	0.98	0.98	0.98	0.86	0.86	0.88	0.86	0.86	0.88	0.57	0.57	0.57	0.57	0.57	0.58	0.57	0.57	0.97	0.05	20	-	1	0	0	0	1		1	1	1	1	1	1	1	1	1	1	1	1	1	1	1	1	1
Enterocin A Immunity	Sinf_0372		1	1	0.67	0.67	0.67	0.65	0.27	0.27	0.2	0.25	0.25	0.2	0.15	0.15	0.15	0.16	0.15	0.16	0.15	0.15	0.63	0.15	6	-	1	0	0	0	0		1	1	1	1	1	0	0	0	0	0	0	0	0	0	0	0	0
ABC transporter (ATP-binding protein)	Sinf_0373		1	1	0.9	0.9	0.9	0.9	0.81	0.81	0.78	0.79	0.79	0.46	0.48	0.76	0.48	0.63	0.64	0.64	0.65	0.65	0.9	0.31	20	-	1	0	0	0	1		1	1	1	1	1	1	1	1	1	1	1	1	1	1	1	1	1
ABC transporter (permease protein)	Sinf_0374		1	1	0.68	0.67	0.67	0.67	0.53	0.53	0.56	0.55	0.55	0.56	0.37	0.38	0.37	0.22	0.23	0.23	0.22	0.22	0.67	0.07	12	-	1	0	0	0	0		1	1	1	1	1	1	1	1	1	1	1	0	0	0	0	0	0
glutamate 5-kinase, proB	Sinf_0375		1	1	0.96	0.93	0.93	0.94	0.84	0.84	0.81	0.82	0.82	0.81	0.82	0.82	0.82	0.34	0.35	0.36	0.35	0.35	0.92	0.08	15	-	1	0	0	0	1		1	1	1	1	1	1	1	1	1	1	1	1	1	1	0	0	0
gamma-glutamyl phosphate reductase, proA	Sinf_0376		1	0.99	0.9	0.91	0.9	0.9	0.74	0.74	0.73	0.72	0.73	0.74	0.78	0.78	0.78	0.5	0.5	0.5	0.49	0.49	0.91	0.08	20	-	1	0	0	0	1		1	1	1	1	1	1	1	1	1	1	1	1	1	1	1	1	1
S-adenosyl-dependent methyltransferase MraW, mraW	Sinf_0377		1	1	0.98	0.95	0.94	0.95	0.88	0.88	0.82	0.83	0.83	0.82	0.87	0.88	0.88	0.84	0.83	0.85	0.84	0.84	0.93	0.1	20	-	1	0	0	0	1		1	1	1	1	1	1	1	1	1	1	1	1	1	1	1	1	1
cell division protein FtsL, ftsL	Sinf_0378		1	1	0.95	0.9	0.9	0.9	0.65	0.65	0.66	0.65	0.62	0.66	0.52	0.52	0.52	0.44	0.46	0.48	0.43	0.43	0.89	0.16	20	-	1	0	0	0	1		1	1	1	1	1	1	1	1	1	1	1	1	1	1	1	1	1
penicillin-binding protein 2B, pbpB	Sinf_0379		1	1	0.95	0.88	0.88	0.87	0.68	0.68	0.65	0.66	0.65	0.65	0.6	0.6	0.6	0.6	0.59	0.53	0.54	0.54	0.88	0.1	20	-	1	0	0	0	1		1	1	1	1	1	1	1	1	1	1	1	1	1	1	1	1	1
phospho-N-acetylmuramoyl-pentapeptidetransferase, mraY	Sinf_0380		1	1	0.93	0.93	0.93	0.93	0.8	0.8	0.78	0.79	0.77	0.78	0.79	0.79	0.79	0.66	0.67	0.67	0.66	0.66	0.92	0.08	20	-	1	0	0	0	1		1	1	1	1	1	1	1	1	1	1	1	1	1	1	1	1	1
ATP-dependent RNA helicase, DEAD/DEAH boxfamily	Sinf_0381		1	0.88	0.86	0.87	0.86	0.86	0.8	0.8	0.73	0.76	0.75	0.73	0.78	0.77	0.78	0.72	0.73	0.75	0.73	0.73	0.86	0.08	20	-	1	0	0	0	1		1	1	1	1	1	1	1	1	1	1	1	1	1	1	1	1	1
amino acid ABC transporter substrate-bindingprotein	Sinf_0382		1	0.99	0.87	0.86	0.85	0.85	0.62	0.62	0.5	0.48	0.36	0.5	0.68	0.67	0.68	0.38	0.36	0.35	0.34	0.34	0.85	0.1	14	-	1	0	0	0	1		1	1	1	1	1	1	1	1	1	0	1	1	1	1	0	0	0
amino acid ABC transporter permease protein	Sinf_0383		1	1	0.93	0.9	0.9	0.91	0.79	0.79	0.8	0.8	0.78	0.81	0.73	0.73	0.73	0.69	0.74	0.71	0.71	0.71	0.9	0.1	20	-	1	0	0	0	1		1	1	1	1	1	1	1	1	1	1	1	1	1	1	1	1	1
amino acid ABC transporter, ATP-binding protein	Sinf_0384		1	0.99	0.93	0.92	0.92	0.9	0.84	0.84	0.87	0.85	0.83	0.87	0.85	0.85	0.85	0.83	0.83	0.84	0.83	0.83	0.91	0.24	20	-	1	0	0	0	1		1	1	1	1	1	1	1	1	1	1	1	1	1	1	1	1	1
thioredoxin reductase, trxB	Sinf_0385		1	0.99	0.97	0.91	0.91	0.9	0.83	0.83	0.84	0.85	0.35	0.84	0.77	0.77	0.77	0.75	0.77	0.74	0.75	0.75	0.91	0.08	19	-	1	0	0	0	1		1	1	1	1	1	1	1	1	1	0	1	1	1	1	1	1	1
nicotinate phosphoribosyltransferase, pncB	Sinf_0386		1	0.99	0.97	0.96	0.96	0.95	0.86	0.86	0.85	0.85	0.85	0.85	0.83	0.82	0.83	0.83	0.82	0.83	0.83	0.83	0.95	0.07	20	-	1	0	0	0	1		1	1	1	1	1	1	1	1	1	1	1	1	1	1	1	1	1
NAD-synthetase, nadE	Sinf_0387		1	1	0.97	0.96	0.96	0.96	0.8	0.8	0.79	0.78	0.78	0.8	0.84	0.84	0.84	0.8	0.82	0.82	0.81	0.81	0.95	0.08	20	-	1	0	0	0	1		1	1	1	1	1	1	1	1	1	1	1	1	1	1	1	1	1
aminopeptidase C, pepC	Sinf_0388		1	0.99	0.97	0.98	0.98	0.98	0.84	0.84	0.85	0.83	0.84	0.85	0.85	0.85	0.85	0.79	0.83	0.82	0.81	0.81	0.98	0.07	20	-	1	0	0	0	1		1	1	1	1	1	1	1	1	1	1	1	1	1	1	1	1	1
penicillin-binding proteins 1A, ponA	Sinf_0389		1	0.99	0.91	0.87	0.86	0.86	0.69	0.69	0.69	0.69	0.68	0.68	0.63	0.63	0.63	0.6	0.61	0.56	0.6	0.6	0.86	0.06	20	-	1	0	0	0	1		1	1	1	1	1	1	1	1	1	1	1	1	1	1	1	1	1
recombination protein RecU, recU	Sinf_0390		1	0.99	0.97	0.95	0.94	0.95	0.79	0.79	0.78	0.79	0.77	0.78	0.75	0.75	0.75	0.72	0.71	0.66	0.65	0.65	0.94	0.09	20	-	1	0	0	0	1		1	1	1	1	1	1	1	1	1	1	1	1	1	1	1	1	1
hypothetical protein conserved in bacteria	Sinf_0391		1	1	0.91	0.87	0.87	0.86	0.7	0.7	0.63	0.64	0.61	0.62	0.66	0.66	0.66	0.65	0.67	0.61	0.58	0.58	0.87	0.11	20	-	1	0	0	0	1		1	1	1	1	1	1	1	1	1	1	1	1	1	1	1	1	1
DivIVA domain protein	Sinf_0392		1	1	0.9	0.86	0.86	0.84	0.64	0.64	0.64	0.67	0.67	0.64	0.6	0.59	0.6	0.63	0.61	0.59	0.59	0.59	0.81	0.16	20	-	1	0	0	0	1		1	1	1	1	1	1	1	1	1	1	1	1	1	1	1	1	1
putative N6-adenine-specific DNA methylase	Sinf_0393		1	0.99	0.96	0.96	0.96	0.95	0.89	0.9	0.82	0.85	0.86	0.83	0.87	0.87	0.87	0.81	0.8	0.79	0.79	0.79	0.95	0.08	20	-	1	0	0	0	1		1	1	1	1	1	1	1	1	1	1	1	1	1	1	1	1	1
Hypothetical protein SPy1643, pseudogene,	Sinf_0394																										0		0	0	0		0	0	0	0	0	0	0	0	0	0	0	0	0	0	0	0	0
short chain dehydrogenase	Sinf_0395		1	0.99	0.96	0.95	0.95	0.95	0.83	0.83	0.26	0.27	0.28	0.26	0.33	0.28	0.33	0.25	0.29	0.87	0.25	0.25	0.25	0.09	8	-	1	0	0	0	0		1	1	1	1	1	1	1	0	0	0	0	0	0	0	0	0	1
S-Ribosyl-homocysteinase (LuxS autoinducer-2synthase), luxS	Sinf_0396		1	0.98	0.94	0.96	0.96	0.95	0.83	0.83	0.86	0.88	0.87	0.87	0.85	0.85	0.85	0.86	0.86	0.85	0.85	0.85	0.95	0.1	20	-	1	0	0	0	1		1	1	1	1	1	1	1	1	1	1	1	1	1	1	1	1	1
HAD-superfamily hydrolase/phosphatase	Sinf_0397		1	0.99	0.98	0.96	0.96	0.96	0.87	0.87	0.88	0.89	0.89	0.88	0.86	0.86	0.86	0.8	0.79	0.79	0.79	0.79	0.96	0.08	20	-	1	0	0	0	1		1	1	1	1	1	1	1	1	1	1	1	1	1	1	1	1	1
Guanylate kinase, gmk	Sinf_0398		1	1	0.98	0.99	0.99	0.99	0.9	0.9	0.92	0.93	0.91	0.92	0.88	0.87	0.88	0.88	0.85	0.87	0.84	0.84	0.95	0.11	20	-	1	0	0	0	1		1	1	1	1	1	1	1	1	1	1	1	1	1	1	1	1	1
DNA-directed RNA polymerase omega chain, rpoZ	Sinf_0399		1	1	0.97	0.97	0.96	0.96	0.89	0.88	0.91	0.91	0.9	0.91	0.8	0.8	0.8	0.86	0.84	0.81	0.81	0.81	0.95	0.18	20	-	1	0	0	0	1		1	1	1	1	1	1	1	1	1	1	1	1	1	1	1	1	1
primosomal replication factor Y priA, pseudogene,	Sinf_0400																										0		0	0	0		0	0	0	0	0	0	0	0	0	0	0	0	0	0	0	0	0
methionyl-tRNA formyltransferase, fmt	Sinf_0401		1	1	0.94	0.95	0.94	0.93	0.81	0.81	0.81	0.8	0.77	0.79	0.82	0.8	0.82	0.76	0.76	0.75	0.75	0.75	0.1	0.25	19	-	1	0	0	0	1		1	1	1	1	1	1	1	1	1	1	1	1	1	1	1	1	1
sun protein, sun	Sinf_0402		1	0.99	0.93	0.93	0.92	0.92	0.75	0.75	0.76	0.75	0.76	0.75	0.73	0.73	0.73	0.57	0.68	0.68	0.67	0.67	0.91	0.07	20	-	1	0	0	0	1		1	1	1	1	1	1	1	1	1	1	1	1	1	1	1	1	1
serine/threonine protein phosphatase Stp1, stp	Sinf_0403		1	1	0.96	0.96	0.96	0.95	0.81	0.81	0.83	0.82	0.81	0.83	0.72	0.71	0.72	0.65	0.64	0.64	0.64	0.64	0.95	0.11	20	-	1	0	0	0	1		1	1	1	1	1	1	1	1	1	1	1	1	1	1	1	1	1
protein kinase, prkC	Sinf_0404		1	0.99	0.85	0.8	0.8	0.79	0.62	0.62	0.65	0.64	0.64	0.65	0.6	0.59	0.6	0.52	0.53	0.51	0.49	0.49	0.79	0.06	20	-	1	0	0	0	1		1	1	1	1	1	1	1	1	1	1	1	1	1	1	1	1	1
putative membrane protein (DUF2154), pseudogene,	Sinf_0405																										0		0	0	0		0	0	0	0	0	0	0	0	0	0	0	0	0	0	0	0	0
two-component sensor histidine kinase	Sinf_0406		1	0.99	0.96	0.94	0.94	0.94	0.68	0.68	0.71	0.71	0.69	0.71	0.59	0.15	0.59	0.48	0.48	0.47	0.48	0.48	0.92	0.11	19	-	1	0	0	0	1		1	1	1	1	1	1	1	1	1	1	1	1	0	1	1	1	1
two-component response regulator	Sinf_0407		1	1	0.98	0.96	0.96	0.95	0.85	0.85	0.86	0.87	0.86	0.81	0.84	0.84	0.84	0.75	0.78	0.76	0.77	0.77	0.96	0.17	20	-	1	0	0	0	1		1	1	1	1	1	1	1	1	1	1	1	1	1	1	1	1	1
HAD-superfamily hydrolase/phosphatase andpeptidyl-prolyl isomerase	Sinf_0408		1	0.99	0.96	0.93	0.93	0.93	0.69	0.69	0.66	0.67	0.2	0.67	0.79	0.78	0.78	0.68	0.69	0.7	0.69	0.69	0.93	0.08	19	-	1	0	0	0	1		1	1	1	1	1	1	1	1	1	0	1	1	1	1	1	1	1
RNA binding protein	Sinf_0409		1	1	0.95	0.96	0.96	0.96	0.73	0.73	0.71	0.76	0.69	0.71	0.75	0.75	0.75	0.66	0.68	0.63	0.61	0.61	0.95	0.13	20	-	1	0	0	0	1		1	1	1	1	1	1	1	1	1	1	1	1	1	1	1	1	1
cysteine synthetase, cysK	Sinf_0410		1	1	0.97	0.95	0.95	0.94	0.83	0.83	0.8	0.78	0.77	0.8	0.84	0.84	0.84	0.82	0.82	0.82	0.8	0.8	0.94	0.09	20	-	1	0	0	0	1		1	1	1	1	1	1	1	1	1	1	1	1	1	1	1	1	1
hypothetical protein, YigZ family	Sinf_0411		1	1	0.92	0.91	0.91	0.91	0.76	0.76	0.66	0.68	0.64	0.65	0.75	0.74	0.75	0.67	0.65	0.65	0.65	0.65	0.91	0.09	20	-	1	0	0	0	1		1	1	1	1	1	1	1	1	1	1	1	1	1	1	1	1	1
ComF operon protein A, DNA transporter ATPase, pseudogene,	Sinf_0412																										0		0	0	0		0	0	0	0	0	0	0	0	0	0	0	0	0	0	0	0	0
competence protein ComFC	Sinf_0413		1	0.99	0.64	0.66	0.67	0.67	0.46	0.47	0.11	0.46	0.44	0.41	0.43	0.43	0.43	0.47	0.47	0.45	0.47	0.47	0.66	0.12	19	-	1	0	0	0	1		1	1	1	1	1	1	1	0	1	1	1	1	1	1	1	1	1
ribosomal subunit interface protein, yfiA	Sinf_0414		1	1	0.94	0.96	0.95	0.95	0.85	0.85	0.83	0.84	0.83	0.83	0.77	0.77	0.77	0.79	0.76	0.75	0.73	0.73	0.93	0.12	20	-	1	0	0	0	1		1	1	1	1	1	1	1	1	1	1	1	1	1	1	1	1	1
Protein of unknown function (DUF3230)	Sinf_0415		1	0.98	0.78	0.71	0.71	0.7	0.14	0.15	0.57	0.58	0.16	0.56	0.15	0.14	0.15	0.51	0.51	0.47	0.47	0.47	0.7	0.13	14	-	1	0	0	0	0		1	1	1	1	1	0	0	1	1	0	1	0	0	0	1	1	1
Uncharacterized domain/protein associated withRNAses G and E	Sinf_0416		1	0.99	0.98	0.98	0.98	0.98	0.9	0.9	0.92	0.92	0.93	0.92	0.94	0.93	0.94	0.92	0.9	0.92	0.92	0.92	0.98	0.1	20	-	1	0	0	0	1		1	1	1	1	1	1	1	1	1	1	1	1	1	1	1	1	1
hypothetical protein	Sinf_0417		1	0.28	0.25	0.26	0.26	0.3	0.27	0.27	0.23	0.28	0.26	0.24	0.27	0.25	0.27	0.25	0.25	0.3	0.25	0.26	0.27	0.24	0	unique	0	0	0	0	0		0	0	0	0	0	0	0	0	0	0	0	0	0	0	0	0	0
RecA regulator RecX, recX	Sinf_0418		1	0.99	0.89	0.86	0.86	0.86	0.63	0.64	0.54	0.59	0.57	0.54	0.64	0.63	0.64	0.67	0.66	0.61	0.61	0.61	0.85	0.13	20	-	1	0	0	0	1		1	1	1	1	1	1	1	1	1	1	1	1	1	1	1	1	1
hypothetical protein	Sinf_0419		1	1	0.7	0.3	0.31	0.31	0.09	0.09	0.31	0.1	0.1	0.32	0.1	0.1	0.1	0.1	0.09	0.1	0.09	0.09	0.3	0.08	2	-	1	0	0	0	0		1	1	0	0	0	0	0	0	0	0	0	0	0	0	0	0	0
RNA methyltransferase, TrmA family	Sinf_0420		1	0.99	0.83	0.84	0.84	0.83	0.69	0.68	0.69	0.69	0.69	0.7	0.7	0.67	0.7	0.7	0.7	0.66	0.69	0.69	0.84	0.07	20	-	1	0	0	0	1		1	1	1	1	1	1	1	1	1	1	1	1	1	1	1	1	1
hypothetical protein	Sinf_0421		1	0.97	0.22	0.22	0.22	0.24	0.21	0.25	0.25	0.22	0.23	0.25	0.23	0.23	0.23	0.23	0.24	0.22	0.22	0.22	0.23	0.2	1	-	1	1	0	0	0		1	0	0	0	0	0	0	0	0	0	0	0	0	0	0	0	0
hypothetical protein	Sinf_0422		1	1	0.29	0.24	0.23	0.22	0.25	0.25	0.23	0.24	0.24	0.23	0.23	0.22	0.23	0.22	0.23	0.23	0.23	0.23	0.25	0.2	1	-	1	1	0	0	0		1	0	0	0	0	0	0	0	0	0	0	0	0	0	0	0	0
hypothetical protein	Sinf_0423		1	0.86	0.26	0.24	0.26	0.25	0.26	0.26	0.26	0.26	0.26	0.26	0.25	0.25	0.24	0.26	0.27	0.26	0.26	0.26	0.28	0.25	1	-	1	1	0	0	0		1	0	0	0	0	0	0	0	0	0	0	0	0	0	0	0	0
Plasmid recombination enzyme	Sinf_0424		1	1	0.11	0.14	0.12	0.46	0.15	0.14	0.12	0.15	0.1	0.1	0.1	0.1	0.1	0.12	0.14	0.11	0.1	0.1	0.11	0.13	2	-	1	0	0	0	0		1	0	0	0	1	0	0	0	0	0	0	0	0	0	0	0	0
Transcriptional regulator, GntR family	Sinf_0425		1	1	0.14	0.13	0.13	0.13	0.52	0.52	0.52	0.52	0.51	0.52	0.12	0.12	0.12	0.57	0.13	0.13	0.13	0.14	0.14	0.11	8	-	1	0	0	0	0		1	0	0	0	0	1	1	1	1	1	1	0	0	0	1	0	0
Glycine betaine ABC transport system,ATP-binding protein OpuAA	Sinf_0426		1	0.99	0.24	0.26	0.26	0.25	0.76	0.76	0.72	0.74	0.75	0.73	0.24	0.23	0.24	0.75	0.23	0.23	0.23	0.23	0.31	0.16	8	-	1	0	0	0	0		1	0	0	0	0	1	1	1	1	1	1	0	0	0	1	0	0
Glycine betaine ABC transport system, permeaseprotein OpuAB/Glycine betaine ABC transportsystem, glycine betaine-binding protein OpuAC	Sinf_0427		1	1	0.07	0.07	0.08	0.07	0.62	0.62	0.62	0.64	0.63	0.62	0.09	0.07	0.09	0.63	0.13	0.13	0.13	0.13	0.14	0.07	8	-	1	0	0	0	0		1	0	0	0	0	1	1	1	1	1	1	0	0	0	1	0	0
Phage integrase (Site-specific recombinase)	Sinf_0428		1	1	0.08	0.08	0.08	0.08	0.08	0.08	0.15	0.13	0.15	0.08	0.08	0.07	0.08	0.08	0.08	0.15	0.53	0.53	0.17	0.45	4	-	1	0	0	0	0		1	0	0	0	0	0	0	0	0	0	0	0	0	0	0	0	0
acetyltransferase (GNAT) family	Sinf_0429		1	0.85	0.71	0.7	0.71	0.7	0.35	0.35	0.54	0.53	0.1	0.53	0.37	0.37	0.37	0.4	0.1	0.1	0.1	0.1	0.71	0.1	10	-	1	0	0	0	0		1	1	1	1	1	0	0	1	1	0	1	0	0	0	0	0	0
transporter	Sinf_0430		1	1	0.41	0.8	0.68	0.22	0.12	0.12	0.12	0.13	0.12	0.12	0.1	0.1	0.1	0.12	0.1	0.13	0.13	0.13	0.81	0.11	5	-	1	0	0	0	0		1	1	1	1	0	0	0	0	0	0	0	0	0	0	0	0	0
deoxynucleoside kinase	Sinf_0431		1	1	0.97	0.91	0.91	0.91	0.54	0.54	0.11	0.55	0.55	0.54	0.11	0.12	0.11	0.12	0.81	0.12	0.11	0.11	0.91	0.11	12	-	1	0	0	0	0		1	1	1	1	1	1	1	0	1	1	1	0	0	0	0	1	0
Uridine phosphorylase	Sinf_0432		1	0.99	0.79	0.95	0.09	0.94	0.4	0.69	0.65	0.29	0.22	0.65	0.53	0.53	0.53	0.57	0.58	0.29	0.28	0.28	0.09	0.08	13	-	1	0	0	0	1		1	1	1	0	1	0	1	1	0	0	1	1	1	1	1	1	0
Domain of unknown function (DUF1912)	Sinf_0433		1	0.97	0.99	0.96	0.96	0.96	0.76	0.76	0.67	0.67	0.68	0.67	0.7	0.7	0.7	0.71	0.74	0.73	0.73	0.73	0.97	0.15	20	-	1	0	0	0	1		1	1	1	1	1	1	1	1	1	1	1	1	1	1	1	1	1
hypothetical protein	Sinf_0434		1	0.99	0.92	0.98	0.98	0.92	0.3	0.29	0.33	0.44	0.42	0.34	0.47	0.47	0.47	0.17	0.17	0.39	0.37	0.37	0.99	0.15	11	-	1	0	0	0	1		1	1	1	1	1	0	0	0	1	1	0	1	1	1	0	0	0
product acetyltransferase, GNAT family	Sinf_0435		1	0.82	0.22	0.82	0.84	0.66	0.66	0.66	0.69	0.64	0.2	0.69	0.3	0.37	0.25	0.63	0.81	0.62	0.64	0.64	0.82	0.1	15	-	1	0	0	0	0		1	0	1	1	1	1	1	1	1	0	1	0	0	0	1	1	1
hypothetical protein	Sinf_0436		1	0.99	0.11	0.98	0.95	0.42	0.67	0.67	0.63	0.66	0.65	0.63	0.12	0.12	0.12	0.11	0.11	0.47	0.11	0.11	0.99	0.11	12	-	1	0	0	0	0		1	0	1	1	1	1	1	1	1	1	1	0	0	0	0	0	1
valyl-tRNA synthetase, valS	Sinf_0437		1	0.99	0.98	0.99	0.98	0.99	0.9	0.9	0.91	0.9	0.9	0.91	0.92	0.92	0.92	0.9	0.95	0.92	0.91	0.91	1	0.05	20	-	1	0	0	0	1		1	1	1	1	1	1	1	1	1	1	1	1	1	1	1	1	1
hypothetical protein	Sinf_0438		1	0.97	0.15	0.16	0.17	0.15	0.16	0.16	0.16	0.16	0.16	0.16	0.18	0.16	0.18	0.16	0.17	0.18	0.17	0.17	0.18	0.13	1	-	1	1	0	0	0		1	0	0	0	0	0	0	0	0	0	0	0	0	0	0	0	0
hypothetical protein conserved in bacteria	Sinf_0439		1	0.97	0.89	0.75	0.75	0.75	0.46	0.46	0.47	0.48	0.48	0.47	0.37	0.29	0.37	0.18	0.19	0.19	0.19	0.19	0.74	0.07	12	-	1	0	0	0	0		1	1	1	1	1	1	1	1	1	1	1	0	0	0	0	0	0
efflux protein	Sinf_0440		1	0.99	0.78	0.7	0.7	0.23	0.35	0.29	0.3	0.31	0.53	0.15	0.53	0.53	0.15	0.33	0.14	0.35	0.54	0.54	0.14	0.16	9	-	1	0	0	0	1		1	1	1	1	0	0	0	0	0	1	0	1	1	0	0	0	0
asparagine synthetase AsnA, asnA	Sinf_0441		1	0.99	0.97	0.97	0.97	0.97	0.88	0.88	0.88	0.87	0.86	0.88	0.86	0.86	0.86	0.08	0.09	0.87	0.87	0.87	0.96	0.08	18	-	1	0	0	0	1		1	1	1	1	1	1	1	1	1	1	1	1	1	1	0	0	1
hypothetical protein	Sinf_0442		1	0.96	0.16	0.92	0.92	0.94	0.21	0.21	0.19	0.16	0.15	0.16	0.14	0.14	0.14	0.17	0.17	0.18	0.18	0.18	0.42	0.09	5	-	1	0	0	0	0		1	0	1	1	1	0	0	0	0	0	0	0	0	0	0	0	0
hypothetical protein	Sinf_0443		1	0.98	0.12	0.51	0.97	0.89	0.14	0.14	0.15	0.14	0.15	0.14	0.13	0.13	0.13	0.14	0.17	0.14	0.13	0.13	0.5	0.1	5	-	1	0	0	0	0		1	0	1	1	1	0	0	0	0	0	0	0	0	0	0	0	0
RNA methyltransferase, RsmD family	Sinf_0444		1	1	0.88	0.91	0.9	0.91	0.78	0.79	0.72	0.75	0.7	0.72	0.81	0.81	0.81	0.73	0.73	0.7	0.7	0.7	0.91	0.12	20	-	1	0	0	0	1		1	1	1	1	1	1	1	1	1	1	1	1	1	1	1	1	1
Phosphopantetheine adenylyltransferase, coaD	Sinf_0445		1	0.99	0.86	0.45	0.71	0.7	0.56	0.56	0.53	0.54	0.55	0.54	0.6	0.6	0.6	0.55	0.56	0.52	0.54	0.54	0.7	0.1	20	-	1	0	0	0	1		1	1	1	1	1	1	1	1	1	1	1	1	1	1	1	1	1
putative secreted protein containing a PDZdomain protein	Sinf_0446		1	0.86	0.89	0.84	0.84	0.84	0.66	0.67	0.66	0.66	0.66	0.66	0.63	0.62	0.63	0.56	0.59	0.55	0.56	0.56	0.83	0.08	20	-	1	0	0	0	1		1	1	1	1	1	1	1	1	1	1	1	1	1	1	1	1	1
hypothetical protein	Sinf_0447		1	1	0.73	0.69	0.69	0.7	0.18	0.18	0.17	0.18	0.19	0.18	0.31	0.31	0.31	0.19	0.19	0.17	0.18	0.18	0.69	0.18	6	-	1	0	0	0	0		1	1	1	1	1	0	0	0	0	0	0	0	0	0	0	0	0
phosphoesterase	Sinf_0448		1	0.99	0.85	0.82	0.82	0.81	0.08	0.6	0.08	0.07	0.07	0.09	0.51	0.51	0.51	0.1	0.1	0.08	0.09	0.09	0.81	0.06	10	-	1	0	0	0	1		1	1	1	1	1	0	1	0	0	0	0	1	1	1	0	0	0
hypothetical protein conserved in bacteria	Sinf_0449		1	0.99	0.9	0.84	0.84	0.84	0.64	0.64	0.57	0.57	0.58	0.58	0.52	0.53	0.52	0.5	0.49	0.5	0.49	0.49	0.83	0.12	20	-	1	0	0	0	1		1	1	1	1	1	1	1	1	1	1	1	1	1	1	1	1	1
23S rRNA m2A2503 methyltransferase	Sinf_0450		1	0.99	0.98	0.96	0.96	0.96	0.89	0.89	0.87	0.87	0.85	0.87	0.89	0.89	0.89	0.84	0.83	0.83	0.8	0.8	0.95	0.08	20	-	1	0	0	0	1		1	1	1	1	1	1	1	1	1	1	1	1	1	1	1	1	1
Glycopeptide antibiotics resistance protein	Sinf_0451		1	0.98	0.78	0.63	0.62	0.63	0.46	0.46	0.13	0.44	0.14	0.13	0.48	0.48	0.49	0.48	0.49	0.43	0.42	0.43	0.59	0.11	17	-	1	0	0	0	1		1	1	1	1	1	1	1	0	1	0	0	1	1	1	1	1	1
ABC transporter, ATP-binding/permease protein, pseudogene,	Sinf_0452																										0		0	0	0		0	0	0	0	0	0	0	0	0	0	0	0	0	0	0	0	0
ABC transporter, ATP-binding/permease protein	Sinf_0453		1	0.99	0.92	0.92	0.92	0.92	0.84	0.83	0.3	0.81	0.29	0.34	0.8	0.8	0.8	0.62	0.38	0.77	0.78	0.78	0.93	0.08	16	-	1	0	0	0	1		1	1	1	1	1	1	1	0	1	0	0	1	1	1	1	0	1
ABC transporter, ATP-binding protein	Sinf_0454		1	0.99	0.23	0.86	0.86	0.86	0.54	0.54	0.24	0.5	0.25	0.46	0.61	0.62	0.61	0.61	0.59	0.59	0.57	0.57	0.86	0.2	17	-	1	0	0	0	1		1	0	1	1	1	1	1	0	1	0	1	1	1	1	1	1	1
ABC transporter, permease protein	Sinf_0455		1	0.99	0.15	0.83	0.84	0.83	0.45	0.45	0.15	0.38	0.15	0.38	0.64	0.65	0.65	0.43	0.41	0.41	0.41	0.41	0.84	0.13	15	-	1	0	0	0	1		1	0	1	1	1	1	1	0	0	0	0	1	1	1	1	1	1
sensor histidine kinase	Sinf_0456		1	0.99	0.13	0.78	0.78	0.77	0.46	0.45	0.12	0.43	0.13	0.4	0.5	0.49	0.5	0.37	0.38	0.32	0.33	0.33	0.77	0.09	12	-	1	0	0	0	1		1	0	1	1	1	1	1	0	1	0	0	1	1	1	0	0	0
two-component response regulator	Sinf_0457		1	0.99	0.31	0.9	0.89	0.9	0.25	0.68	0.26	0.64	0.27	0.66	0.68	0.69	0.68	0.67	0.68	0.68	0.69	0.69	0.88	0.18	16	-	1	0	0	0	1		1	0	1	1	1	0	1	0	1	0	1	1	1	1	1	1	1
permease	Sinf_0458		1	0.99	0.9	0.81	0.82	0.82	0.1	0.1	0.09	0.09	0.09	0.1	0.08	0.08	0.09	0.09	0.09	0.09	0.09	0.09	0.8	0.09	6	-	1	0	0	0	0		1	1	1	1	1	0	0	0	0	0	0	0	0	0	0	0	0
anthranilate synthase component I, trpE	Sinf_0459		1	0.99	0.9	0.96	0.96	0.37	0.2	0.2	0.17	0.18	0.18	0.16	0.84	0.83	0.84	0.76	0.08	0.76	0.75	0.75	0.95	0.07	12	-	1	0	0	0	1		1	1	1	1	0	0	0	0	0	0	0	1	1	1	1	0	1
para-aminobenzoate synthase glutamineamidotransferase (subunit B), trpG	Sinf_0460		1	1	0.84	0.86	0.87	0.23	0.59	0.58	0.6	0.6	0.6	0.6	0.78	0.78	0.78	0.74	0.23	0.7	0.71	0.71	0.87	0.1	18	-	1	0	0	0	1		1	1	1	1	0	1	1	1	1	1	1	1	1	1	1	0	1
anthranilate phosphoribosyl transferase, trpD	Sinf_0461		1	1	0.87	0.91	0.89	0.09	0.1	0.09	0.1	0.09	0.1	0.1	0.81	0.81	0.81	0.6	0.1	0.58	0.59	0.59	0.9	0.09	12	-	1	0	0	0	1		1	1	1	1	0	0	0	0	0	0	0	1	1	1	1	0	1
indol-3-glycerol phosphate synthase, trpC	Sinf_0462		1	1	0.88	0.9	0.9	0.11	0.11	0.11	0.12	0.11	0.11	0.11	0.83	0.84	0.84	0.81	0.11	0.76	0.76	0.76	0.9	0.1	12	-	1	0	0	0	1		1	1	1	1	0	0	0	0	0	0	0	1	1	1	1	0	1
phosphoribosyl anthranilate isomerase, trpF	Sinf_0463		1	1	0.88	0.84	0.83	0.11	0.13	0.13	0.11	0.13	0.11	0.11	0.62	0.63	0.63	0.54	0.12	0.6	0.6	0.6	0.83	0.11	12	-	1	0	0	0	1		1	1	1	1	0	0	0	0	0	0	0	1	1	1	1	0	1
tryptophan synthase (beta subunit), trpB	Sinf_0464		1	1	0.97	0.96	0.96	0.11	0.09	0.09	0.09	0.09	0.08	0.09	0.89	0.89	0.89	0.84	0.57	0.84	0.84	0.84	0.96	0.07	13	-	1	0	0	0	1		1	1	1	1	0	0	0	0	0	0	0	1	1	1	1	1	1
tryptophan synthase (alpha subunit), trpA	Sinf_0465		1	1	0.86	0.89	0.89	0.11	0.11	0.11	0.1	0.11	0.1	0.1	0.81	0.8	0.81	0.66	0.12	0.69	0.7	0.7	0.87	0.09	12	-	1	0	0	0	1		1	1	1	1	0	0	0	0	0	0	0	1	1	1	1	0	1
metal ion (Mn2+; iron) transporter Nramp family	Sinf_0466		1	0.99	0.9	0.9	0.9	0.9	0.77	0.77	0.09	0.1	0.1	0.09	0.77	0.77	0.77	0.09	0.76	0.74	0.1	0.1	0.89	0.08	13	-	1	0	0	0	1		1	1	1	1	1	1	1	0	0	0	0	1	1	1	0	1	1
peptidase	Sinf_0467		1	1	0.72	0.38	0.68	0.69	0.25	0.25	0.31	0.29	0.32	0.31	0.44	0.12	0.43	0.44	0.48	0.46	0.45	0.45	0.67	0.09	12	-	1	0	0	0	1		1	1	0	1	1	0	0	0	0	0	0	1	0	1	1	1	1
peroxide resistance protein Dpr	Sinf_0468		1	0.97	0.93	0.92	0.92	0.91	0.13	0.12	0.82	0.79	0.8	0.82	0.73	0.74	0.74	0.66	0.62	0.63	0.61	0.61	0.9	0.12	18	-	1	0	0	0	1		1	1	1	1	1	0	0	1	1	1	1	1	1	1	1	1	1
hypothetical protein conserved in bacteria	Sinf_0469		1	0.8	0.78	0.82	0.77	0.84	0.66	0.66	0.6	0.67	0.67	0.6	0.61	0.61	0.61	0.55	0.56	0.56	0.62	0.62	0.77	0.17	20	-	1	0	0	0	1		1	1	1	1	1	1	1	1	1	1	1	1	1	1	1	1	1
glucokinase, glcK	Sinf_0470		1	0.99	0.98	0.97	0.97	0.97	0.86	0.86	0.85	0.84	0.84	0.85	0.85	0.84	0.84	0.62	0.62	0.62	0.62	0.62	0.97	0.08	20	-	1	0	0	0	1		1	1	1	1	1	1	1	1	1	1	1	1	1	1	1	1	1
Rhodanese-related sulfur transferase	Sinf_0471		1	0.69	0.92	0.9	0.9	0.9	0.61	0.61	0.52	0.55	0.55	0.52	0.14	0.14	0.14	0.5	0.54	0.47	0.52	0.52	0.88	0.12	17	-	1	0	0	0	0		1	1	1	1	1	1	1	1	1	1	1	0	0	0	1	1	1
hypothetical protein	Sinf_0472		1	1	0.09	0.94	0.95	0.93	0.09	0.09	0.09	0.09	0.1	0.09	0.1	0.09	0.09	0.11	0.09	0.09	0.1	0.1	0.94	0.07	5	-	1	0	0	0	0		1	0	1	1	1	0	0	0	0	0	0	0	0	0	0	0	0
GTP-binding protein	Sinf_0473		1	1	0.99	0.99	0.99	0.99	0.92	0.92	0.93	0.93	0.93	0.93	0.93	0.93	0.93	0.93	0.95	0.93	0.93	0.93	0.99	0.13	20	-	1	0	0	0	1		1	1	1	1	1	1	1	1	1	1	1	1	1	1	1	1	1
hypothetical protein (DUF3165)	Sinf_0474		1	1	0.9	0.82	0.82	0.82	0.58	0.58	0.69	0.68	0.66	0.68	0.47	0.47	0.47	0.37	0.45	0.18	0.49	0.49	0.81	0.2	18	-	1	0	0	0	1		1	1	1	1	1	1	1	1	1	1	1	1	1	1	0	1	0
UDP-N-acetylmuramoylalanyl-D-glutamate ligase, murD	Sinf_0475		1	0.99	0.96	0.96	0.95	0.95	0.79	0.78	0.76	0.77	0.75	0.76	0.84	0.83	0.84	0.8	0.82	0.79	0.78	0.78	0.95	0.07	20	-	1	0	0	0	1		1	1	1	1	1	1	1	1	1	1	1	1	1	1	1	1	1
UDP-N-acetylglucosamine-N-acetylmuramyl-(pentapeptide)pyrophosphoryl-undecaprenolN-acetylglucosamine transferase, murG	Sinf_0476		1	0.99	0.95	0.91	0.91	0.91	0.78	0.78	0.73	0.72	0.73	0.72	0.77	0.77	0.77	0.71	0.72	0.72	0.71	0.71	0.91	0.08	20	-	1	0	0	0	1		1	1	1	1	1	1	1	1	1	1	1	1	1	1	1	1	1
cell division protein FtsQ, ftsQ	Sinf_0477		1	0.99	0.77	0.62	0.62	0.54	0.4	0.4	0.38	0.4	0.4	0.39	0.37	0.38	0.37	0.29	0.29	0.31	0.32	0.32	0.62	0.08	10	-	1	0	0	0	0		1	1	1	1	1	0	0	0	0	0	0	0	0	0	0	0	0
Cold shock protein CspA	Sinf_0478		1	1	0.22	0.22	0.22	0.97	0.73	0.73	0.76	0.79	0.78	0.76	0.7	0.7	0.7	0.21	0.8	0.24	0.24	0.24	0.92	0.19	13	-	1	0	0	0	1		1	0	0	0	1	1	1	1	1	1	1	1	1	1	0	1	0
Phage protein	Sinf_0479		1	0.18	0.17	0.17	0.17	0.18	0.16	0.16	0.17	0.29	0.27	0.24	0.15	0.15	0.15	0.16	0.16	0.16	0.17	0.17	0.17	0.15	0	unique	0	0	0	0	0		0	0	0	0	0	0	0	0	0	0	0	0	0	0	0	0	0
ISSth1, transposase (orf2), IS3 family	Sinf_0480		1	0.99	0.21	0.2	0.22	0.15	0.22	0.16	0.23	0.22	0.22	0.22	0.34	0.34	0.34	0.18	0.24	0.22	0.08	0.14	0.22	0.07	1	-	1	1	0	0	0		1	0	0	0	0	0	0	0	0	0	0	0	0	0	0	0	0
ISSth1, transposase (orf1), IS3 family	Sinf_0481		1	0.99	0.12	0.11	0.11	0.1	0.2	0.2	0.12	0.11	0.11	0.29	0.3	0.3	0.3	0.13	0.13	0.1	0.1	0.1	0.14	0.1	1	-	1	1	0	0	0		1	0	0	0	0	0	0	0	0	0	0	0	0	0	0	0	0
Paratox	Sinf_0482		1	1	0.22	0.24	0.24	0.22	0.58	0.23	0.64	0.57	0.23	0.23	0.26	0.59	0.26	0.26	0.23	0.22	0.24	0.24	0.23	0.19	5	-	1	0	0	0	1		1	0	0	0	0	1	0	1	1	0	0	0	1	0	0	0	0
cell division protein FtsA, ftsA	Sinf_0483		1	1	0.96	0.93	0.93	0.92	0.75	0.81	0.86	0.86	0.84	0.86	0.8	0.8	0.8	0.71	0.73	0.68	0.68	0.68	0.92	0.07	20	-	1	0	0	0	1		1	1	1	1	1	1	1	1	1	1	1	1	1	1	1	1	1
cell division protein FtsZ, ftsZ	Sinf_0484		1	0.99	0.96	0.94	0.94	0.94	0.83	0.83	0.86	0.88	0.87	0.08	0.82	0.82	0.82	0.74	0.75	0.72	0.72	0.72	0.94	0.07	19	-	1	0	0	0	1		1	1	1	1	1	1	1	1	1	1	0	1	1	1	1	1	1
pyridoxal phosphate enzyme, YggS family	Sinf_0485		1	0.93	0.89	0.84	0.84	0.73	0.62	0.63	0.68	0.67	0.64	0.68	0.6	0.6	0.6	0.63	0.63	0.58	0.59	0.59	0.83	0.09	20	-	1	0	0	0	1		1	1	1	1	1	1	1	1	1	1	1	1	1	1	1	1	1
hypothetical protein conserved in bacteria	Sinf_0486		1	0.98	0.84	0.82	0.82	0.82	0.55	0.55	0.59	0.59	0.6	0.59	0.5	0.5	0.5	0.44	0.38	0.36	0.35	0.35	0.8	0.1	16	-	1	0	0	0	1		1	1	1	1	1	1	1	1	1	1	1	1	1	1	1	0	0
hypothetical protein, contains S4-like domainprotein	Sinf_0487		1	1	0.89	0.88	0.88	0.86	0.59	0.59	0.6	0.62	0.6	0.42	0.48	0.47	0.47	0.54	0.54	0.43	0.42	0.42	0.85	0.1	20	-	1	0	0	0	1		1	1	1	1	1	1	1	1	1	1	1	1	1	1	1	1	1
Cell division initiation protein DivIVA	Sinf_0488		1	0.99	0.97	0.96	0.96	0.96	0.74	0.74	0.77	0.77	0.76	0.77	0.7	0.69	0.7	0.6	0.63	0.56	0.55	0.55	0.95	0.11	20	-	1	0	0	0	1		1	1	1	1	1	1	1	1	1	1	1	1	1	1	1	1	1
isoleucyl-tRNA synthetase, ileS	Sinf_0489		1	0.99	0.97	0.95	0.95	0.95	0.85	0.84	0.86	0.87	0.86	0.86	0.81	0.81	0.81	0.81	0.82	0.8	0.81	0.81	0.94	0.05	20	-	1	0	0	0	1		1	1	1	1	1	1	1	1	1	1	1	1	1	1	1	1	1
Domain of unknown function (DUF1827)	Sinf_0490		1	1	0.94	0.94	0.94	0.93	0.82	0.82	0.77	0.78	0.76	0.77	0.75	0.74	0.75	0.67	0.7	0.69	0.69	0.69	0.94	0.15	20	-	1	0	0	0	1		1	1	1	1	1	1	1	1	1	1	1	1	1	1	1	1	1
NTP pyrophosphohydrolase including oxidativedamage repair enzyme	Sinf_0491		1	1	0.93	0.89	0.9	0.87	0.79	0.8	0.74	0.7	0.7	0.74	0.76	0.76	0.76	0.74	0.74	0.77	0.68	0.68	0.89	0.11	20	-	1	0	0	0	1		1	1	1	1	1	1	1	1	1	1	1	1	1	1	1	1	1
ATP-dependent Clp protease, ATP-binding subunit	Sinf_0492		1	1	0.93	0.93	0.93	0.93	0.76	0.76	0.71	0.75	0.64	0.71	0.76	0.76	0.76	0.84	0.84	0.76	0.72	0.72	0.87	0.23	20	-	1	0	0	0	1		1	1	1	1	1	1	1	1	1	1	1	1	1	1	1	1	1
ATP-dependent Clp protease, ATP-binding subunit	Sinf_0493		1	0.99	0.94	0.92	0.92	0.92	0.85	0.85	0.85	0.86	0.84	0.85	0.82	0.82	0.82	0.83	0.84	0.83	0.82	0.82	0.91	0.06	20	-	1	0	0	0	1		1	1	1	1	1	1	1	1	1	1	1	1	1	1	1	1	1
hypothetical protein (DUF3278)	Sinf_0494		1	0.98	0.13	0.58	0.58	0.51	0.13	0.17	0.13	0.13	0.13	0.12	0.13	0.13	0.12	0.14	0.14	0.14	0.13	0.13	0.56	0.13	5	-	1	0	0	0	0		1	0	1	1	1	0	0	0	0	0	0	0	0	0	0	0	0
transcriptional regulator	Sinf_0495		1	0.96	0.7	0.31	0.87	0.34	0.77	0.77	0.34	0.37	0.37	0.34	0.35	0.34	0.35	0.69	0.68	0.68	0.68	0.68	0.31	0.18	10	-	1	0	0	0	0		1	1	0	1	0	1	1	0	0	0	0	0	0	0	1	1	1
ornithine carbamoyltransferase, argF	Sinf_0496		1	0.97	0.89	0.9	0.9	0.91	0.61	0.61	0.61	0.63	0.63	0.61	0.82	0.81	0.82	0.61	0.61	0.13	0.61	0.61	0.9	0.08	19	-	1	0	0	0	1		1	1	1	1	1	1	1	1	1	1	1	1	1	1	1	1	0
hypothetical protein conserved in bacteria	Sinf_0497		1	0.98	0.98	0.97	0.97	0.97	0.95	0.95	0.93	0.21	0.95	0.93	0.9	0.9	0.9	0.8	0.81	0.82	0.83	0.83	0.97	0.17	19	-	1	0	0	0	1		1	1	1	1	1	1	1	1	0	1	1	1	1	1	1	1	1
amino acid ABC transporter, permease protein	Sinf_0498		1	1	0.97	0.97	0.97	0.97	0.84	0.84	0.87	0.86	0.86	0.62	0.78	0.75	0.78	0.33	0.33	0.73	0.74	0.74	0.96	0.1	18	-	1	0	0	0	1		1	1	1	1	1	1	1	1	1	1	1	1	1	1	0	0	1
amino acid ABC transporter, ATP-binding protein	Sinf_0499		1	0.99	0.97	0.96	0.96	0.95	0.87	0.88	0.84	0.85	0.84	0.83	0.89	0.89	0.89	0.66	0.65	0.82	0.82	0.82	0.95	0.26	20	-	1	0	0	0	1		1	1	1	1	1	1	1	1	1	1	1	1	1	1	1	1	1
ferrous iron transport protein A	Sinf_0500		1	1	0.95	0.92	0.92	0.9	0.13	0.13	0.13	0.56	0.14	0.13	0.62	0.61	0.61	0.14	0.54	0.15	0.17	0.17	0.9	0.12	11	-	1	0	0	0	1		1	1	1	1	1	0	0	0	1	0	0	1	1	1	0	1	0
ferrous iron transport protein B	Sinf_0501		1	0.99	0.94	0.92	0.92	0.91	0.06	0.06	0.06	0.7	0.07	0.06	0.78	0.78	0.78	0.06	0.69	0.06	0.06	0.06	0.91	0.06	11	-	1	0	0	0	1		1	1	1	1	1	0	0	0	1	0	0	1	1	1	0	1	0
hypothetical protein	Sinf_0502		1	0.24	0.77	0.81	0.8	0.8	0.2	0.2	0.22	0.53	0.21	0.21	0.2	0.63	0.2	0.21	0.42	0.21	0.21	0.21	0.81	0.18	8	-	0	0	1	0	1		0	1	1	1	1	0	0	0	1	0	0	0	1	0	0	1	0
methylene-tetra-hydrofolate-dehydrogenase andmethenyl-tetra-hydrofolate-cyclohydrolase, folD	Sinf_0503		1	1	0.96	0.94	0.94	0.94	0.82	0.82	0.8	0.82	0.79	0.81	0.78	0.78	0.78	0.74	0.76	0.73	0.72	0.72	0.93	0.08	20	-	1	0	0	0	1		1	1	1	1	1	1	1	1	1	1	1	1	1	1	1	1	1
yjeF C-terminal region,hydroxy-ethyl-thiazolekinase-related protein	Sinf_0504		1	1	0.82	0.8	0.8	0.78	0.6	0.6	0.62	0.62	0.1	0.62	0.62	0.62	0.62	0.6	0.59	0.6	0.59	0.59	0.79	0.08	19	-	1	0	0	0	1		1	1	1	1	1	1	1	1	1	0	1	1	1	1	1	1	1
hypothetical protein	Sinf_0505		1	0.96	0.28	0.43	0.41	0.28	0.25	0.26	0.32	0.27	0.27	0.3	0.27	0.27	0.27	0.26	0.27	0.27	0.28	0.28	0.37	0.24	3	-	1	0	0	0	0		1	0	1	1	0	0	0	0	0	0	0	0	0	0	0	0	0
cell wall associated protein	Sinf_0506		1	0.99	0.12	0.57	0.57	0.18	0.23	0.23	0.07	0.07	0.07	0.07	0.1	0.17	0.1	0.28	0.35	0.08	0.08	0.08	0.17	0.06	3	-	1	0	0	0	0		1	0	1	1	0	0	0	0	0	0	0	0	0	0	0	0	0
cell surface protein, ErfK family	Sinf_0507		1	0.99	0.35	0.53	0.53	0.11	0.42	0.42	0.13	0.1	0.12	0.39	0.11	0.11	0.11	0.11	0.11	0.11	0.11	0.11	0.11	0.09	5	-	1	0	0	0	0		1	0	1	1	0	1	1	0	0	0	0	0	0	0	0	0	0
exodeoxyribonuclease VII large subunit, xseA	Sinf_0508		1	1	0.93	0.92	0.91	0.91	0.79	0.79	0.78	0.8	0.8	0.79	0.78	0.78	0.77	0.69	0.72	0.69	0.7	0.7	0.91	0.07	20	-	1	0	0	0	1		1	1	1	1	1	1	1	1	1	1	1	1	1	1	1	1	1
exodeoxyribonuclease VII small subunit, xseB	Sinf_0509		1	1	0.92	0.97	0.97	0.97	0.82	0.82	0.81	0.83	0.83	0.84	0.89	0.89	0.89	0.8	0.8	0.71	0.71	0.71	0.97	0.21	20	-	1	0	0	0	1		1	1	1	1	1	1	1	1	1	1	1	1	1	1	1	1	1
farnesyl diphosphate synthase, ispA	Sinf_0510		1	0.99	0.88	0.84	0.83	0.84	0.69	0.69	0.66	0.67	0.67	0.68	0.69	0.7	0.69	0.62	0.63	0.58	0.58	0.58	0.83	0.1	20	-	1	0	0	0	1		1	1	1	1	1	1	1	1	1	1	1	1	1	1	1	1	1
hemolysin TlyA family protein	Sinf_0511		1	0.99	0.94	0.95	0.95	0.93	0.81	0.81	0.76	0.81	0.81	0.76	0.83	0.83	0.83	0.76	0.79	0.78	0.78	0.78	0.94	0.08	20	-	1	0	0	0	1		1	1	1	1	1	1	1	1	1	1	1	1	1	1	1	1	1
arginine repressor ArgR	Sinf_0512		1	1	0.95	0.92	0.91	0.89	0.56	0.56	0.63	0.65	0.64	0.56	0.48	0.49	0.48	0.39	0.38	0.39	0.39	0.39	0.9	0.14	15	-	1	0	0	0	1		1	1	1	1	1	1	1	1	1	1	1	1	1	1	0	0	0
DNA repair and genetic recombinationproteinRecN, recN	Sinf_0513		1	0.99	0.94	0.95	0.95	0.95	0.81	0.81	0.73	0.75	0.76	0.72	0.79	0.79	0.79	0.77	0.78	0.75	0.75	0.75	0.94	0.07	20	-	1	0	0	0	1		1	1	1	1	1	1	1	1	1	1	1	1	1	1	1	1	1
EDD domain protein, DegV family	Sinf_0514		1	0.99	0.98	0.95	0.95	0.94	0.83	0.84	0.68	0.67	0.67	0.68	0.77	0.77	0.77	0.7	0.7	0.71	0.69	0.69	0.93	0.09	20	-	1	0	0	0	1		1	1	1	1	1	1	1	1	1	1	1	1	1	1	1	1	1
lipase/acylhydrolase, GDSL family	Sinf_0515		1	0.99	0.85	0.85	0.85	0.84	0.66	0.66	0.64	0.65	0.65	0.64	0.57	0.1	0.56	0.1	0.1	0.11	0.1	0.1	0.84	0.08	14	-	1	0	0	0	1		1	1	1	1	1	1	1	1	1	1	1	1	0	1	0	0	0
hypothetical protein conserved in bacteria	Sinf_0516		1	1	0.89	0.6	0.82	0.79	0.65	0.65	0.61	0.64	0.66	0.66	0.37	0.37	0.37	0.12	0.12	0.11	0.11	0.11	0.81	0.1	12	-	1	0	0	0	0		1	1	1	1	1	1	1	1	1	1	1	0	0	0	0	0	0
DNA-binding protein HU, hup	Sinf_0517		1	1	1	0.99	0.99	1	0.93	0.93	0.97	0.96	0.95	0.97	0.91	0.91	0.91	0.92	0.9	0.9	0.88	0.88	0.98	0.15	20	-	1	0	0	0	1		1	1	1	1	1	1	1	1	1	1	1	1	1	1	1	1	1
hypothetical protein	Sinf_0518		1	1	0.71	0.6	0.6	0.61	0.35	0.35	0.2	0.18	0.2	0.2	0.19	0.23	0.19	0.19	0.19	0.18	0.2	0.2	0.58	0.18	6	-	1	0	0	0	0		1	1	1	1	1	0	0	0	0	0	0	0	0	0	0	0	0
dipeptide/tripeptide permease	Sinf_0519		1	0.96	0.9	0.86	0.86	0.87	0.51	0.51	0.08	0.08	0.08	0.08	0.48	0.49	0.48	0.08	0.08	0.45	0.08	0.08	0.86	0.08	12	-	1	0	0	0	1		1	1	1	1	1	1	1	0	0	0	0	1	1	1	0	0	1
dihydroorotate dehydrogenase (catalyticsubunit), pyrD	Sinf_0520		1	1	0.93	0.93	0.93	0.93	0.79	0.79	0.82	0.82	0.81	0.78	0.85	0.85	0.85	0.8	0.78	0.78	0.79	0.78	0.92	0.07	20	-	1	0	0	0	1		1	1	1	1	1	1	1	1	1	1	1	1	1	1	1	1	1
transcriptional regulator, ArsR family	Sinf_0521		1	1	0.86	0.83	0.83	0.83	0.27	0.18	0.17	0.19	0.18	0.19	0.18	0.18	0.18	0.22	0.24	0.24	0.18	0.18	0.83	0.17	6	-	1	0	0	0	0		1	1	1	1	1	0	0	0	0	0	0	0	0	0	0	0	0
heavy metal-transporting E1-E2 ATPase	Sinf_0522		1	0.99	0.88	0.84	0.84	0.84	0.35	0.27	0.28	0.28	0.28	0.27	0.25	0.25	0.25	0.27	0.27	0.27	0.27	0.27	0.83	0.06	6	-	1	0	0	0	0		1	1	1	1	1	0	0	0	0	0	0	0	0	0	0	0	0
2,3-bisphosphoglycerate-dependent phosphoglycerate mutase, gpmA	Sinf_0523		1	1	0.99	0.96	0.96	0.96	0.91	0.91	0.9	0.86	0.86	0.9	0.91	0.91	0.91	0.91	0.93	0.91	0.91	0.91	0.96	0.09	20	-	1	0	0	0	1		1	1	1	1	1	1	1	1	1	1	1	1	1	1	1	1	1
transcriptional regulator	Sinf_0524		1	1	0.91	0.88	0.88	0.88	0.57	0.57	0.62	0.6	0.59	0.63	0.32	0.32	0.32	0.31	0.33	0.33	0.32	0.32	0.88	0.11	12	-	1	0	0	0	0		1	1	1	1	1	1	1	1	1	1	1	0	0	0	0	0	0
hypothetical protein	Sinf_0525		1	0.97	0.92	0.89	0.89	0.88	0.6	0.6	0.6	0.61	0.6	0.6	0.41	0.41	0.41	0.46	0.48	0.42	0.41	0.41	0.88	0.12	20	-	1	0	0	0	1		1	1	1	1	1	1	1	1	1	1	1	1	1	1	1	1	1
Penicillin binding protein, transpeptidase (2B), pbp2b	Sinf_0526		1	0.98	0.91	0.85	0.85	0.85	0.55	0.55	0.58	0.56	0.08	0.58	0.57	0.57	0.57	0.52	0.53	0.51	0.52	0.52	0.84	0.1	19	-	1	0	0	0	1		1	1	1	1	1	1	1	1	1	0	1	1	1	1	1	1	1
recombination protein RecR, recR	Sinf_0527		1	0.99	0.96	0.97	0.98	0.98	0.94	0.94	0.91	0.91	0.93	0.9	0.92	0.92	0.92	0.95	0.94	0.91	0.9	0.9	0.97	0.11	20	-	1	0	0	0	1		1	1	1	1	1	1	1	1	1	1	1	1	1	1	1	1	1
hypothetical protein	Sinf_0528		1	0.22	0.22	0.23	0.23	0.22	0.23	0.22	0.24	0.22	0.22	0.22	0.22	0.27	0.22	0.24	0.22	0.22	0.22	0.22	0.23	0.18	0	unique	0	0	0	0	0		0	0	0	0	0	0	0	0	0	0	0	0	0	0	0	0	0
Acyl-CoA thioester hydrolase/BAAT N-terminal region, pseudogene,	Sinf_0529																										0		0	0	0		0	0	0	0	0	0	0	0	0	0	0	0	0	0	0	0	0
hypothetical protein	Sinf_0530		1	0.28	0.27	0.29	0.29	0.29	0.27	0.27	0.26	0.26	0.26	0.28	0.48	0.29	0.48	0.28	0.28	0.27	0.27	0.27	0.29	0.24	2	-	0	0	1	1	1		0	0	0	0	0	0	0	0	0	0	0	1	0	1	0	0	0
D-alanyl-D-alanine ligase, ddl	Sinf_0531		1	1	0.96	0.93	0.95	0.95	0.8	0.8	0.78	0.78	0.78	0.77	0.81	0.81	0.81	0.78	0.78	0.75	0.76	0.76	0.95	0.34	20	-	1	0	0	0	1		1	1	1	1	1	1	1	1	1	1	1	1	1	1	1	1	1
putative membrane protein	Sinf_0532		1	0.98	0.88	0.83	0.83	0.82	0.15	0.15	0.15	0.14	0.14	0.16	0.16	0.16	0.16	0.14	0.49	0.16	0.16	0.16	0.82	0.12	7	-	1	0	0	0	0		1	1	1	1	1	0	0	0	0	0	0	0	0	0	0	1	0
putative Na+ dependent transporter possibly forileal bile acids	Sinf_0533		1	1	0.11	0.1	0.1	0.11	0.1	0.1	0.1	0.1	0.1	0.1	0.84	0.09	0.84	0.09	0.1	0.11	0.11	0.11	0.1	0.08	3	-	1	0	0	0	1		1	0	0	0	0	0	0	0	0	0	0	1	0	1	0	0	0
UDP-N-acetylmuramoylalanyl-D-glutamyl-2,6-diaminopimelate-D-alanyl-D-alanine ligase, murF	Sinf_0534		1	1	0.96	0.96	0.96	0.96	0.79	0.79	0.75	0.78	0.75	0.73	0.76	0.76	0.75	0.67	0.67	0.74	0.74	0.74	0.95	0.07	20	-	1	0	0	0	1		1	1	1	1	1	1	1	1	1	1	1	1	1	1	1	1	1
oligosaccharide repeat unit polymerase	Sinf_0535		1	0.98	0.93	0.7	0.7	0.7	0.18	0.11	0.12	0.11	0.12	0.12	0.12	0.12	0.12	0.12	0.14	0.12	0.11	0.13	0.11	0.1	5	-	1	0	0	0	0		1	1	1	1	1	0	0	0	0	0	0	0	0	0	0	0	0
peptide chain release factor3:SmallGTP-bindingprotein domain protein, prfC	Sinf_0536		1	0.99	0.98	0.98	0.98	0.98	0.94	0.94	0.91	0.91	0.92	0.91	0.94	0.94	0.94	0.93	0.95	0.93	0.93	0.93	0.98	0.2	20	-	1	0	0	0	1		1	1	1	1	1	1	1	1	1	1	1	1	1	1	1	1	1
ATP-dependent RNA helicase	Sinf_0537		1	1	0.89	0.89	0.89	0.89	0.83	0.83	0.78	0.8	0.8	0.78	0.87	0.86	0.86	0.76	0.8	0.81	0.8	0.8	0.89	0.07	20	-	1	0	0	0	1		1	1	1	1	1	1	1	1	1	1	1	1	1	1	1	1	1
putative endonuclease containing a URI domainprotein	Sinf_0538		1	0.98	0.87	0.9	0.9	0.88	0.78	0.78	0.72	0.72	0.7	0.72	0.79	0.79	0.79	0.69	0.74	0.64	0.64	0.64	0.9	0.17	20	-	1	0	0	0	1		1	1	1	1	1	1	1	1	1	1	1	1	1	1	1	1	1
putative O-methyltransferase	Sinf_0539		1	0.99	0.92	0.96	0.98	0.97	0.83	0.83	0.79	0.83	0.83	0.8	0.86	0.86	0.86	0.75	0.73	0.7	0.71	0.71	0.97	0.11	20	-	1	0	0	0	1		1	1	1	1	1	1	1	1	1	1	1	1	1	1	1	1	1
1-acyl-sn-glycerol-3-phosphate acyltransferase	Sinf_0540		1	1	0.96	0.99	0.99	0.99	0.8	0.8	0.8	0.8	0.79	0.81	0.87	0.87	0.87	0.8	0.77	0.8	0.8	0.8	0.98	0.09	20	-	1	0	0	0	1		1	1	1	1	1	1	1	1	1	1	1	1	1	1	1	1	1
exogenous DNA-binding protein, comEA	Sinf_0541		1	0.98	0.76	0.7	0.71	0.68	0.44	0.44	0.3	0.42	0.42	0.41	0.44	0.44	0.44	0.47	0.45	0.4	0.41	0.41	0.69	0.1	19	-	1	0	0	0	1		1	1	1	1	1	1	1	0	1	1	1	1	1	1	1	1	0
hypothetical protein	Sinf_0542		1	1	0.29	0.31	0.31	0.31	0.29	0.29	0.3	0.28	0.28	0.3	0.28	0.28	0.28	0.3	0.29	0.3	0.3	0.3	0.31	0.24	1	-	1	1	0	0	0		1	0	0	0	0	0	0	0	0	0	0	0	0	0	0	0	0
late competence protein required for DNA bindingand uptake, comEC	Sinf_0543		1	0.99	0.81	0.84	0.84	0.83	0.59	0.59	0.51	0.52	0.53	0.51	0.56	0.57	0.56	0.6	0.52	0.53	0.52	0.52	0.83	0.06	20	-	1	0	0	0	1		1	1	1	1	1	1	1	1	1	1	1	1	1	1	1	1	1
putative hydrolase	Sinf_0544		1	1	0.13	0.93	0.13	0.13	0.13	0.12	0.12	0.12	0.12	0.12	0.15	0.13	0.15	0.53	0.13	0.12	0.12	0.12	0.13	0.1	3	-	1	0	0	0	0		1	0	1	0	0	0	0	0	0	0	0	0	0	0	1	0	0
hypothetical protein	Sinf_0545		1	1	0.23	0.95	0.26	0.3	0.3	0.26	0.22	0.26	0.23	0.24	0.25	0.25	0.25	0.24	0.23	0.25	0.28	0.28	0.24	0.21	2	-	1	0	0	0	0		1	0	1	0	0	0	0	0	0	0	0	0	0	0	0	0	0
DNA polymerase III delta subunit	Sinf_0546		1	0.98	0.91	0.93	0.91	0.89	0.71	0.71	0.66	0.69	0.69	0.66	0.66	0.66	0.66	0.61	0.61	0.58	0.58	0.58	0.92	0.09	20	-	1	0	0	0	1		1	1	1	1	1	1	1	1	1	1	1	1	1	1	1	1	1
superoxide dismutase, sodA	Sinf_0547		1	0.99	0.93	0.87	0.87	0.87	0.8	0.8	0.81	0.82	0.82	0.82	0.86	0.86	0.86	0.8	0.79	0.82	0.82	0.82	0.87	0.1	20	-	1	0	0	0	1		1	1	1	1	1	1	1	1	1	1	1	1	1	1	1	1	1
DNA-binding regulatory protein, YebC/PmpRfamily	Sinf_0548		1	0.98	0.68	0.96	0.96	0.96	0.38	0.38	0.4	0.4	0.39	0.4	0.4	0.4	0.4	0.38	0.37	0.37	0.37	0.37	0.95	0.1	12	-	1	0	0	0	0		1	1	1	1	1	0	0	0	0	0	0	0	0	0	0	0	0
S-adenosylmethionine:tRNAribosyltransferase-isomerase, queA	Sinf_0549		1	0.99	0.96	0.94	0.94	0.95	0.88	0.89	0.86	0.88	0.87	0.09	0.87	0.87	0.86	0.83	0.84	0.81	0.8	0.8	0.93	0.08	19	-	1	0	0	0	1		1	1	1	1	1	1	1	1	1	1	0	1	1	1	1	1	1
Uncharacterized membrane protein	Sinf_0550		1	0.98	0.93	0.83	0.83	0.84	0.15	0.15	0.14	0.14	0.14	0.14	0.14	0.14	0.13	0.15	0.15	0.16	0.15	0.15	0.15	0.12	5	-	1	0	0	0	0		1	1	1	1	1	0	0	0	0	0	0	0	0	0	0	0	0
N-acetylglucosamine-6-phosphate isomerase, nagB	Sinf_0551		1	0.67	0.92	0.85	0.85	0.84	0.7	0.7	0.72	0.73	0.73	0.72	0.65	0.65	0.65	0.64	0.65	0.68	0.67	0.67	0.85	0.1	20	-	1	0	0	0	1		1	1	1	1	1	1	1	1	1	1	1	1	1	1	1	1	1
ribosomal small subunit pseudouridine synthaseA, rluB	Sinf_0552		1	0.97	0.9	0.87	0.86	0.87	0.67	0.68	0.62	0.57	0.47	0.62	0.71	0.71	0.72	0.54	0.51	0.47	0.52	0.52	0.86	0.09	20	-	1	0	0	0	1		1	1	1	1	1	1	1	1	1	1	1	1	1	1	1	1	1
competence protein CoiA	Sinf_0553		1	0.99	0.74	0.75	0.75	0.74	0.55	0.55	0.09	0.52	0.53	0.56	0.52	0.51	0.51	0.5	0.52	0.49	0.49	0.49	0.73	0.07	19	-	1	0	0	0	1		1	1	1	1	1	1	1	0	1	1	1	1	1	1	1	1	1
group B oligopeptidase PepB, pepB	Sinf_0554		1	0.99	0.93	0.91	0.91	0.9	0.8	0.79	0.79	0.79	0.78	0.79	0.73	0.73	0.73	0.74	0.75	0.72	0.72	0.72	0.9	0.06	20	-	1	0	0	0	1		1	1	1	1	1	1	1	1	1	1	1	1	1	1	1	1	1
acetyltransferase, GNAT family	Sinf_0555		1	1	0.22	0.91	0.91	0.9	0.18	0.18	0.52	0.51	0.21	0.52	0.15	0.16	0.15	0.22	0.21	0.18	0.18	0.18	0.2	0.11	7	-	1	0	0	0	0		1	0	1	1	1	0	0	1	1	0	1	0	0	0	0	0	0
HAD-superfamily hydrolase / phosphatase	Sinf_0556		1	1	0.83	0.88	0.87	0.86	0.52	0.52	0.53	0.58	0.27	0.55	0.28	0.28	0.28	0.47	0.43	0.43	0.42	0.42	0.84	0.1	16	-	1	0	0	0	0		1	1	1	1	1	1	1	1	1	0	1	0	0	0	1	1	1
O-methyltransferase	Sinf_0557		1	0.98	0.95	0.96	0.96	0.96	0.82	0.82	0.83	0.85	0.81	0.8	0.81	0.68	0.81	0.68	0.74	0.8	0.81	0.81	0.95	0.09	20	-	1	0	0	0	1		1	1	1	1	1	1	1	1	1	1	1	1	1	1	1	1	1
peptidylprolyl isomerase	Sinf_0558		1	0.99	0.91	0.83	0.83	0.89	0.52	0.52	0.52	0.5	0.49	0.52	0.45	0.45	0.45	0.45	0.44	0.37	0.37	0.37	0.84	0.07	17	-	1	0	0	0	1		1	1	1	1	1	1	1	1	1	1	1	1	1	1	1	1	0
hypothetical protein	Sinf_0559		1	1	0.29	0.28	0.28	0.28	0.26	0.26	0.27	0.26	0.27	0.27	0.29	0.27	0.29	0.27	0.27	0.26	0.27	0.27	0.29	0.22	1	-	1	1	0	0	0		1	0	0	0	0	0	0	0	0	0	0	0	0	0	0	0	0
alanyl-tRNA synthetase, alaS	Sinf_0560		1	0.99	0.98	0.97	0.97	0.96	0.87	0.87	0.86	0.86	0.87	0.86	0.86	0.86	0.86	0.83	0.83	0.83	0.82	0.82	0.96	0.06	20	-	1	0	0	0	1		1	1	1	1	1	1	1	1	1	1	1	1	1	1	1	1	1
hypothetical protein	Sinf_0561		1	1	0.91	0.63	0.63	0.61	0.28	0.28	0.25	0.28	0.25	0.25	0.25	0.27	0.25	0.27	0.26	0.24	0.25	0.25	0.63	0.2	6	-	1	0	0	0	0		1	1	1	1	1	0	0	0	0	0	0	0	0	0	0	0	0
Peptidase family M50	Sinf_0562		1	0.97	0.71	0.69	0.2	0.2	0.2	0.2	0.2	0.2	0.21	0.2	0.2	0.21	0.2	0.21	0.19	0.2	0.23	0.23	0.2	0.2	3	-	1	0	0	0	0		1	1	1	0	0	0	0	0	0	0	0	0	0	0	0	0	0
CylI	Sinf_0563		1	0.97	0.27	0.65	0.11	0.11	0.13	0.13	0.12	0.11	0.11	0.13	0.11	0.12	0.11	0.11	0.11	0.11	0.12	0.12	0.12	0.09	2	-	1	0	0	0	0		1	0	1	0	0	0	0	0	0	0	0	0	0	0	0	0	0
amidohydrolase	Sinf_0564		1	0.98	0.84	0.79	0.79	0.77	0.1	0.1	0.1	0.1	0.1	0.1	0.65	0.65	0.65	0.1	0.1	0.1	0.15	0.15	0.79	0.08	9	-	1	0	0	0	1		1	1	1	1	1	0	0	0	0	0	0	1	1	1	0	0	0
aspartate aminotransferase	Sinf_0565		1	0.99	0.91	0.89	0.89	0.89	0.22	0.22	0.22	0.22	0.22	0.22	0.78	0.78	0.78	0.23	0.24	0.23	0.23	0.23	0.88	0.06	9	-	1	0	0	0	1		1	1	1	1	1	0	0	0	0	0	0	1	1	1	0	0	0
N-acetylglutamategamma-semi-aldehydedehydrogenase, argC	Sinf_0566		1	0.99	0.94	0.9	0.9	0.89	0.09	0.09	0.1	0.1	0.09	0.1	0.78	0.78	0.78	0.69	0.09	0.09	0.09	0.09	0.89	0.08	10	-	1	0	0	0	1		1	1	1	1	1	0	0	0	0	0	0	1	1	1	1	0	0
bifunctional ornithine acetyltransferase/N-acetyl glutamate synthase, argJ	Sinf_0567		1	0.99	0.98	0.97	0.97	0.97	0.09	0.09	0.09	0.09	0.09	0.09	0.88	0.88	0.88	0.76	0.09	0.09	0.09	0.09	0.97	0.07	10	-	1	0	0	0	1		1	1	1	1	1	0	0	0	0	0	0	1	1	1	1	0	0
N-acetylglutamate 5-phosphotransferase argB, pseudogene,	Sinf_0568																										0		0	0	0		0	0	0	0	0	0	0	0	0	0	0	0	0	0	0	0	0
N-acetylornithine aminotransferase, argD	Sinf_0569		1	1	0.93	0.91	0.92	0.91	0.09	0.09	0.08	0.09	0.09	0.08	0.76	0.76	0.76	0.69	0.09	0.1	0.1	0.1	0.9	0.08	10	-	1	0	0	0	1		1	1	1	1	1	0	0	0	0	0	0	1	1	1	1	0	0
protein associated to oxidoreductase	Sinf_0570		1	1	0.9	0.83	0.83	0.83	0.12	0.12	0.12	0.12	0.11	0.12	0.14	0.14	0.14	0.15	0.19	0.13	0.13	0.13	0.79	0.11	6	-	1	0	0	0	0		1	1	1	1	1	0	0	0	0	0	0	0	0	0	0	0	0
hypothetical protein	Sinf_0571		1	1	0.28	0.3	0.3	0.3	0.29	0.29	0.27	0.29	0.25	0.28	0.25	0.32	0.25	0.27	0.29	0.27	0.28	0.28	0.27	0.23	1	-	1	1	0	0	0		1	0	0	0	0	0	0	0	0	0	0	0	0	0	0	0	0
riboflavin-specific deaminase, ribD	Sinf_0572		1	1	0.83	0.8	0.8	0.79	0.34	0.33	0.09	0.09	0.08	0.09	0.09	0.09	0.09	0.08	0.09	0.09	0.32	0.32	0.09	0.07	5	-	1	0	0	0	0		1	1	1	1	1	0	0	0	0	0	0	0	0	0	0	0	0
riboflavin synthase (alpha subunit), ribE	Sinf_0573		1	0.98	0.86	0.86	0.86	0.87	0.42	0.42	0.12	0.13	0.13	0.12	0.13	0.13	0.13	0.12	0.13	0.12	0.44	0.44	0.12	0.11	9	-	1	0	0	0	0		1	1	1	1	1	1	1	0	0	0	0	0	0	0	0	0	0
GTP cyclohydrolaseII/3,4-dihydroxy-2-butanone4-phosphate synthase, ribA	Sinf_0574		1	1	0.87	0.89	0.88	0.88	0.52	0.52	0.09	0.08	0.09	0.08	0.08	0.08	0.08	0.08	0.09	0.08	0.5	0.5	0.08	0.07	9	-	1	0	0	0	0		1	1	1	1	1	1	1	0	0	0	0	0	0	0	0	0	0
riboflavin synthase (beta subunit), ribH	Sinf_0575		1	1	0.95	0.96	0.96	0.97	0.66	0.66	0.13	0.12	0.13	0.12	0.12	0.12	0.12	0.14	0.13	0.14	0.69	0.69	0.13	0.11	9	-	1	0	0	0	0		1	1	1	1	1	1	1	0	0	0	0	0	0	0	0	0	0
putative proton-coupled thiamine transporterYuaJ	Sinf_0576		1	1	0.93	0.9	0.9	0.89	0.68	0.69	0.63	0.63	0.58	0.63	0.37	0.35	0.37	0.14	0.12	0.14	0.14	0.14	0.89	0.11	12	-	1	0	0	0	0		1	1	1	1	1	1	1	1	1	1	1	0	0	0	0	0	0
ribonucleoside-diphosphate reductase (minorsubunit), nrdF	Sinf_0577		1	0.59	0.95	0.94	0.94	0.94	0.94	0.94	0.93	0.93	0.93	0.93	0.93	0.93	0.93	0.89	0.91	0.89	0.9	0.9	0.94	0.09	20	-	1	0	0	0	1		1	1	1	1	1	1	1	1	1	1	1	1	1	1	1	1	1
ribonucleoside-diphosphate reductase(majorsubunit), nrdE	Sinf_0578		1	0.99	0.94	0.94	0.94	0.94	0.87	0.87	0.87	0.87	0.87	0.45	0.87	0.87	0.87	0.84	0.84	0.85	0.84	0.84	0.94	0.07	20	-	1	0	0	0	1		1	1	1	1	1	1	1	1	1	1	1	1	1	1	1	1	1
ribonucleoside-diphosphatereductase2,NrdH-redoxin, nrdH	Sinf_0579		1	1	0.87	0.88	0.88	0.87	0.76	0.76	0.72	0.72	0.72	0.56	0.83	0.83	0.83	0.63	0.62	0.6	0.6	0.6	0.86	0.16	20	-	1	0	0	0	1		1	1	1	1	1	1	1	1	1	1	1	1	1	1	1	1	1
aconitate hydratase, citB	Sinf_0580		1	0.99	0.96	0.94	0.94	0.93	0.06	0.06	0.06	0.06	0.06	0.06	0.79	0.79	0.79	0.79	0.78	0.07	0.06	0.06	0.94	0.07	11	-	1	0	0	0	1		1	1	1	1	1	0	0	0	0	0	0	1	1	1	1	1	0
citrate synthase, citA	Sinf_0581		1	0.99	0.95	0.92	0.92	0.91	0.09	0.09	0.08	0.08	0.08	0.08	0.75	0.75	0.75	0.76	0.78	0.08	0.08	0.08	0.91	0.06	11	-	1	0	0	0	1		1	1	1	1	1	0	0	0	0	0	0	1	1	1	1	1	0
isocitrate dehydrogenase, icd	Sinf_0582		1	1	0.94	0.92	0.93	0.92	0.08	0.09	0.08	0.08	0.1	0.08	0.78	0.78	0.78	0.77	0.73	0.19	0.2	0.2	0.92	0.07	11	-	1	0	0	0	1		1	1	1	1	1	0	0	0	0	0	0	1	1	1	1	1	0
putative membrane protein	Sinf_0583		1	0.99	0.77	0.74	0.74	0.75	0.09	0.09	0.09	0.09	0.09	0.09	0.1	0.1	0.1	0.09	0.1	0.11	0.09	0.09	0.74	0.08	6	-	1	0	0	0	0		1	1	1	1	1	0	0	0	0	0	0	0	0	0	0	0	0
histidine-containing phospho carrier protein ofthe PTS (HPr protein), ptsH	Sinf_0584		1	1	1	0.99	0.99	0.99	0.99	0.99	0.98	0.98	0.98	0.98	0.95	0.95	0.93	0.93	0.94	0.94	0.94	0.94	0.99	0.16	20	-	1	0	0	0	1		1	1	1	1	1	1	1	1	1	1	1	1	1	1	1	1	1
Phospho-enol-pyruvate-protein phospho transferase system ptsI, pseudogene,	Sinf_0585																										0		0	0	0		0	0	0	0	0	0	0	0	0	0	0	0	0	0	0	0	0
glyceraldehyde-3-phosphatedehydrogenase,NADP-dependent, gapN	Sinf_0586		1	0.99	0.98	0.96	0.96	0.96	0.69	0.69	0.86	0.87	0.86	0.86	0.83	0.83	0.83	0.76	0.11	0.1	0.73	0.73	0.95	0.07	18	-	1	0	0	0	1		1	1	1	1	1	1	1	1	1	1	1	1	1	1	1	0	0
carboxykinase, pseudogene,	Sinf_0587																										0		0	0	0		0	0	0	0	0	0	0	0	0	0	0	0	0	0	0	0	0
cell envelope proteinase A (LPXTG motif)	Sinf_0588		1	0.99	0.14	0.66	0.66	0.07	0.43	0.43	0.28	0.21	0.28	0.28	0.05	0.47	0.05	0.4	0.08	0.38	0.1	0.1	0.07	0.04	7	-	1	0	0	0	1		1	0	1	1	0	1	1	0	0	0	0	0	1	0	0	0	0
ATP-dependent RNA helicase, DEAD/DEAH boxfamily	Sinf_0589		1	0.99	0.96	0.89	0.89	0.89	0.82	0.82	0.72	0.76	0.77	0.74	0.77	0.78	0.77	0.74	0.74	0.72	0.72	0.72	0.89	0.09	20	-	1	0	0	0	1		1	1	1	1	1	1	1	1	1	1	1	1	1	1	1	1	1
uridine kinase, udk	Sinf_0590		1	0.99	0.98	0.95	0.95	0.95	0.88	0.88	0.84	0.84	0.83	0.84	0.91	0.91	0.91	0.86	0.86	0.86	0.85	0.85	0.93	0.11	20	-	1	0	0	0	1		1	1	1	1	1	1	1	1	1	1	1	1	1	1	1	1	1
2-isopropylmalate synthase, leuA	Sinf_0591		1	0.95	0.9	0.9	0.9	0.9	0.09	0.09	0.08	0.09	0.09	0.08	0.84	0.84	0.84	0.79	0.09	0.79	0.09	0.33	0.89	0.07	11	-	1	0	0	0	1		1	1	1	1	1	0	0	0	0	0	0	1	1	1	1	0	1
3-isopropylmalate dehydrogenase, leuB	Sinf_0592		1	0.98	0.98	0.95	0.95	0.94	0.1	0.1	0.1	0.1	0.1	0.1	0.9	0.9	0.9	0.8	0.19	0.81	0.78	0.78	0.94	0.08	13	-	1	0	0	0	1		1	1	1	1	1	0	0	0	0	0	0	1	1	1	1	0	1
putative membrane protein	Sinf_0593		1	1	0.76	0.76	0.76	0.75	0.58	0.58	0.48	0.42	0.35	0.49	0.15	0.46	0.15	0.49	0.18	0.48	0.15	0.47	0.76	0.13	15	-	1	0	0	0	1		1	1	1	1	1	1	1	1	1	0	1	0	1	0	1	0	1
3-isopropylmalate dehydratase large subunit, leuC	Sinf_0594		1	0.98	0.96	0.96	0.96	0.96	0.07	0.07	0.07	0.07	0.07	0.07	0.83	0.84	0.83	0.84	0.14	0.83	0.07	0.07	0.96	0.07	11	-	1	0	0	0	1		1	1	1	1	1	0	0	0	0	0	0	1	1	1	1	0	1
3-isopropylmalate dehydratase small subunit, leuD	Sinf_0595		1	0.99	0.97	0.97	0.97	0.97	0.12	0.12	0.11	0.12	0.11	0.1	0.77	0.77	0.77	0.78	0.13	0.78	0.43	0.43	0.97	0.1	13	-	1	0	0	0	1		1	1	1	1	1	0	0	0	0	0	0	1	1	1	1	0	1
GAF domain-containing protein	Sinf_0596		1	0.98	0.97	0.91	0.91	0.91	0.76	0.76	0.73	0.74	0.72	0.73	0.65	0.66	0.66	0.72	0.72	0.62	0.6	0.6	0.91	0.12	20	-	1	0	0	0	1		1	1	1	1	1	1	1	1	1	1	1	1	1	1	1	1	1
DNA polymerase III, gamma and tau subunits, dnaX	Sinf_0597		1	0.99	0.89	0.88	0.88	0.88	0.77	0.77	0.73	0.74	0.73	0.73	0.72	0.72	0.72	0.62	0.63	0.61	0.6	0.6	0.88	0.07	20	-	1	0	0	0	1		1	1	1	1	1	1	1	1	1	1	1	1	1	1	1	1	1
transcriptional repressor of the biotinoperon/biotin acetyl-CoA-carboxylase synthetase, birA	Sinf_0598		1	0.99	0.88	0.85	0.85	0.85	0.66	0.67	0.67	0.66	0.65	0.67	0.63	0.63	0.62	0.59	0.58	0.58	0.59	0.59	0.84	0.09	20	-	1	0	0	0	1		1	1	1	1	1	1	1	1	1	1	1	1	1	1	1	1	1
S-adenosylmethionine synthetase, metK	Sinf_0599		1	0.99	0.98	0.97	0.97	0.96	0.89	0.89	0.88	0.88	0.88	0.88	0.92	0.92	0.92	0.94	0.92	0.91	0.92	0.92	0.96	0.08	20	-	1	0	0	0	1		1	1	1	1	1	1	1	1	1	1	1	1	1	1	1	1	1
Transcriptional regulator, AraC family	Sinf_0600		1	0.98	0.1	0.1	0.1	0.1	0.12	0.17	0.09	0.1	0.1	0.09	0.1	0.1	0.1	0.68	0.58	0.09	0.09	0.09	0.3	0.08	3	-	1	0	0	0	0		1	0	0	0	0	0	0	0	0	0	0	0	0	0	1	1	0
UDP-N-acetylglucosamine1-carboxyvinyltransferase, murAB	Sinf_0601		1	0.99	0.97	0.95	0.95	0.95	0.87	0.88	0.85	0.86	0.87	0.86	0.85	0.84	0.85	0.81	0.82	0.8	0.8	0.8	0.94	0.08	20	-	1	0	0	0	1		1	1	1	1	1	1	1	1	1	1	1	1	1	1	1	1	1
acetyltransferase, GNAT family	Sinf_0602		1	0.98	0.86	0.84	0.84	0.83	0.61	0.61	0.6	0.51	0.48	0.6	0.53	0.52	0.52	0.55	0.57	0.58	0.57	0.57	0.84	0.12	20	-	1	0	0	0	1		1	1	1	1	1	1	1	1	1	1	1	1	1	1	1	1	1
putative transcriptional regulator containingCBS domains	Sinf_0603		1	1	0.94	0.92	0.92	0.91	0.72	0.72	0.73	0.75	0.73	0.74	0.57	0.57	0.57	0.59	0.58	0.57	0.57	0.57	0.9	0.08	20	-	1	0	0	0	1		1	1	1	1	1	1	1	1	1	1	1	1	1	1	1	1	1
methionine aminopeptidase, map	Sinf_0604		1	1	0.96	0.97	0.97	0.97	0.94	0.94	0.9	0.91	0.9	0.88	0.91	0.92	0.91	0.84	0.85	0.89	0.9	0.9	0.96	0.07	20	-	1	0	0	0	1		1	1	1	1	1	1	1	1	1	1	1	1	1	1	1	1	1
Ribonuclease BN protein	Sinf_0605		1	1	0.95	0.91	0.91	0.9	0.71	0.71	0.69	0.71	0.69	0.68	0.63	0.64	0.63	0.36	0.41	0.36	0.35	0.36	0.9	0.08	16	-	1	0	0	0	1		1	1	1	1	1	1	1	1	1	1	1	1	1	1	0	1	0
putative membrane protein	Sinf_0606		1	0.98	0.89	0.87	0.86	0.87	0.57	0.59	0.41	0.16	0.17	0.42	0.64	0.63	0.63	0.63	0.57	0.56	0.55	0.55	0.85	0.16	18	-	1	0	0	0	1		1	1	1	1	1	1	1	1	0	0	1	1	1	1	1	1	1
putative membrane protein	Sinf_0607		1	1	0.86	0.86	0.86	0.87	0.7	0.7	0.71	0.74	0.72	0.71	0.58	0.58	0.58	0.69	0.73	0.7	0.7	0.7	0.87	0.11	20	-	1	0	0	0	1		1	1	1	1	1	1	1	1	1	1	1	1	1	1	1	1	1
DNA ligase (NAD-dependent), ligA	Sinf_0608		1	0.99	0.93	0.93	0.93	0.93	0.78	0.78	0.73	0.75	0.75	0.73	0.77	0.77	0.77	0.73	0.73	0.73	0.72	0.72	0.93	0.07	20	-	1	0	0	0	1		1	1	1	1	1	1	1	1	1	1	1	1	1	1	1	1	1
lipid kinase, YegS/Rv2252/BmrU family	Sinf_0609		1	1	0.92	0.93	0.93	0.92	0.85	0.85	0.83	0.82	0.82	0.83	0.78	0.78	0.78	0.62	0.63	0.21	0.2	0.21	0.91	0.08	17	-	1	0	0	0	1		1	1	1	1	1	1	1	1	1	1	1	1	1	1	1	1	0
F0F1 ATP synthase c chain, atpE	Sinf_0610		1	1	0.9	0.91	0.91	0.91	0.83	0.83	0.57	0.56	0.56	0.57	0.81	0.81	0.8	0.58	0.6	0.56	0.59	0.59	0.91	0.21	20	-	1	0	0	0	1		1	1	1	1	1	1	1	1	1	1	1	1	1	1	1	1	1
F0F1 ATP synthase a chain, atpB	Sinf_0611		1	0.99	0.68	0.68	0.68	0.67	0.65	0.65	0.55	0.52	0.52	0.55	0.68	0.68	0.68	0.56	0.57	0.56	0.54	0.54	0.77	0.1	20	-	1	0	0	0	1		1	1	1	1	1	1	1	1	1	1	1	1	1	1	1	1	1
F0F1 ATP synthase b chain	Sinf_0612		1	0.64	0.54	0.54	0.54	0.54	0.49	0.49	0.33	0.3	0.3	0.33	0.5	0.5	0.5	0.29	0.34	0.38	0.38	0.38	0.52	0.16	11	-	1	0	0	0	1		1	1	1	1	1	1	1	0	0	0	0	1	1	1	0	0	0
F0F1 ATP synthase b chain, atpF	Sinf_0613		1	0.98	0.93	0.95	0.95	0.95	0.82	0.82	0.68	0.71	0.71	0.67	0.75	0.75	0.75	0.73	0.69	0.65	0.64	0.64	0.9	0.23	20	-	1	0	0	0	1		1	1	1	1	1	1	1	1	1	1	1	1	1	1	1	1	1
F0F1 ATP synthase delta chain, atpH	Sinf_0614		1	0.99	0.95	0.95	0.95	0.94	0.54	0.54	0.57	0.6	0.59	0.58	0.53	0.53	0.52	0.41	0.4	0.37	0.37	0.37	0.94	0.14	17	-	1	0	0	0	1		1	1	1	1	1	1	1	1	1	1	1	1	1	1	1	0	0
F0F1 ATP synthase alpha chain, atpA	Sinf_0615		1	0.99	0.99	0.99	0.99	0.99	0.96	0.96	0.95	0.96	0.95	0.96	0.95	0.95	0.95	0.82	0.91	0.88	0.88	0.88	0.99	0.08	20	-	1	0	0	0	1		1	1	1	1	1	1	1	1	1	1	1	1	1	1	1	1	1
F0F1 ATP synthase gamma chain, atpG	Sinf_0616		1	0.99	0.96	0.96	0.95	0.96	0.87	0.87	0.84	0.84	0.84	0.85	0.8	0.8	0.8	0.71	0.74	0.73	0.73	0.73	0.94	0.1	20	-	1	0	0	0	1		1	1	1	1	1	1	1	1	1	1	1	1	1	1	1	1	1
F0F1 ATP synthase beta chain, atpD	Sinf_0617		1	0.99	0.99	0.98	0.98	0.98	0.94	0.94	0.94	0.94	0.94	0.94	0.93	0.94	0.94	0.92	0.93	0.92	0.92	0.92	0.98	0.07	20	-	1	0	0	0	1		1	1	1	1	1	1	1	1	1	1	1	1	1	1	1	1	1
F0F1 ATP synthase epsilon chain, atpC	Sinf_0618		1	1	0.97	0.97	0.97	0.95	0.74	0.74	0.82	0.81	0.82	0.81	0.69	0.69	0.69	0.73	0.71	0.7	0.7	0.7	0.91	0.13	20	-	1	0	0	0	1		1	1	1	1	1	1	1	1	1	1	1	1	1	1	1	1	1
conserved hypothetical integral membraneprotein	Sinf_0619		1	0.98	0.97	0.8	0.8	0.79	0.56	0.2	0.47	0.21	0.48	0.43	0.54	0.54	0.54	0.33	0.36	0.21	0.2	0.2	0.8	0.16	13	-	1	0	0	0	1		1	1	1	1	1	1	0	1	0	1	1	1	1	1	0	0	0
UDP-N-acetylglucosamine1-carboxyvinyltransferase, murAA	Sinf_0620		1	0.99	0.98	0.95	0.95	0.94	0.87	0.87	0.87	0.88	0.84	0.87	0.85	0.85	0.86	0.77	0.77	0.77	0.77	0.77	0.93	0.07	20	-	1	0	0	0	1		1	1	1	1	1	1	1	1	1	1	1	1	1	1	1	1	1
DNA-directed RNA polymerase subunit beta	Sinf_0621		1	1	0.86	0.83	0.83	0.82	0.69	0.69	0.62	0.23	0.62	0.46	0.59	0.59	0.59	0.49	0.51	0.51	0.5	0.5	0.83	0.18	19	-	1	0	0	0	1		1	1	1	1	1	1	1	1	0	1	1	1	1	1	1	1	1
DNA-entry nuclease, endA	Sinf_0622		1	0.99	0.9	0.87	0.87	0.86	0.63	0.63	0.66	0.63	0.37	0.66	0.75	0.75	0.75	0.64	0.62	0.63	0.62	0.62	0.87	0.08	19	-	1	0	0	0	1		1	1	1	1	1	1	1	1	1	0	1	1	1	1	1	1	1
phenylalanyl-tRNA synthetase alpha subunit, pheS	Sinf_0623		1	0.99	0.99	0.99	0.99	0.99	0.92	0.92	0.89	0.9	0.9	0.89	0.92	0.92	0.92	0.84	0.84	0.83	0.84	0.84	0.99	0.08	20	-	1	0	0	0	1		1	1	1	1	1	1	1	1	1	1	1	1	1	1	1	1	1
acetyltransferase, GNAT family, pseudogene,	Sinf_0624																										0		0	0	0		0	0	0	0	0	0	0	0	0	0	0	0	0	0	0	0	0
phenylalanyl-tRNA synthetase beta subunit, pheT	Sinf_0625		1	0.98	0.94	0.94	0.94	0.93	0.78	0.78	0.77	0.77	0.77	0.77	0.82	0.82	0.82	0.73	0.74	0.74	0.73	0.73	0.93	0.06	20	-	1	0	0	0	1		1	1	1	1	1	1	1	1	1	1	1	1	1	1	1	1	1
ATP-dependent deoxyribonuclease (subunit B), rexB	Sinf_0626		1	0.99	0.9	0.52	0.89	0.89	0.66	0.66	0.58	0.58	0.54	0.58	0.61	0.61	0.61	0.5	0.5	0.44	0.43	0.43	0.89	0.05	20	-	1	0	0	0	1		1	1	1	1	1	1	1	1	1	1	1	1	1	1	1	1	1
ATP-dependent deoxyribonuclease (subunit A), rexA	Sinf_0627		1	0.99	0.87	0.85	0.88	0.88	0.72	0.72	0.64	0.63	0.6	0.65	0.57	0.57	0.57	0.54	0.55	0.52	0.52	0.52	0.88	0.05	20	-	1	0	0	0	1		1	1	1	1	1	1	1	1	1	1	1	1	1	1	1	1	1
Methionine synthase II (cobalamin-independent)	Sinf_0628		1	0.99	0.94	0.9	0.9	0.9	0.08	0.08	0.08	0.08	0.07	0.08	0.55	0.08	0.55	0.8	0.85	0.08	0.08	0.08	0.9	0.07	10	-	1	0	0	0	1		1	1	1	1	1	0	0	0	0	0	0	1	0	1	1	1	0
Cytidine/deoxycytidylate deaminase familyprotein	Sinf_0629		1	0.98	0.87	0.14	0.14	0.14	0.22	0.22	0.2	0.22	0.21	0.21	0.68	0.23	0.66	0.22	0.4	0.71	0.72	0.72	0.14	0.12	8	-	1	0	0	0	1		1	1	0	0	0	0	0	0	0	0	0	1	0	1	0	0	1
hypothetical protein	Sinf_0630		1	1	0.78	0.25	0.25	0.25	0.25	0.25	0.21	0.24	0.25	0.22	0.62	0.26	0.55	0.24	0.65	0.48	0.48	0.48	0.24	0.24	8	-	1	0	0	0	1		1	1	0	0	0	0	0	0	0	0	0	1	0	1	0	1	1
Histidinol phosphatase and related hydrolasesofthe PHP family	Sinf_0631		1	1	0.9	0.85	0.85	0.85	0.11	0.63	0.13	0.11	0.11	0.12	0.8	0.8	0.8	0.68	0.65	0.11	0.11	0.11	0.84	0.1	12	-	1	0	0	0	1		1	1	1	1	1	0	1	0	0	0	0	1	1	1	1	1	0
Protein of unknown function (DUF3042)	Sinf_0632		1	1	0.98	0.96	0.96	0.96	0.89	0.89	0.84	0.82	0.83	0.84	0.79	0.82	0.21	0.77	0.73	0.74	0.74	0.74	0.96	0.2	19	-	1	0	0	0	1		1	1	1	1	1	1	1	1	1	1	1	1	1	0	1	1	1
tRNA isopentenyl-pyrophosphate transferase, MiaA	Sinf_0633		1	0.98	0.9	0.81	0.81	0.81	0.74	0.74	0.66	0.68	0.69	0.66	0.73	0.73	0.73	0.65	0.71	0.66	0.66	0.66	0.81	0.09	20	-	1	0	0	0	1		1	1	1	1	1	1	1	1	1	1	1	1	1	1	1	1	1
GTP-binding protein HflX, hflX	Sinf_0634		1	0.99	0.96	0.93	0.95	0.95	0.86	0.86	0.79	0.78	0.79	0.78	0.81	0.82	0.82	0.73	0.75	0.73	0.74	0.74	0.93	0.08	20	-	1	0	0	0	1		1	1	1	1	1	1	1	1	1	1	1	1	1	1	1	1	1
hypothetical protein	Sinf_0635		1	0.99	0.91	0.88	0.88	0.86	0.59	0.59	0.62	0.62	0.61	0.63	0.73	0.72	0.73	0.54	0.55	0.48	0.5	0.5	0.88	0.1	20	-	1	0	0	0	1		1	1	1	1	1	1	1	1	1	1	1	1	1	1	1	1	1
Ribonuclease Z, rnz	Sinf_0636		1	0.99	0.97	0.96	0.96	0.96	0.86	0.86	0.82	0.84	0.83	0.83	0.83	0.83	0.83	0.81	0.82	0.82	0.82	0.82	0.95	0.09	20	-	1	0	0	0	1		1	1	1	1	1	1	1	1	1	1	1	1	1	1	1	1	1
short chain dehydrogenase	Sinf_0637		1	1	0.92	0.83	0.83	0.8	0.67	0.67	0.64	0.67	0.67	0.63	0.66	0.66	0.66	0.58	0.59	0.6	0.59	0.59	0.82	0.09	20	-	1	0	0	0	1		1	1	1	1	1	1	1	1	1	1	1	1	1	1	1	1	1
single-stranded-DNA-specific exonuclease RecJ, recJ	Sinf_0638		1	0.99	0.94	0.91	0.91	0.91	0.74	0.74	0.69	0.71	0.69	0.69	0.76	0.76	0.76	0.68	0.69	0.68	0.68	0.68	0.9	0.06	20	-	1	0	0	0	1		1	1	1	1	1	1	1	1	1	1	1	1	1	1	1	1	1
bile salt (choloylglycine) hydrolase, bsh	Sinf_0639		1	1	0.89	0.78	0.78	0.77	0.09	0.09	0.09	0.08	0.09	0.08	0.09	0.09	0.09	0.1	0.1	0.1	0.1	0.1	0.09	0.07	5	-	1	0	0	0	0		1	1	1	1	1	0	0	0	0	0	0	0	0	0	0	0	0
adenine phosphoribosyltransferase, apt	Sinf_0640		1	1	1	0.99	0.99	0.99	0.93	0.93	0.87	0.88	0.87	0.87	0.95	0.95	0.95	0.89	0.88	0.9	0.89	0.89	0.98	0.1	20	-	1	0	0	0	1		1	1	1	1	1	1	1	1	1	1	1	1	1	1	1	1	1
homoserine O-succinyltransferase, metA	Sinf_0641		1	1	0.92	0.89	0.89	0.87	0.09	0.09	0.08	0.08	0.08	0.08	0.74	0.74	0.74	0.64	0.65	0.63	0.63	0.63	0.89	0.08	14	-	1	0	0	0	1		1	1	1	1	1	0	0	0	0	0	0	1	1	1	1	1	1
DNA-remodelling protein DnaD, dnaD	Sinf_0642		1	0.98	0.91	0.9	0.9	0.91	0.71	0.71	0.73	0.75	0.73	0.73	0.54	0.54	0.54	0.64	0.62	0.57	0.56	0.56	0.91	0.09	20	-	1	0	0	0	1		1	1	1	1	1	1	1	1	1	1	1	1	1	1	1	1	1
endonuclease III (DNA repair), nth	Sinf_0643		1	1	0.91	0.93	0.93	0.93	0.43	0.43	0.82	0.84	0.83	0.82	0.8	0.8	0.8	0.43	0.43	0.41	0.41	0.41	0.92	0.09	20	-	1	0	0	0	1		1	1	1	1	1	1	1	1	1	1	1	1	1	1	1	1	1
putative SAM-dependent methyltransferase	Sinf_0644		1	0.99	0.89	0.89	0.89	0.88	0.6	0.59	0.61	0.66	0.64	0.64	0.65	0.65	0.65	0.61	0.59	0.61	0.61	0.61	0.86	0.1	20	-	1	0	0	0	1		1	1	1	1	1	1	1	1	1	1	1	1	1	1	1	1	1
dinuclear metal center protein,YbgI/SA1388family	Sinf_0645		1	0.54	0.91	0.9	0.89	0.89	0.73	0.73	0.7	0.67	0.68	0.7	0.7	0.7	0.7	0.72	0.73	0.69	0.67	0.67	0.87	0.09	20	-	1	0	0	0	1		1	1	1	1	1	1	1	1	1	1	1	1	1	1	1	1	1
Glucose-1-phosphate thymidylyl transferase, rmlA	Sinf_0646		1	1	0.96	0.96	0.96	0.96	0.89	0.83	0.91	0.9	0.91	0.91	0.89	0.89	0.89	0.91	0.9	0.18	0.88	0.88	0.9	0.09	19	-	1	0	0	0	1		1	1	1	1	1	1	1	1	1	1	1	1	1	1	1	1	0
dTDP 4-keto 6-deoxyglucose 3,5-epimerase, rmlC	Sinf_0647		1	1	0.99	0.97	0.97	0.97	0.88	0.87	0.86	0.84	0.84	0.81	0.91	0.91	0.91	0.9	0.9	0.11	0.89	0.89	0.91	0.11	19	-	1	0	0	0	1		1	1	1	1	1	1	1	1	1	1	1	1	1	1	1	1	0
dTDP-glucose 4,6-dehydratase, rmlB	Sinf_0648		1	0.99	0.99	0.98	0.99	0.99	0.95	0.94	0.94	0.94	0.94	0.94	0.96	0.96	0.96	0.92	0.91	0.17	0.92	0.92	0.98	0.1	19	-	1	0	0	0	1		1	1	1	1	1	1	1	1	1	1	1	1	1	1	1	1	0
mutator MutT protein, mutX	Sinf_0649		1	0.99	0.97	0.97	0.97	0.96	0.88	0.88	0.85	0.84	0.84	0.86	0.89	0.88	0.89	0.69	0.7	0.7	0.69	0.69	0.95	0.11	20	-	1	0	0	0	1		1	1	1	1	1	1	1	1	1	1	1	1	1	1	1	1	1
putative permease	Sinf_0650		1	0.77	0.91	0.89	0.89	0.88	0.69	0.69	0.74	0.73	0.73	0.74	0.65	0.16	0.64	0.56	0.57	0.56	0.55	0.55	0.87	0.09	19	-	1	0	0	0	1		1	1	1	1	1	1	1	1	1	1	1	1	0	1	1	1	1
tetratricopeptide repeat family protein	Sinf_0651		1	0.99	0.96	0.9	0.92	0.9	0.69	0.69	0.71	0.71	0.71	0.71	0.71	0.71	0.71	0.62	0.65	0.58	0.59	0.59	0.91	0.09	20	-	1	0	0	0	1		1	1	1	1	1	1	1	1	1	1	1	1	1	1	1	1	1
hypothetical protein	Sinf_0652		1	1	0.84	0.86	0.3	0.8	0.26	0.26	0.22	0.25	0.22	0.22	0.23	0.23	0.23	0.28	0.26	0.23	0.28	0.28	0.86	0.2	5	-	1	0	0	0	0		1	1	1	0	1	0	0	0	0	0	0	0	0	0	0	0	0
acetolactate synthase, alsS	Sinf_0653		1	0.99	0.94	0.94	0.94	0.92	0.86	0.86	0.07	0.07	0.07	0.07	0.83	0.85	0.85	0.23	0.81	0.24	0.24	0.24	0.94	0.07	12	-	1	0	0	0	1		1	1	1	1	1	1	1	0	0	0	0	1	1	1	0	1	0
alpha-acetolactate decarboxylase, alsD	Sinf_0654		1	1	0.96	0.91	0.91	0.93	0.68	0.68	0.1	0.1	0.12	0.1	0.86	0.86	0.86	0.82	0.68	0.85	0.86	0.86	0.92	0.09	16	-	1	0	0	0	1		1	1	1	1	1	1	1	0	0	0	0	1	1	1	1	1	1
amino acid permease	Sinf_0655		1	0.99	0.92	0.89	0.89	0.88	0.17	0.17	0.6	0.6	0.58	0.61	0.59	0.59	0.59	0.62	0.61	0.61	0.61	0.61	0.88	0.07	18	-	1	0	0	0	1		1	1	1	1	1	0	0	1	1	1	1	1	1	1	1	1	1
fibronectin/fibrinogen-binding protein, fbp	Sinf_0656		1	0.99	0.95	0.94	0.94	0.93	0.81	0.81	0.78	0.8	0.8	0.78	0.81	0.81	0.81	0.77	0.77	0.73	0.72	0.72	0.93	0.07	20	-	1	0	0	0	1		1	1	1	1	1	1	1	1	1	1	1	1	1	1	1	1	1
Transcriptional regulator, LysR family	Sinf_0657		1	0.86	0.15	0.73	0.14	0.14	0.12	0.12	0.1	0.11	0.11	0.1	0.11	0.11	0.11	0.11	0.12	0.11	0.11	0.11	0.72	0.09	3	-	1	0	0	0	0		1	0	1	0	0	0	0	0	0	0	0	0	0	0	0	0	0
amino acid ABC transporter, ATP-binding protein, pseudogene,	Sinf_0658																										0		0	0	0		0	0	0	0	0	0	0	0	0	0	0	0	0	0	0	0	0
amino acid ABCtransporter,aminoacid-binding/permease protein	Sinf_0659		1	0.99	0.17	0.84	0.84	0.15	0.17	0.16	0.15	0.14	0.14	0.16	0.18	0.18	0.18	0.14	0.14	0.17	0.17	0.17	0.83	0.07	4	-	1	0	0	0	0		1	0	1	1	0	0	0	0	0	0	0	0	0	0	0	0	0
aminohydrolase	Sinf_0660		1	1	0.1	0.88	0.88	0.1	0.13	0.13	0.13	0.13	0.13	0.13	0.11	0.11	0.11	0.11	0.11	0.1	0.1	0.1	0.11	0.08	3	-	1	0	0	0	0		1	0	1	1	0	0	0	0	0	0	0	0	0	0	0	0	0
amino transferase	Sinf_0661		1	1	0.36	0.9	0.89	0.37	0.13	0.13	0.14	0.14	0.13	0.11	0.13	0.33	0.13	0.37	0.13	0.13	0.13	0.13	0.37	0.08	3	-	1	0	0	0	0		1	0	1	1	0	0	0	0	0	0	0	0	0	0	0	0	0
dehydrogenase, pseudogene,	Sinf_0662																										0		0	0	0		0	0	0	0	0	0	0	0	0	0	0	0	0	0	0	0	0
peptidase	Sinf_0663		1	0.99	0.06	0.84	0.84	0.07	0.07	0.07	0.07	0.07	0.06	0.06	0.07	0.07	0.07	0.06	0.2	0.07	0.07	0.07	0.83	0.07	4	-	1	0	0	0	0		1	0	1	1	0	0	0	0	0	0	0	0	0	0	0	0	0
ABC-type uncharacterized transport system,periplasmic component	Sinf_0664		1	1	0.92	0.91	0.91	0.9	0.7	0.7	0.62	0.64	0.61	0.62	0.73	0.73	0.73	0.59	0.58	0.6	0.59	0.59	0.91	0.09	20	-	1	0	0	0	1		1	1	1	1	1	1	1	1	1	1	1	1	1	1	1	1	1
ABC transporter, permease protein	Sinf_0665		1	1	0.96	0.94	0.94	0.94	0.85	0.85	0.82	0.82	0.81	0.46	0.82	0.82	0.82	0.76	0.76	0.72	0.71	0.71	0.94	0.1	20	-	1	0	0	0	1		1	1	1	1	1	1	1	1	1	1	1	1	1	1	1	1	1
ABC transporter; ATP-binding protein	Sinf_0666		1	0.99	0.96	0.98	0.98	0.97	0.82	0.82	0.8	0.81	0.78	0.8	0.8	0.8	0.8	0.78	0.77	0.79	0.77	0.77	0.97	0.2	20	-	1	0	0	0	1		1	1	1	1	1	1	1	1	1	1	1	1	1	1	1	1	1
putative hydrolase of the metallo-beta-lactamasesuperfamily	Sinf_0667		1	0.99	0.96	0.96	0.96	0.95	0.85	0.85	0.8	0.83	0.82	0.8	0.85	0.84	0.85	0.79	0.78	0.75	0.74	0.74	0.95	0.07	20	-	1	0	0	0	1		1	1	1	1	1	1	1	1	1	1	1	1	1	1	1	1	1
protease	Sinf_0668		1	1	0.91	0.88	0.88	0.86	0.56	0.56	0.1	0.12	0.12	0.12	0.61	0.61	0.61	0.45	0.44	0.41	0.4	0.4	0.87	0.09	16	-	1	0	0	0	1		1	1	1	1	1	1	1	0	0	0	0	1	1	1	1	1	1
ABC transporter, ATP-binding protein	Sinf_0669		1	0.97	0.95	0.94	0.94	0.94	0.82	0.82	0.77	0.79	0.79	0.77	0.85	0.85	0.85	0.8	0.79	0.81	0.81	0.81	0.94	0.22	20	-	1	0	0	0	1		1	1	1	1	1	1	1	1	1	1	1	1	1	1	1	1	1
ABC transporter ATP-binding protein	Sinf_0670		1	0.65	0.65	0.56	0.56	0.56	0.35	0.35	0.43	0.28	0.31	0.43	0.4	0.4	0.4	0.36	0.44	0.37	0.37	0.37	0.56	0.28	12	-	1	0	0	0	0		1	1	1	1	1	0	0	1	0	0	1	0	0	0	0	1	0
transcriptional regulator, MarR family	Sinf_0671		1	1	0.87	0.73	0.73	0.71	0.14	0.14	0.17	0.17	0.13	0.17	0.17	0.17	0.17	0.17	0.18	0.15	0.15	0.15	0.73	0.11	6	-	1	0	0	0	0		1	1	1	1	1	0	0	0	0	0	0	0	0	0	0	0	0
ABC-type multidrug transport system,ATPase andpermease components	Sinf_0672		1	0.99	0.97	0.92	0.92	0.93	0.31	0.31	0.31	0.32	0.31	0.31	0.32	0.32	0.32	0.33	0.32	0.32	0.32	0.32	0.33	0.09	5	-	1	0	0	0	0		1	1	1	1	1	0	0	0	0	0	0	0	0	0	0	0	0
ABC-type multidrug transport system,ATPase andpermease components	Sinf_0673		1	0.99	0.96	0.94	0.94	0.93	0.33	0.33	0.27	0.31	0.27	0.32	0.32	0.32	0.32	0.33	0.33	0.33	0.28	0.28	0.31	0.07	5	-	1	0	0	0	0		1	1	1	1	1	0	0	0	0	0	0	0	0	0	0	0	0
hypothetical protein	Sinf_0674		1	0.98	0.74	0.64	0.65	0.24	0.17	0.17	0.16	0.17	0.18	0.17	0.21	0.21	0.21	0.18	0.49	0.18	0.21	0.21	0.64	0.18	6	-	1	0	0	0	0		1	1	1	1	0	0	0	0	0	0	0	0	0	0	0	1	0
Transcriptional regulator, ArsR family	Sinf_0675		1	0.99	0.24	0.22	0.22	0.22	0.2	0.17	0.17	0.29	0.17	0.16	0.17	0.17	0.17	0.23	0.22	0.21	0.17	0.17	0.22	0.17	1	-	1	1	0	0	0		1	0	0	0	0	0	0	0	0	0	0	0	0	0	0	0	0
multidrug resistance protein, putative	Sinf_0676		1	1	0.2	0.23	0.2	0.23	0.2	0.2	0.21	0.22	0.21	0.22	0.2	0.2	0.2	0.2	0.2	0.21	0.21	0.21	0.22	0.26	1	-	1	1	0	0	0		1	0	0	0	0	0	0	0	0	0	0	0	0	0	0	0	0
Arabinose efflux permease	Sinf_0677		1	1	0.19	0.2	0.2	0.18	0.22	0.22	0.17	0.2	0.19	0.2	0.17	0.18	0.17	0.21	0.18	0.23	0.22	0.22	0.18	0.21	1	-	1	1	0	0	0		1	0	0	0	0	0	0	0	0	0	0	0	0	0	0	0	0
permease of the major facilitator superfamily	Sinf_0678		1	1	0.16	0.17	0.17	0.17	0.16	0.16	0.15	0.17	0.16	0.15	0.16	0.16	0.16	0.16	0.17	0.17	0.16	0.16	0.18	0.2	1	-	1	1	0	0	0		1	0	0	0	0	0	0	0	0	0	0	0	0	0	0	0	0
hypothetical protein	Sinf_0679		1	0.9	0.22	0.25	0.25	0.25	0.25	0.25	0.22	0.22	0.26	0.23	0.22	0.22	0.22	0.25	0.23	0.23	0.24	0.24	0.22	0.2	1	-	1	1	0	0	0		1	0	0	0	0	0	0	0	0	0	0	0	0	0	0	0	0
cation-transporting ATPase, E1-E2 family	Sinf_0680		1	0.99	0.95	0.31	0.31	0.89	0.71	0.7	0.3	0.3	0.3	0.3	0.31	0.31	0.31	0.3	0.3	0.3	0.31	0.31	0.88	0.05	6	-	1	0	0	0	0		1	1	0	0	1	1	1	0	0	0	0	0	0	0	0	0	0
Protein of unknown function (DUF2974)	Sinf_0681		1	0.99	0.86	0.77	0.78	0.76	0.42	0.42	0.09	0.41	0.09	0.09	0.11	0.09	0.11	0.33	0.3	0.31	0.31	0.31	0.76	0.09	9	-	1	0	0	0	0		1	1	1	1	1	1	1	0	1	0	0	0	0	0	0	0	0
transcriptional regulator (MerR family)	Sinf_0682		1	0.99	0.77	0.78	0.78	0.78	0.52	0.52	0.2	0.19	0.18	0.2	0.19	0.18	0.19	0.22	0.2	0.2	0.55	0.55	0.2	0.19	9	-	1	0	0	0	0		1	1	1	1	1	1	1	0	0	0	0	0	0	0	0	0	0
hypothetical protein	Sinf_0683		1	0.98	0.84	0.68	0.69	0.85	0.09	0.09	0.09	0.09	0.09	0.09	0.19	0.23	0.19	0.09	0.08	0.1	0.1	0.1	0.66	0.08	6	-	1	0	0	0	0		1	1	1	1	1	0	0	0	0	0	0	0	0	0	0	0	0
putative Fe-S-cluster oxidoreductase	Sinf_0684		1	1	0.98	0.92	0.94	0.98	0.86	0.86	0.16	0.84	0.29	0.14	0.15	0.85	0.15	0.8	0.14	0.8	0.15	0.15	0.94	0.13	12	-	1	0	0	0	1		1	1	1	1	1	1	1	0	1	0	0	0	1	0	1	0	1
ABC transporter permease protein, pseudogene,	Sinf_0685																										0		0	0	0		0	0	0	0	0	0	0	0	0	0	0	0	0	0	0	0	0
ABC transporter ATP-binding protein	Sinf_0686		1	0.99	0.94	0.38	0.38	0.96	0.42	0.42	0.63	0.59	0.58	0.63	0.38	0.47	0.38	0.54	0.39	0.4	0.4	0.4	0.47	0.22	15	-	1	0	0	0	1		1	1	0	0	1	1	1	1	1	1	1	0	1	0	1	0	0
Ion channel	Sinf_0687		1	1	0.54	0.32	0.32	1	0.16	0.16	0.17	0.19	0.19	0.17	0.18	0.18	0.18	0.16	0.17	0.17	0.17	0.17	0.31	0.16	3	-	1	0	0	0	0		1	1	0	0	1	0	0	0	0	0	0	0	0	0	0	0	0
HAD-superfamily hydrolase/phosphatase	Sinf_0688		1	0.99	0.19	0.81	0.81	0.97	0.18	0.18	0.18	0.51	0.51	0.18	0.54	0.55	0.55	0.42	0.55	0.6	0.61	0.61	0.81	0.09	15	-	1	0	0	0	1		1	0	1	1	1	0	0	0	1	1	0	1	1	1	1	1	1
IS1193, transposase, ISL3 family	Sinf_0689		1	0.95	0.25	0.09	0.09	0.13	0.15	0.08	0.61	0.34	0.08	0.66	0.93	0.96	0.87	0.28	0.45	0.54	0.51	0.51	0.63	0.07	11	-	1	0	0	0	1		1	0	0	0	0	0	0	1	0	0	1	1	1	1	0	1	1
transcription regulator, Crp family	Sinf_0690		1	0.99	0.86	0.8	0.8	0.95	0.09	0.1	0.1	0.1	0.1	0.1	0.1	0.1	0.1	0.11	0.1	0.1	0.1	0.1	0.78	0.09	6	-	1	0	0	0	0		1	1	1	1	1	0	0	0	0	0	0	0	0	0	0	0	0
transcriptional regulator, LysR family	Sinf_0691		1	0.99	0.91	0.79	0.78	0.92	0.16	0.16	0.12	0.11	0.12	0.12	0.12	0.13	0.12	0.11	0.13	0.11	0.11	0.11	0.78	0.11	6	-	1	0	0	0	0		1	1	1	1	1	0	0	0	0	0	0	0	0	0	0	0	0
putative membrane protein	Sinf_0692		1	0.81	0.86	0.86	0.86	0.85	0.69	0.69	0.7	0.75	0.74	0.7	0.57	0.58	0.58	0.35	0.37	0.59	0.59	0.59	0.86	0.08	18	-	1	0	0	0	1		1	1	1	1	1	1	1	1	1	1	1	1	1	1	0	0	1
aldehyde dehydrogenase	Sinf_0693		1	0.99	0.22	0.95	0.96	0.94	0.8	0.8	0.21	0.75	0.76	0.2	0.21	0.21	0.21	0.22	0.1	0.09	0.22	0.22	0.95	0.06	9	-	1	0	0	0	0		1	0	1	1	1	1	1	0	1	1	0	0	0	0	0	0	0
excinuclease ABC (subunit C), uvrC	Sinf_0694		1	0.99	0.98	0.95	0.95	0.95	0.86	0.86	0.79	0.79	0.77	0.79	0.79	0.78	0.79	0.79	0.8	0.79	0.79	0.79	0.95	0.06	20	-	1	0	0	0	1		1	1	1	1	1	1	1	1	1	1	1	1	1	1	1	1	1
hypothetical protein	Sinf_0695		1	0.99	0.87	0.89	0.89	0.17	0.15	0.15	0.16	0.14	0.16	0.15	0.17	0.16	0.16	0.15	0.15	0.15	0.14	0.14	0.66	0.15	5	-	1	0	0	0	0		1	1	1	1	0	0	0	0	0	0	0	0	0	0	0	0	0
Ketopantoate reductase	Sinf_0696		1	0.98	0.09	0.09	0.09	0.09	0.09	0.09	0.09	0.08	0.09	0.08	0.32	0.08	0.32	0.14	0.09	0.09	0.09	0.09	0.09	0.08	1	-	1	1	0	0	0		1	0	0	0	0	0	0	0	0	0	0	0	0	0	0	0	0
hypothetical protein, pseudogene,	Sinf_0697																										0		0	0	0		0	0	0	0	0	0	0	0	0	0	0	0	0	0	0	0	0
NAD(P)H-flavin oxidoreductase	Sinf_0698		1	1	0.96	0.92	0.91	0.91	0.79	0.79	0.82	0.79	0.8	0.81	0.18	0.18	0.18	0.69	0.62	0.67	0.68	0.68	0.91	0.1	17	-	1	0	0	0	0		1	1	1	1	1	1	1	1	1	1	1	0	0	0	1	1	1
Xaa-His dipeptidase	Sinf_0699		1	0.98	0.98	0.95	0.95	0.95	0.77	0.77	0.77	0.78	0.78	0.27	0.78	0.78	0.78	0.76	0.73	0.73	0.72	0.72	0.94	0.07	19	-	1	0	0	0	1		1	1	1	1	1	1	1	1	1	1	0	1	1	1	1	1	1
Uracil-DNA glycosylase	Sinf_0700		1	0.99	0.93	0.9	0.9	0.88	0.67	0.67	0.63	0.64	0.65	0.63	0.79	0.82	0.79	0.71	0.73	0.7	0.7	0.7	0.91	0.08	20	-	1	0	0	0	1		1	1	1	1	1	1	1	1	1	1	1	1	1	1	1	1	1
tRNA modification GTPaseTrmE:SmallGTP-bindingprotein domain protein, trmE	Sinf_0701		1	0.99	0.96	0.96	0.96	0.95	0.89	0.89	0.86	0.89	0.89	0.86	0.88	0.88	0.88	0.88	0.87	0.87	0.87	0.87	0.95	0.09	20	-	1	0	0	0	1		1	1	1	1	1	1	1	1	1	1	1	1	1	1	1	1	1
Abi-like protein	Sinf_0702		1	0.98	0.1	0.1	0.11	0.11	0.1	0.11	0.09	0.09	0.09	0.09	0.1	0.12	0.1	0.09	0.1	0.1	0.1	0.1	0.11	0.08	1	-	1	1	0	0	0		1	0	0	0	0	0	0	0	0	0	0	0	0	0	0	0	0
ribose-5-phosphate isomerase A, rpiA	Sinf_0703		1	0.97	0.97	0.96	0.96	0.95	0.79	0.78	0.79	0.78	0.79	0.79	0.84	0.84	0.84	0.76	0.76	0.76	0.77	0.76	0.96	0.1	20	-	1	0	0	0	1		1	1	1	1	1	1	1	1	1	1	1	1	1	1	1	1	1
phosphopentomutase, drm	Sinf_0704		1	0.98	0.98	0.94	0.94	0.93	0.86	0.86	0.85	0.87	0.86	0.85	0.88	0.87	0.87	0.85	0.08	0.9	0.89	0.89	0.94	0.07	19	-	1	0	0	0	1		1	1	1	1	1	1	1	1	1	1	1	1	1	1	1	0	1
purine nucleoside phosphorylase, punA	Sinf_0705		1	0.98	0.98	0.97	0.97	0.97	0.78	0.78	0.79	0.8	0.8	0.78	0.77	0.78	0.77	0.78	0.8	0.79	0.79	0.79	0.97	0.08	20	-	1	0	0	0	1		1	1	1	1	1	1	1	1	1	1	1	1	1	1	1	1	1
GMP synthase - Glutamine amido transferasedomain protein	Sinf_0706		1	0.99	0.1	0.8	0.79	0.78	0.1	0.09	0.1	0.11	0.1	0.1	0.19	0.1	0.5	0.1	0.1	0.54	0.11	0.11	0.78	0.09	7	-	1	0	0	0	1		1	0	1	1	1	0	0	0	0	0	0	0	0	1	0	0	1
(voltage-gated) chloride channel family protein	Sinf_0707		1	0.96	0.73	0.73	0.73	0.73	0.43	0.44	0.24	0.24	0.25	0.24	0.16	0.17	0.16	0.17	0.17	0.37	0.16	0.16	0.28	0.1	7	-	1	0	0	0	0		1	1	1	1	1	1	1	0	0	0	0	0	0	0	0	0	0
purine nucleoside phosphorylase, deoD	Sinf_0708		1	0.99	0.99	0.99	0.99	0.99	0.8	0.8	0.12	0.81	0.8	0.12	0.84	0.85	0.84	0.83	0.85	0.85	0.83	0.83	0.99	0.11	18	-	1	0	0	0	1		1	1	1	1	1	1	1	0	1	1	0	1	1	1	1	1	1
CRISPR-associated protein Cas	Sinf_0709		1	0.97	0.91	0.88	0.88	0.88	0.54	0.54	0.58	0.63	0.58	0.58	0.11	0.11	0.11	0.41	0.42	0.12	0.11	0.11	0.86	0.1	14	-	1	0	0	0	0		1	1	1	1	1	1	1	1	1	1	1	0	0	0	1	1	0
transcriptional regulator, LysR family	Sinf_0710		1	0.99	0.4	0.94	0.94	0.94	0.84	0.84	0.84	0.85	0.85	0.83	0.87	0.87	0.87	0.85	0.85	0.83	0.83	0.83	0.93	0.1	20	-	1	0	0	0	1		1	0	1	1	1	1	1	1	1	1	1	1	1	1	1	1	1
capsular polysaccharide biosynthesistranscriptional regulator, LytR family, cpsA	Sinf_0711		1	0.86	0.46	0.78	0.78	0.77	0.58	0.58	0.14	0.13	0.13	0.14	0.6	0.6	0.59	0.49	0.52	0.13	0.5	0.27	0.78	0.07	14	-	1	0	0	0	1		1	1	1	1	1	1	1	0	0	0	0	1	1	1	1	1	0
capsular polysaccharide biosynthesis proteinCpsB, cpsB	Sinf_0712		1	0.8	0.81	0.82	0.81	0.79	0.67	0.67	0.11	0.1	0.1	0.1	0.69	0.69	0.7	0.6	0.6	0.11	0.63	0.11	0.79	0.1	14	-	1	0	0	0	1		1	1	1	1	1	1	1	0	0	0	0	1	1	1	1	1	0
capsular polysaccharide biosynthesis proteinCpsC, cpsC	Sinf_0713		1	0.99	0.84	0.84	0.83	0.81	0.54	0.53	0.11	0.12	0.12	0.11	0.63	0.63	0.63	0.57	0.62	0.11	0.54	0.11	0.83	0.1	14	-	1	0	0	0	1		1	1	1	1	1	1	1	0	0	0	0	1	1	1	1	1	0
capsular polysaccharide biosynthesis proteinCpsD, cpsD	Sinf_0714		1	0.99	0.9	0.97	0.97	0.94	0.57	0.59	0.14	0.11	0.1	0.11	0.67	0.68	0.66	0.57	0.62	0.11	0.55	0.11	0.96	0.09	14	-	1	0	0	0	1		1	1	1	1	1	1	1	0	0	0	0	1	1	1	1	1	0
undecaprenyl-phosphateglycosyl-1-phosphotransferase CpsE, pseudogene,	Sinf_0715																										0		0	0	0		0	0	0	0	0	0	0	0	0	0	0	0	0	0	0	0	0
polysaccharide biosynthesis protein CpsF, cpsF	Sinf_0716	R3 approx from 749723-761572bp, approx 11.9kb	1	0.14	0.13	0.13	0.13	0.83	0.88	0.88	0.13	0.15	0.14	0.12	0.94	0.84	0.13	0.12	0.13	0.14	0.13	0.13	0.13	0.11	5	-	0	0	1	0	1		0	0	0	0	1	1	1	0	0	0	0	1	1	0	0	0	0
Glycosyl transferase CpsG	Sinf_0717		1	0.14	0.13	0.13	0.13	0.48	0.53	0.51	0.14	0.13	0.12	0.14	0.71	0.52	0.13	0.15	0.14	0.14	0.13	0.13	0.13	0.12	5	-	0	0	1	0	1		0	0	0	0	1	1	1	0	0	0	0	1	1	0	0	0	0
Polysaccharide biosynthesis protein CpsM(V)	Sinf_0718		1	0.1	0.09	0.09	0.09	0.14	0.5	0.09	0.1	0.09	0.1	0.1	0.4	0.09	0.09	0.09	0.1	0.09	0.1	0.1	0.09	0.09	2	-	0	0	1	0	0		0	0	0	0	0	1	0	0	0	0	0	0	0	0	0	0	0
Polysaccharide biosynthesis protein CpsH(V)	Sinf_0719		1	0.12	0.17	0.16	0.16	0.15	0.3	0.12	0.11	0.12	0.11	0.11	0.13	0.15	0.11	0.12	0.13	0.12	0.12	0.12	0.15	0.11	0	unique	0	0	0	0	0		0	0	0	0	0	0	0	0	0	0	0	0	0	0	0	0	0
glycosyl transferase family protein, pseudogene,	Sinf_0720																										0		0	0	0		0	0	0	0	0	0	0	0	0	0	0	0	0	0	0	0	0
glycosyl transferase CpsN(V)	Sinf_0721		1	0.12	0.12	0.12	0.12	0.12	0.42	0.13	0.12	0.12	0.12	0.12	0.14	0.11	0.11	0.12	0.11	0.11	0.12	0.12	0.12	0.1	1	-	0	0	1	0	0		0	0	0	0	0	1	0	0	0	0	0	0	0	0	0	0	0
Glycosyl transferases involved in cell wallbiogenesis	Sinf_0722		1	0.15	0.25	0.27	0.27	0.19	0.24	0.3	0.13	0.1	0.14	0.13	0.23	0.27	0.27	0.22	0.24	0.26	0.24	0.24	0.22	0.09	0	unique	0	0	0	0	0		0	0	0	0	0	0	0	0	0	0	0	0	0	0	0	0	0
Exopolysaccharide biosynthesis transcriptionalactivator EpsA	Sinf_0723		1	0.16	0.19	0.29	0.29	0.16	0.25	0.24	0.12	0.11	0.1	0.12	0.21	0.23	0.25	0.24	0.23	0.27	0.23	0.23	0.19	0.08	0	unique	0	0	0	0	0		0	0	0	0	0	0	0	0	0	0	0	0	0	0	0	0	0
capsular polysaccharide biosynthesisproteinCpsB, cpsB	Sinf_0724		1	0.43	0.69	0.69	0.69	0.72	0.67	0.66	0.12	0.13	0.13	0.12	0.92	0.92	0.91	0.6	0.61	0.13	0.59	0.13	0.69	0.13	14	-	1	0	0	0	1		1	1	1	1	1	1	1	0	0	0	0	1	1	1	1	1	0
Membrane protein, involved in the export of O-antigen, teichoic acidlipoteichoic acids	Sinf_0725		1	0.11	0.25	0.13	0.13	0.24	0.32	0.32	0.11	0.11	0.11	0.1	0.11	0.32	0.11	0.11	0.87	0.21	0.21	0.21	0.24	0.08	1	-	0	0	1	0	0		0	0	0	0	0	0	0	0	0	0	0	0	0	0	0	1	0
hypothetical protein	Sinf_0726		1	0.13	0.15	0.14	0.16	0.15	0.15	0.15	0.16	0.18	0.16	0.15	0.13	0.13	0.13	0.14	0.95	0.14	0.14	0.14	0.15	0.13	1	-	0	0	1	0	0		0	0	0	0	0	0	0	0	0	0	0	0	0	0	0	1	0
UDP-galactopyranose mutase	Sinf_0727		1	0.1	0.7	0.09	0.09	0.1	0.09	0.08	0.09	0.09	0.08	0.08	0.09	0.09	0.09	0.1	0.98	0.95	0.47	0.47	0.7	0.08	6	-	0	0	1	0	0		0	1	0	0	0	0	0	0	0	0	0	0	0	0	0	1	1
Receptor polysaccharide phosphotransferase, wefC	Sinf_0728		1	0.08	0.33	0.09	0.09	0.09	0.09	0.09	0.09	0.08	0.09	0.08	0.08	0.08	0.08	0.09	0.89	0.09	0.09	0.09	0.35	0.08	1	-	0	0	1	0	0		0	0	0	0	0	0	0	0	0	0	0	0	0	0	0	1	0
galactofuranose transferase	Sinf_0729		1	0.09	0.34	0.09	0.09	0.09	0.14	0.14	0.1	0.09	0.09	0.09	0.09	0.09	0.09	0.16	0.84	0.15	0.11	0.11	0.17	0.08	1	-	0	0	1	0	0		0	0	0	0	0	0	0	0	0	0	0	0	0	0	0	1	0
Transposase, IS204/IS1001/IS1096/IS1165, pseudogene,	Sinf_0730																										0		0	0	0		0	0	0	0	0	0	0	0	0	0	0	0	0	0	0	0	0
dTDP-4-dehydrorhamnose reductase, rfbD	Sinf_0731		1	0.99	0.99	0.97	0.97	0.97	0.9	0.89	0.81	0.83	0.83	0.8	0.91	0.91	0.91	0.88	0.9	0.1	0.9	0.9	0.99	0.08	19	-	1	0	0	0	1		1	1	1	1	1	1	1	1	1	1	1	1	1	1	1	1	0
hypothetical protein	Sinf_0732		1	0.93	0.62	0.42	0.42	0.41	0.19	0.19	0.18	0.19	0.19	0.18	0.09	0.09	0.09	0.1	0.08	0.09	0.1	0.1	0.91	0.08	6	-	1	0	0	0	0		1	1	1	1	1	0	0	0	0	0	0	0	0	0	0	0	0
dihydroorotate dehydrogenase (electrontransfersubunit), pyrK	Sinf_0733		1	0.98	0.92	0.92	0.92	0.92	0.1	0.1	0.1	0.1	0.1	0.1	0.73	0.73	0.73	0.63	0.66	0.65	0.65	0.65	0.92	0.1	14	-	1	0	0	0	1		1	1	1	1	1	0	0	0	0	0	0	1	1	1	1	1	1
dihydroorotate dehydrogenase B, pyrD	Sinf_0734		1	0.99	0.98	0.97	0.96	0.96	0.19	0.19	0.18	0.17	0.17	0.17	0.88	0.89	0.89	0.83	0.85	0.82	0.82	0.82	0.97	0.09	14	-	1	0	0	0	1		1	1	1	1	1	0	0	0	0	0	0	1	1	1	1	1	1
orotidine 5'-phosphate decarboxylase, pyrF	Sinf_0735		1	0.98	0.95	0.94	0.95	0.94	0.68	0.68	0.78	0.75	0.75	0.78	0.82	0.81	0.82	0.71	0.72	0.8	0.79	0.79	0.93	0.09	20	-	1	0	0	0	1		1	1	1	1	1	1	1	1	1	1	1	1	1	1	1	1	1
orotate phosphoribosyl transferase, pyrE	Sinf_0736		1	1	0.99	0.97	0.97	0.97	0.77	0.77	0.82	0.85	0.85	0.82	0.92	0.92	0.92	0.82	0.84	0.83	0.83	0.83	0.97	0.1	20	-	1	0	0	0	1		1	1	1	1	1	1	1	1	1	1	1	1	1	1	1	1	1
Raf kinase inhibitor-like protein, YbhB/YbcLfamily	Sinf_0737		1	0.99	0.91	0.83	0.8	0.82	0.12	0.11	0.12	0.12	0.11	0.13	0.13	0.13	0.13	0.12	0.14	0.13	0.13	0.13	0.82	0.1	6	-	1	0	0	0	0		1	1	1	1	1	0	0	0	0	0	0	0	0	0	0	0	0
uracil-DNA glycosylase, ung	Sinf_0738		1	0.98	0.96	0.95	0.95	0.95	0.8	0.8	0.74	0.75	0.75	0.74	0.82	0.81	0.82	0.76	0.79	0.77	0.78	0.78	0.95	0.08	20	-	1	0	0	0	1		1	1	1	1	1	1	1	1	1	1	1	1	1	1	1	1	1
Peptidase family S51	Sinf_0739		1	0.98	0.11	0.67	0.67	0.68	0.1	0.1	0.11	0.1	0.1	0.11	0.1	0.1	0.1	0.1	0.1	0.1	0.1	0.1	0.68	0.09	5	-	1	0	0	0	0		1	0	1	1	1	0	0	0	0	0	0	0	0	0	0	0	0
dihydroorotase, pyrC	Sinf_0740		1	0.09	0.96	0.96	0.97	0.97	0.67	0.67	0.8	0.82	0.82	0.81	0.81	0.81	0.81	0.77	0.79	0.78	0.78	0.78	0.96	0.07	19	-	0	0	1	0	1		0	1	1	1	1	1	1	1	1	1	1	1	1	1	1	1	1
acyl-phosphate glycerol 3-phosphate acyltransferase	Sinf_0741		1	0.93	0.85	0.83	0.83	0.83	0.72	0.72	0.71	0.71	0.73	0.71	0.67	0.68	0.67	0.65	0.66	0.71	0.7	0.7	0.83	0.11	20	-	1	0	0	0	1		1	1	1	1	1	1	1	1	1	1	1	1	1	1	1	1	1
DNA topoisomerase IV subunit B, parE	Sinf_0742		1	0.99	0.98	0.97	0.97	0.97	0.91	0.91	0.89	0.9	0.9	0.89	0.89	0.89	0.89	0.91	0.9	0.91	0.91	0.91	0.97	0.06	20	-	1	0	0	0	1		1	1	1	1	1	1	1	1	1	1	1	1	1	1	1	1	1
DNA topoisomerase IV subunit A, parC	Sinf_0743		1	0.99	0.96	0.95	0.95	0.95	0.83	0.83	0.8	0.8	0.8	0.79	0.82	0.81	0.82	0.83	0.84	0.82	0.81	0.81	0.92	0.06	20	-	1	0	0	0	1		1	1	1	1	1	1	1	1	1	1	1	1	1	1	1	1	1
branched-chain amino acid amino transferase, ilvE	Sinf_0744		1	1	0.99	0.97	0.97	0.96	0.89	0.89	0.84	0.85	0.84	0.84	0.93	0.93	0.93	0.87	0.87	0.87	0.86	0.86	0.96	0.07	20	-	1	0	0	0	1		1	1	1	1	1	1	1	1	1	1	1	1	1	1	1	1	1
Protein of unknown function (DUF2969)	Sinf_0745		1	1	0.93	0.88	0.89	0.87	0.7	0.7	0.74	0.74	0.73	0.74	0.6	0.6	0.6	0.66	0.6	0.7	0.69	0.69	0.89	0.2	20	-	1	0	0	0	1		1	1	1	1	1	1	1	1	1	1	1	1	1	1	1	1	1
30S ribosomal protein S1, rpsA	Sinf_0746		1	1	0.97	0.99	0.99	0.98	0.93	0.93	0.91	0.94	0.93	0.91	0.9	0.9	0.9	0.79	0.88	0.85	0.85	0.85	0.96	0.08	20	-	1	0	0	0	1		1	1	1	1	1	1	1	1	1	1	1	1	1	1	1	1	1
Putative effector of murein hydrolase	Sinf_0747		1	0.98	0.94	0.93	0.93	0.91	0.75	0.75	0.14	0.33	0.13	0.14	0.74	0.74	0.74	0.78	0.78	0.78	0.13	0.13	0.9	0.12	14	-	1	0	0	0	1		1	1	1	1	1	1	1	0	0	0	0	1	1	1	1	1	1
Putative effector of murein hydrolase LrgA	Sinf_0748		1	1	0.98	0.85	0.85	0.81	0.6	0.6	0.22	0.21	0.19	0.19	0.51	0.51	0.51	0.59	0.54	0.57	0.21	0.21	0.85	0.18	14	-	1	0	0	0	1		1	1	1	1	1	1	1	0	0	0	0	1	1	1	1	1	1
hypothetical protein	Sinf_0749		1	1	0.87	0.77	0.77	0.78	0.69	0.68	0.66	0.69	0.38	0.67	0.12	0.12	0.12	0.37	0.37	0.37	0.38	0.38	0.75	0.09	11	-	1	0	0	0	0		1	1	1	1	1	1	1	1	1	0	1	0	0	0	0	0	0
ABC transporter, permease protein	Sinf_0750		1	1	0.69	0.7	0.7	0.69	0.12	0.48	0.48	0.48	0.45	0.48	0.3	0.3	0.3	0.31	0.34	0.3	0.32	0.32	0.68	0.1	11	-	1	0	0	0	0		1	1	1	1	1	0	1	1	1	1	1	0	0	0	0	0	0
ABC transporter, ATP-binding protein	Sinf_0751		1	1	0.94	0.92	0.91	0.89	0.27	0.79	0.78	0.79	0.78	0.78	0.64	0.64	0.64	0.6	0.68	0.67	0.67	0.67	0.92	0.22	19	-	1	0	0	0	1		1	1	1	1	1	0	1	1	1	1	1	1	1	1	1	1	1
transcriptional regulator, GntR family	Sinf_0752		1	1	0.95	0.96	0.95	0.93	0.77	0.77	0.73	0.77	0.75	0.73	0.6	0.6	0.6	0.18	0.61	0.59	0.59	0.59	0.92	0.15	19	-	1	0	0	0	1		1	1	1	1	1	1	1	1	1	1	1	1	1	1	0	1	1
DNA polymerase III, subunit alpha, dnaE	Sinf_0753		1	1	0.9	0.88	0.88	0.87	0.69	0.69	0.68	0.68	0.68	0.67	0.66	0.66	0.66	0.64	0.64	0.59	0.59	0.59	0.88	0.05	20	-	1	0	0	0	1		1	1	1	1	1	1	1	1	1	1	1	1	1	1	1	1	1
6-phosphofructokinase (PFK), pfkA	Sinf_0754		1	0.99	0.98	0.96	0.96	0.96	0.78	0.78	0.83	0.83	0.82	0.83	0.84	0.84	0.84	0.77	0.77	0.76	0.74	0.74	0.95	0.09	20	-	1	0	0	0	1		1	1	1	1	1	1	1	1	1	1	1	1	1	1	1	1	1
Pyruvate kinsase, pyk	Sinf_0755		1	0.99	0.99	0.97	0.97	0.97	0.89	0.89	0.88	0.88	0.88	0.88	0.91	0.91	0.91	0.89	0.92	0.89	0.89	0.89	0.97	0.07	20	-	1	0	0	0	1		1	1	1	1	1	1	1	1	1	1	1	1	1	1	1	1	1
Phage integrase	Sinf_0756		1	0.67	0.34	0.27	0.39	0.25	0.39	0.25	0.64	0.26	0.64	0.2	0.21	0.21	0.21	0.21	0.25	0.25	0.5	0.24	0.37	0.15	4	-	1	0	0	0	0		1	0	0	0	0	0	0	1	0	1	0	0	0	0	0	0	0
ISSth1, transposase (orf2), IS3 family	Sinf_0757		1	0.99	0.21	0.2	0.22	0.15	0.22	0.16	0.23	0.22	0.22	0.22	0.34	0.34	0.34	0.18	0.24	0.22	0.08	0.14	0.22	0.07	1	-	1	1	0	0	0		1	0	0	0	0	0	0	0	0	0	0	0	0	0	0	0	0
ISSth1, transposase (orf1), IS3 family	Sinf_0758		1	0.99	0.12	0.11	0.11	0.1	0.2	0.2	0.12	0.11	0.11	0.29	0.3	0.3	0.3	0.13	0.13	0.1	0.1	0.1	0.14	0.1	1	-	1	1	0	0	0		1	0	0	0	0	0	0	0	0	0	0	0	0	0	0	0	0
Phage integrase	Sinf_0759		1	0.39	0.15	0.16	0.26	0.16	0.25	0.16	0.4	0.16	0.52	0.13	0.12	0.14	0.14	0.12	0.18	0.17	0.11	0.11	0.13	0.11	2	-	0	0	1	0	0		0	0	0	0	0	0	0	0	0	1	0	0	0	0	0	0	0
putative membrane protein	Sinf_0760		1	0.13	0.14	0.14	0.13	0.09	0.11	0.11	0.11	0.18	0.1	0.09	0.09	0.09	0.09	0.09	0.09	0.09	0.1	0.1	0.12	0.07	0	unique	0	0	0	0	0		0	0	0	0	0	0	0	0	0	0	0	0	0	0	0	0	0
Host cell surface-exposed lipoprotein	Sinf_0761		1	0.6	0.64	0.28	0.14	0.14	0.38	0.38	0.13	0.12	0.14	0.13	0.13	0.13	0.13	0.13	0.12	0.14	0.15	0.15	0.13	0.12	2	-	1	0	0	0	0		1	1	0	0	0	0	0	0	0	0	0	0	0	0	0	0	0
hypothetical protein	Sinf_0762		1	0.88	0.19	0.19	0.19	0.19	0.21	0.21	0.18	0.19	0.18	0.18	0.19	0.19	0.19	0.22	0.2	0.2	0.18	0.18	0.19	0.17	1	-	1	1	0	0	0		1	0	0	0	0	0	0	0	0	0	0	0	0	0	0	0	0
Phage transcriptional repressor	Sinf_0763		1	0.73	0.15	0.17	0.17	0.16	0.3	0.38	0.4	0.16	0.34	0.16	0.15	0.15	0.15	0.23	0.11	0.38	0.12	0.12	0.17	0.1	2	-	1	0	0	0	0		1	0	0	0	0	0	0	0	0	0	0	0	0	0	0	0	0
hypothetical protein	Sinf_0764		1	0.29	0.3	0.3	0.3	0.28	0.36	0.36	0.32	0.31	0.31	0.32	0.31	0.31	0.31	0.3	0.31	0.42	0.29	0.29	0.29	0.26	1	-	0	0	1	0	0		0	0	0	0	0	0	0	0	0	0	0	0	0	0	0	0	1
hypothetical protein	Sinf_0765		1	0.11	0.11	0.11	0.11	0.11	0.11	0.12	0.12	0.12	0.12	0.11	0.11	0.12	0.11	0.11	0.1	0.12	0.11	0.11	0.11	0.12	0	unique	0	0	0	0	0		0	0	0	0	0	0	0	0	0	0	0	0	0	0	0	0	0
DNA-binding helix-turn-helix protein	Sinf_0766		1	0.25	0.22	0.38	0.38	0.25	0.23	0.26	0.26	0.26	0.4	0.26	0.21	0.21	0.21	0.23	0.27	0.29	0.25	0.25	0.22	0.2	1	-	0	0	1	0	0		0	0	0	0	0	0	0	0	0	0	0	0	0	0	0	0	0
hypothetical protein conserved inbacteria(DUF2188)	Sinf_0767		1	0.17	0.17	0.18	0.17	0.17	0.71	0.18	0.18	0.16	0.17	0.16	0.17	0.17	0.17	0.19	0.2	0.18	0.18	0.18	0.18	0.18	1	-	0	0	1	0	0		0	0	0	0	0	1	0	0	0	0	0	0	0	0	0	0	0
Phage antirepressor protein	Sinf_0768		1	0.49	0.11	0.11	0.4	0.1	0.31	0.1	0.1	0.11	0.38	0.1	0.1	0.1	0.1	0.1	0.11	0.1	0.1	0.1	0.1	0.1	2	-	1	0	0	0	0		1	0	0	0	0	0	0	0	0	0	0	0	0	0	0	0	0
Phage excisionase	Sinf_0769		1	0.85	0.14	0.15	0.16	0.15	0.15	0.17	0.69	0.14	0.73	0.16	0.14	0.14	0.15	0.14	0.16	0.16	0.14	0.15	0.31	0.14	3	-	1	0	0	0	0		1	0	0	0	0	0	0	1	0	1	0	0	0	0	0	0	0
hypothetical protein	Sinf_0770		1	0.9	0.18	0.19	0.19	0.18	0.2	0.2	0.21	0.21	0.21	0.19	0.19	0.19	0.19	0.21	0.2	0.2	0.21	0.21	0.2	0.18	1	-	1	1	0	0	0		1	0	0	0	0	0	0	0	0	0	0	0	0	0	0	0	0
DNA replication protein, putative	Sinf_0771		1	0.15	0.14	0.15	0.15	0.16	0.15	0.15	0.28	0.14	0.14	0.14	0.14	0.14	0.14	0.14	0.17	0.14	0.15	0.15	0.15	0.14	0	unique	0	0	0	0	0		0	0	0	0	0	0	0	0	0	0	0	0	0	0	0	0	0
Helicase loader DnaB	Sinf_0772		1	0.5	0.32	0.33	0.33	0.33	0.23	0.21	0.21	0.22	0.21	0.18	0.21	0.21	0.21	0.27	0.25	0.23	0.22	0.22	0.33	0.14	1	-	1	1	0	0	0		1	0	0	0	0	0	0	0	0	0	0	0	0	0	0	0	0
hypothetical protein	Sinf_0773		1	0.94	0.19	0.18	0.18	0.19	0.2	0.2	0.17	0.17	0.18	0.16	0.18	0.18	0.18	0.18	0.19	0.18	0.18	0.22	0.18	0.17	1	-	1	1	0	0	0		1	0	0	0	0	0	0	0	0	0	0	0	0	0	0	0	0
hypothetical protein	Sinf_0774		1	0.96	0.18	0.2	0.2	0.21	0.32	0.19	0.19	0.18	0.18	0.18	0.18	0.18	0.18	0.19	0.18	0.21	0.21	0.21	0.2	0.17	1	-	1	1	0	0	0		1	0	0	0	0	0	0	0	0	0	0	0	0	0	0	0	0
hypothetical protein	Sinf_0775		1	0.89	0.24	0.29	0.29	0.24	0.24	0.24	0.24	0.25	0.24	0.23	0.25	0.27	0.25	0.23	0.24	0.23	0.23	0.23	0.24	0.25	1	-	1	1	0	0	0		1	0	0	0	0	0	0	0	0	0	0	0	0	0	0	0	0
Recombinational DNA repair protein RecT(prophage associated)	Sinf_0776		1	0.89	0.09	0.1	0.1	0.09	0.1	0.09	0.13	0.13	0.11	0.09	0.09	0.09	0.09	0.1	0.1	0.1	0.11	0.11	0.1	0.09	1	-	1	1	0	0	0		1	0	0	0	0	0	0	0	0	0	0	0	0	0	0	0	0
hypothetical protein	Sinf_0777		1	0.98	0.1	0.11	0.11	0.11	0.11	0.11	0.36	0.36	0.35	0.09	0.1	0.1	0.1	0.11	0.11	0.11	0.1	0.1	0.1	0.1	1	-	1	1	0	0	0		1	0	0	0	0	0	0	0	0	0	0	0	0	0	0	0	0
hypothetical protein	Sinf_0778		1	0.9	0.16	0.16	0.17	0.17	0.15	0.15	0.16	0.17	0.17	0.16	0.16	0.17	0.16	0.16	0.15	0.15	0.16	0.16	0.18	0.13	1	-	1	1	0	0	0		1	0	0	0	0	0	0	0	0	0	0	0	0	0	0	0	0
hypothetical protein	Sinf_0779		1	0.91	0.27	0.27	0.27	0.27	0.25	0.26	0.33	0.27	0.24	0.24	0.26	0.26	0.26	0.27	0.27	0.25	0.23	0.23	0.24	0.23	1	-	1	1	0	0	0		1	0	0	0	0	0	0	0	0	0	0	0	0	0	0	0	0
hypothetical protein	Sinf_0780		1	0.93	0.23	0.23	0.37	0.23	0.23	0.23	0.22	0.22	0.2	0.19	0.19	0.19	0.19	0.22	0.19	0.2	0.21	0.21	0.23	0.18	1	-	1	1	0	0	0		1	0	0	0	0	0	0	0	0	0	0	0	0	0	0	0	0
transcriptional activator-phage associated	Sinf_0781	R4 approx from 806869 to 828869, approx 22kb	1	0.15	0.13	0.14	0.87	0.34	0.2	0.14	0.55	0.13	0.14	0.14	0.13	0.13	0.13	0.13	0.15	0.13	0.13	0.13	0.14	0.11	2	-	0	0	1	0	0		0	0	0	1	0	0	0	1	0	0	0	0	0	0	0	0	0
Phage Terminase Small Subunit	Sinf_0782		1	0.18	0.17	0.17	0.17	0.17	0.18	0.18	0.47	0.18	0.17	0.17	0.16	0.16	0.16	0.18	0.19	0.18	0.17	0.17	0.17	0.15	1	-	0	0	1	0	0		0	0	0	0	0	0	0	1	0	0	0	0	0	0	0	0	0
Phage terminase, large subunit	Sinf_0783		1	0.08	0.08	0.08	0.09	0.08	0.09	0.08	0.77	0.21	0.24	0.08	0.08	0.07	0.07	0.08	0.08	0.21	0.08	0.08	0.08	0.08	1	-	0	0	1	0	0		0	0	0	0	0	0	0	1	0	0	0	0	0	0	0	0	0
Phage portal	Sinf_0784		1	0.08	0.08	0.08	0.26	0.07	0.08	0.09	0.28	0.15	0.08	0.08	0.09	0.09	0.09	0.08	0.08	0.1	0.08	0.08	0.08	0.07	0	unique	0	0	0	0	0		0	0	0	0	0	0	0	0	0	0	0	0	0	0	0	0	0
Phage Mu protein F like protein	Sinf_0785		1	0.09	0.09	0.09	0.16	0.09	0.1	0.1	0.24	0.16	0.23	0.09	0.09	0.09	0.09	0.09	0.09	0.14	0.09	0.09	0.09	0.09	0	unique	0	0	0	0	0		0	0	0	0	0	0	0	0	0	0	0	0	0	0	0	0	0
hypothetical protein	Sinf_0786		1	0.21	0.19	0.18	0.18	0.17	0.18	0.19	0.21	0.19	0.22	0.21	0.2	0.19	0.2	0.19	0.2	0.19	0.2	0.2	0.19	0.15	0	unique	0	0	0	0	0		0	0	0	0	0	0	0	0	0	0	0	0	0	0	0	0	0
hypothetical protein	Sinf_0787		1	0.19	0.19	0.19	0.21	0.19	0.18	0.18	0.18	0.18	0.19	0.18	0.2	0.2	0.2	0.21	0.21	0.2	0.21	0.21	0.19	0.15	0	unique	0	0	0	0	0		0	0	0	0	0	0	0	0	0	0	0	0	0	0	0	0	0
Phage capsid family	Sinf_0788		1	0.1	0.09	0.1	0.1	0.1	0.1	0.1	0.09	0.1	0.1	0.09	0.11	0.11	0.11	0.11	0.1	0.11	0.1	0.1	0.1	0.11	0	unique	0	0	0	0	0		0	0	0	0	0	0	0	0	0	0	0	0	0	0	0	0	0
hypothetical protein	Sinf_0789		1	0.18	0.17	0.18	0.19	0.16	0.18	0.18	0.31	0.37	0.33	0.18	0.17	0.17	0.17	0.18	0.17	0.24	0.2	0.2	0.19	0.16	0	unique	0	0	0	0	0		0	0	0	0	0	0	0	0	0	0	0	0	0	0	0	0	0
Phage QLRG family, putative DNA packaging	Sinf_0790		1	0.16	0.15	0.15	0.33	0.14	0.18	0.18	0.27	0.16	0.25	0.15	0.15	0.15	0.15	0.17	0.15	0.15	0.15	0.15	0.14	0.15	0	unique	0	0	0	0	0		0	0	0	0	0	0	0	0	0	0	0	0	0	0	0	0	0
hypothetical protein	Sinf_0791		1	0.17	0.15	0.16	0.16	0.16	0.17	0.16	0.19	0.16	0.2	0.15	0.15	0.15	0.15	0.15	0.15	0.19	0.19	0.19	0.16	0.13	0	unique	0	0	0	0	0		0	0	0	0	0	0	0	0	0	0	0	0	0	0	0	0	0
phage protein, HK97 gp10 family	Sinf_0792		1	0.15	0.15	0.15	0.23	0.15	0.14	0.14	0.22	0.15	0.2	0.15	0.15	0.15	0.15	0.16	0.16	0.14	0.15	0.15	0.15	0.13	0	unique	0	0	0	0	0		0	0	0	0	0	0	0	0	0	0	0	0	0	0	0	0	0
major tail protein, pseudogene,	Sinf_0793																										0		0	0	0		0	0	0	0	0	0	0	0	0	0	0	0	0	0	0	0	0
Phage protein	Sinf_0794		1	0.13	0.13	0.14	0.14	0.14	0.13	0.13	0.18	0.13	0.17	0.14	0.15	0.15	0.15	0.14	0.13	0.14	0.14	0.14	0.14	0.12	0	unique	0	0	0	0	0		0	0	0	0	0	0	0	0	0	0	0	0	0	0	0	0	0
hypothetical protein	Sinf_0795		1	0.15	0.16	0.15	0.15	0.15	0.17	0.17	0.19	0.15	0.19	0.16	0.16	0.16	0.16	0.17	0.14	0.14	0.15	0.15	0.15	0.13	0	unique	0	0	0	0	0		0	0	0	0	0	0	0	0	0	0	0	0	0	0	0	0	0
Phage tape measure	Sinf_0796		1	0.08	0.05	0.05	0.15	0.05	0.06	0.07	0.12	0.06	0.15	0.05	0.05	0.05	0.05	0.08	0.05	0.07	0.05	0.05	0.06	0.03	0	unique	0	0	0	0	0		0	0	0	0	0	0	0	0	0	0	0	0	0	0	0	0	0
prophage Lp1 protein 51	Sinf_0797		1	0.11	0.1	0.11	0.11	0.1	0.11	0.11	0.12	0.12	0.12	0.12	0.1	0.1	0.1	0.12	0.12	0.11	0.11	0.11	0.11	0.09	0	unique	0	0	0	0	0		0	0	0	0	0	0	0	0	0	0	0	0	0	0	0	0	0
putative membrane metallo-endo-peptidase	Sinf_0798		1	0.08	0.08	0.08	0.09	0.09	0.1	0.09	0.08	0.08	0.09	0.08	0.08	0.08	0.08	0.08	0.09	0.09	0.08	0.08	0.08	0.08	0	unique	0	0	0	0	0		0	0	0	0	0	0	0	0	0	0	0	0	0	0	0	0	0
Pectinesterase	Sinf_0799		1	0.07	0.06	0.08	0.08	0.06	0.07	0.06	0.07	0.06	0.06	0.06	0.06	0.07	0.06	0.06	0.07	0.06	0.07	0.07	0.07	0.06	0	unique	0	0	0	0	0		0	0	0	0	0	0	0	0	0	0	0	0	0	0	0	0	0
hypothetical protein	Sinf_0800		1	0.23	0.24	0.23	0.23	0.23	0.23	0.23	0.23	0.27	0.24	0.23	0.24	0.23	0.23	0.23	0.24	0.23	0.23	0.23	0.23	0.2	0	unique	0	0	0	0	0		0	0	0	0	0	0	0	0	0	0	0	0	0	0	0	0	0
Phage holin	Sinf_0801		1	0.18	0.17	0.18	0.18	0.17	0.17	0.17	0.62	0.17	0.62	0.19	0.19	0.2	0.19	0.17	0.18	0.18	0.18	0.18	0.18	0.14	2	-	0	0	1	0	0		0	0	0	0	0	0	0	1	0	1	0	0	0	0	0	0	0
putative lysin	Sinf_0802		1	0.86	0.07	0.09	0.09	0.08	0.17	0.14	0.08	0.15	0.09	0.08	0.08	0.08	0.08	0.08	0.07	0.08	0.08	0.08	0.09	0.08	1	-	1	1	0	0	0		1	0	0	0	0	0	0	0	0	0	0	0	0	0	0	0	0
hypothetical protein	Sinf_0803		1	0.13	0.13	0.14	0.23	0.15	0.13	0.13	0.21	0.14	0.15	0.13	0.14	0.14	0.14	0.15	0.14	0.15	0.14	0.14	0.14	0.12	0	unique	0	0	0	0	0		0	0	0	0	0	0	0	0	0	0	0	0	0	0	0	0	0
hypothetical protein	Sinf_0804		1	0.1	0.1	0.1	0.14	0.21	0.09	0.09	0.14	0.09	0.1	0.1	0.09	0.09	0.09	0.1	0.1	0.1	0.09	0.09	0.1	0.09	0	unique	0	0	0	0	0		0	0	0	0	0	0	0	0	0	0	0	0	0	0	0	0	0
Transposase, inactivated derivative	Sinf_0805		1	0.26	0.22	0.18	0.18	0.18	0.39	0.38	0.19	0.38	0.35	0.24	0.27	0.67	0.27	0.18	0.2	0.2	0.2	0.2	1	0.16	2	-	0	0	1	0	1		0	0	0	0	0	0	0	0	0	0	0	0	1	0	0	0	0
Transposase	Sinf_0806		1	0.98	0.26	0.22	0.23	0.23	0.29	0.23	0.26	0.3	0.24	0.26	0.26	0.34	0.26	0.19	0.25	0.23	0.11	0.17	0.98	0.08	2	-	1	0	0	0	0		1	0	0	0	0	0	0	0	0	0	0	0	0	0	0	0	0
signal peptidase I, sip	Sinf_0807		1	1	0.93	0.87	0.87	0.88	0.7	0.7	0.59	0.61	0.6	0.59	0.53	0.54	0.53	0.47	0.5	0.23	0.22	0.22	0.87	0.1	17	-	1	0	0	0	1		1	1	1	1	1	1	1	1	1	1	1	1	1	1	1	1	0
glucosamine-fructose-6-phosphate aminotransferase, glmS	Sinf_0808		1	0.99	0.96	0.88	0.88	0.88	0.82	0.83	0.83	0.84	0.83	0.84	0.82	0.82	0.82	0.83	0.85	0.81	0.82	0.82	0.88	0.07	20	-	1	0	0	0	1		1	1	1	1	1	1	1	1	1	1	1	1	1	1	1	1	1
phnA protein, phnA	Sinf_0809		1	1	0.97	0.96	0.96	0.96	0.89	0.9	0.81	0.83	0.84	0.82	0.88	0.89	0.88	0.86	0.85	0.86	0.85	0.85	0.95	0.12	20	-	1	0	0	0	1		1	1	1	1	1	1	1	1	1	1	1	1	1	1	1	1	1
amino acid ABC transporter, permease protein	Sinf_0810		1	0.99	0.98	0.97	0.97	0.97	0.83	0.83	0.88	0.89	0.89	0.86	0.86	0.86	0.86	0.31	0.78	0.76	0.75	0.75	0.97	0.1	19	-	1	0	0	0	1		1	1	1	1	1	1	1	1	1	1	1	1	1	1	0	1	1
amino acid uptake ABCtransporter,ATP-bindingprotein	Sinf_0811		1	1	0.95	0.96	0.96	0.94	0.85	0.85	0.81	0.8	0.8	0.82	0.81	0.81	0.81	0.42	0.77	0.79	0.78	0.78	0.96	0.27	20	-	1	0	0	0	1		1	1	1	1	1	1	1	1	1	1	1	1	1	1	1	1	1
amino acid ABC transporter,substrate-bindingprotein	Sinf_0812		1	0.99	0.91	0.89	0.89	0.88	0.65	0.65	0.73	0.66	0.62	0.73	0.69	0.69	0.69	0.21	0.66	0.6	0.63	0.63	0.88	0.1	19	-	1	0	0	0	1		1	1	1	1	1	1	1	1	1	1	1	1	1	1	0	1	1
cation efflux family protein	Sinf_0813		1	0.99	0.91	0.81	0.82	0.81	0.69	0.69	0.67	0.69	0.66	0.68	0.69	0.69	0.69	0.61	0.61	0.61	0.61	0.61	0.81	0.07	20	-	1	0	0	0	1		1	1	1	1	1	1	1	1	1	1	1	1	1	1	1	1	1
sodium/amino acid (Alanine) symporter	Sinf_0814		1	1	0.94	0.94	0.94	0.93	0.72	0.72	0.72	0.75	0.75	0.72	0.74	0.75	0.75	0.73	0.09	0.72	0.72	0.72	0.93	0.07	19	-	1	0	0	0	1		1	1	1	1	1	1	1	1	1	1	1	1	1	1	1	0	1
glycoside hydrolase (beta-glucosidase)	Sinf_0815		1	0.99	0.95	0.95	0.95	0.95	0.53	0.53	0.52	0.56	0.54	0.52	0.29	0.07	0.26	0.56	0.57	0.23	0.51	0.51	0.24	0.07	15	-	1	0	0	0	0		1	1	1	1	1	1	1	1	1	1	1	0	0	0	1	1	0
phosphoglycerate mutase-like protein	Sinf_0816		1	1	0.81	0.78	0.78	0.78	0.2	0.2	0.18	0.69	0.15	0.19	0.22	0.17	0.31	0.45	0.48	0.21	0.2	0.2	0.75	0.1	9	-	1	0	0	0	0		1	1	1	1	1	0	0	0	1	0	0	0	0	0	1	1	0
membrane protein	Sinf_0817		1	0.99	0.89	0.87	0.87	0.86	0.72	0.71	0.65	0.66	0.66	0.65	0.55	0.54	0.55	0.26	0.2	0.2	0.2	0.2	0.86	0.1	15	-	1	0	0	0	1		1	1	1	1	1	1	1	1	1	1	1	1	1	1	0	0	0
Putative DNA repair protein (RadC), radC	Sinf_0818		1	0.99	0.96	0.95	0.94	0.93	0.8	0.79	0.65	0.67	0.65	0.65	0.67	0.67	0.68	0.61	0.61	0.6	0.6	0.6	0.94	0.1	20	-	1	0	0	0	1		1	1	1	1	1	1	1	1	1	1	1	1	1	1	1	1	1
AT-rich DNA-binding protein	Sinf_0819		1	0.66	0.97	0.96	0.96	0.96	0.84	0.84	0.84	0.84	0.83	0.84	0.76	0.75	0.75	0.77	0.76	0.75	0.74	0.74	0.95	0.09	20	-	1	0	0	0	1		1	1	1	1	1	1	1	1	1	1	1	1	1	1	1	1	1
Domain of unknown function (DUF1831)	Sinf_0820		1	1	0.96	0.95	0.95	0.95	0.82	0.82	0.82	0.83	0.8	0.82	0.78	0.78	0.78	0.7	0.74	0.7	0.71	0.71	0.95	0.14	20	-	1	0	0	0	1		1	1	1	1	1	1	1	1	1	1	1	1	1	1	1	1	1
cysteine desulfurase	Sinf_0821		1	0.99	0.88	0.92	0.91	0.9	0.71	0.72	0.57	0.65	0.64	0.58	0.67	0.67	0.67	0.62	0.61	0.61	0.61	0.61	0.9	0.09	20	-	1	0	0	0	1		1	1	1	1	1	1	1	1	1	1	1	1	1	1	1	1	1
ribose-phosphate pyrophosphokinase, prs	Sinf_0822		1	1	0.93	0.96	0.96	0.96	0.85	0.85	0.82	0.82	0.82	0.83	0.79	0.79	0.79	0.76	0.79	0.78	0.78	0.78	0.96	0.09	20	-	1	0	0	0	1		1	1	1	1	1	1	1	1	1	1	1	1	1	1	1	1	1
hypothetical protein conserved in bacteria	Sinf_0823		1	0.99	0.95	0.92	0.92	0.92	0.73	0.73	0.64	0.64	0.6	0.64	0.62	0.62	0.62	0.46	0.47	0.47	0.48	0.48	0.92	0.13	20	-	1	0	0	0	1		1	1	1	1	1	1	1	1	1	1	1	1	1	1	1	1	1
GTP pyrophosphokinase (RelA)	Sinf_0824		1	1	0.97	0.96	0.96	0.96	0.92	0.92	0.87	0.88	0.87	0.86	0.81	0.82	0.81	0.82	0.84	0.82	0.81	0.81	0.95	0.1	20	-	1	0	0	0	1		1	1	1	1	1	1	1	1	1	1	1	1	1	1	1	1	1
inorganic polyphosphate/ATP-NAD kinase, ppnK	Sinf_0825		1	1	0.96	0.94	0.94	0.93	0.83	0.83	0.79	0.82	0.82	0.8	0.69	0.68	0.69	0.68	0.63	0.66	0.66	0.66	0.93	0.08	20	-	1	0	0	0	1		1	1	1	1	1	1	1	1	1	1	1	1	1	1	1	1	1
ribosomal large subunit pseudouridine synthase	Sinf_0826		1	0.98	0.92	0.9	0.9	0.9	0.78	0.78	0.75	0.74	0.74	0.75	0.73	0.74	0.73	0.7	0.67	0.7	0.7	0.7	0.9	0.08	20	-	1	0	0	0	1		1	1	1	1	1	1	1	1	1	1	1	1	1	1	1	1	1
phosphotransacetylase, pta	Sinf_0827		1	1	0.94	0.89	0.89	0.88	0.84	0.84	0.83	0.85	0.85	0.1	0.79	0.79	0.79	0.59	0.59	0.61	0.6	0.6	0.89	0.08	19	-	1	0	0	0	1		1	1	1	1	1	1	1	1	1	1	0	1	1	1	1	1	1
short chain dehydrogenase	Sinf_0828		1	0.99	0.91	0.87	0.87	0.87	0.67	0.77	0.79	0.76	0.2	0.79	0.39	0.19	0.4	0.23	0.78	0.4	0.39	0.39	0.87	0.1	14	-	1	0	0	0	0		1	1	1	1	1	1	1	1	1	0	1	0	0	0	0	1	0
hypothetical protein	Sinf_0829		1	0.98	0.13	0.69	0.7	0.67	0.44	0.44	0.38	0.38	0.38	0.4	0.45	0.14	0.45	0.16	0.15	0.16	0.16	0.16	0.67	0.12	10	-	1	0	0	0	1		1	0	1	1	1	1	1	0	0	0	0	1	0	1	0	0	0
HAD-superfamily hydrolase / phosphatase	Sinf_0830		1	0.97	0.72	0.69	0.69	0.68	0.15	0.15	0.17	0.64	0.15	0.17	0.15	0.15	0.15	0.56	0.59	0.15	0.16	0.16	0.16	0.12	8	-	1	0	0	0	0		1	1	1	1	1	0	0	0	1	0	0	0	0	0	1	1	0
guanosine 5'-monosphosphate oxidoreductase, pseudogene,	Sinf_0831																										0		0	0	0		0	0	0	0	0	0	0	0	0	0	0	0	0	0	0	0	0
xanthine phosphoribosyl transferase, xpt	Sinf_0832		1	1	0.93	0.97	0.97	0.96	0.86	0.86	0.78	0.81	0.81	0.78	0.45	0.21	0.52	0.77	0.78	0.78	0.76	0.76	0.97	0.13	19	-	1	0	0	0	1		1	1	1	1	1	1	1	1	1	1	1	1	0	1	1	1	1
xanthine permease, pbuX	Sinf_0833		1	1	0.97	0.96	0.96	0.95	0.87	0.88	0.22	0.8	0.81	0.22	0.41	0.22	0.35	0.23	0.81	0.78	0.77	0.77	0.95	0.08	15	-	1	0	0	0	1		1	1	1	1	1	1	1	0	1	1	0	1	0	0	0	1	1
iron-sulfur cluster assembly/repair protein	Sinf_0834		1	1	0.82	0.76	0.78	0.77	0.69	0.68	0.08	0.55	0.57	0.56	0.54	0.52	0.54	0.54	0.52	0.53	0.53	0.53	0.78	0.1	19	-	1	0	0	0	1		1	1	1	1	1	1	1	0	1	1	1	1	1	1	1	1	1
4-oxalocrotonate tautomerase, xylM	Sinf_0835		1	1	0.99	0.97	0.97	0.97	0.88	0.88	0.85	0.81	0.85	0.85	0.96	0.96	0.96	0.68	0.65	0.68	0.68	0.68	0.95	0.19	20	-	1	0	0	0	1		1	1	1	1	1	1	1	1	1	1	1	1	1	1	1	1	1
hypothetical protein	Sinf_0836		1	1	0.93	0.92	0.93	0.19	0.21	0.19	0.21	0.57	0.18	0.19	0.21	0.21	0.21	0.19	0.19	0.19	0.19	0.19	0.85	0.16	6	-	1	0	0	0	0		1	1	1	1	0	0	0	0	1	0	0	0	0	0	0	0	0
thymidine kinase, tdk	Sinf_0837		1	0.99	0.89	0.98	0.98	0.97	0.88	0.88	0.87	0.86	0.85	0.87	0.73	0.73	0.73	0.83	0.87	0.81	0.82	0.82	0.99	0.09	20	-	1	0	0	0	1		1	1	1	1	1	1	1	1	1	1	1	1	1	1	1	1	1
peptide chain release factor 1, prfA	Sinf_0838		1	1	0.98	0.99	0.99	0.98	0.94	0.93	0.93	0.93	0.94	0.93	0.93	0.93	0.93	0.93	0.92	0.93	0.92	0.92	0.99	0.09	20	-	1	0	0	0	1		1	1	1	1	1	1	1	1	1	1	1	1	1	1	1	1	1
methyltransferase	Sinf_0839		1	1	0.86	0.85	0.85	0.84	0.71	0.71	0.69	0.71	0.67	0.69	0.66	0.66	0.66	0.65	0.64	0.59	0.6	0.6	0.83	0.11	20	-	1	0	0	0	1		1	1	1	1	1	1	1	1	1	1	1	1	1	1	1	1	1
translation factor (SUA5)	Sinf_0840		1	1	0.87	0.85	0.84	0.84	0.67	0.7	0.7	0.7	0.69	0.7	0.67	0.12	0.67	0.69	0.66	0.7	0.69	0.69	0.84	0.11	19	-	1	0	0	0	1		1	1	1	1	1	1	1	1	1	1	1	1	0	1	1	1	1
serine hydroxymethyl transferase, glyA	Sinf_0841		1	0.99	0.92	0.95	0.94	0.94	0.84	0.84	0.76	0.79	0.78	0.76	0.84	0.85	0.85	0.8	0.79	0.8	0.81	0.81	0.94	0.08	20	-	1	0	0	0	1		1	1	1	1	1	1	1	1	1	1	1	1	1	1	1	1	1
hypotehtical protein, pseudogene,	Sinf_0842																										0		0	0	0		0	0	0	0	0	0	0	0	0	0	0	0	0	0	0	0	0
hypothetical protein	Sinf_0843		1	1	0.93	0.88	0.88	0.87	0.69	0.69	0.69	0.72	0.7	0.69	0.62	0.58	0.62	0.64	0.63	0.62	0.6	0.6	0.87	0.09	20	-	1	0	0	0	1		1	1	1	1	1	1	1	1	1	1	1	1	1	1	1	1	1
ABC transporter, ATP-binding/permease protein	Sinf_0844		1	0.99	0.89	0.87	0.87	0.87	0.67	0.67	0.29	0.56	0.55	0.29	0.65	0.65	0.65	0.66	0.68	0.62	0.61	0.61	0.85	0.08	18	-	1	0	0	0	1		1	1	1	1	1	1	1	0	1	1	0	1	1	1	1	1	1
ABC transporter, ATP-binding/permease protein	Sinf_0845		1	0.99	0.93	0.91	0.92	0.91	0.72	0.72	0.3	0.6	0.59	0.36	0.68	0.68	0.68	0.69	0.69	0.65	0.66	0.66	0.9	0.08	18	-	1	0	0	0	1		1	1	1	1	1	1	1	0	1	1	0	1	1	1	1	1	1
alpha-amylase	Sinf_0846		1	0.99	0.84	0.85	0.86	0.85	0.64	0.64	0.63	0.62	0.12	0.62	0.72	0.72	0.72	0.75	0.77	0.74	0.73	0.73	0.84	0.06	19	-	1	0	0	0	1		1	1	1	1	1	1	1	1	1	0	1	1	1	1	1	1	1
hypothetical protein	Sinf_0847		1	0.93	0.67	0.78	0.78	0.77	0.38	0.38	0.38	0.39	0.24	0.38	0.11	0.1	0.11	0.33	0.32	0.33	0.33	0.33	0.77	0.1	6	-	1	0	0	0	0		1	1	1	1	1	0	0	0	0	0	0	0	0	0	0	0	0
acetoin dehydrogenase E1 component(TPP-dependentalpha subunit), acoA	Sinf_0848		1	1	0.93	0.92	0.93	0.92	0.74	0.74	0.87	0.88	0.87	0.86	0.85	0.85	0.85	0.62	0.61	0.09	0.61	0.61	0.92	0.08	19	-	1	0	0	0	1		1	1	1	1	1	1	1	1	1	1	1	1	1	1	1	1	0
pyruvate/2-oxoglutarate dehydrogenase,E1 betasubunit	Sinf_0849		1	0.99	0.93	0.94	0.94	0.94	0.84	0.84	0.89	0.9	0.9	0.89	0.87	0.87	0.87	0.68	0.69	0.1	0.7	0.7	0.93	0.08	19	-	1	0	0	0	1		1	1	1	1	1	1	1	1	1	1	1	1	1	1	1	1	0
pyruvate/2-oxoglutaratedehydrogenase,dihydrolipoamide acetyl transferase E2subunit	Sinf_0850		1	1	0.58	0.78	0.78	0.78	0.68	0.68	0.69	0.69	0.68	0.69	0.72	0.71	0.72	0.41	0.42	0.09	0.41	0.41	0.78	0.08	19	-	1	0	0	0	1		1	1	1	1	1	1	1	1	1	1	1	1	1	1	1	1	0
Pyruvate/2-oxoglutarate dehydrogenase complex,dihydrolipoamide dehydrogenase E3 component	Sinf_0851		1	0.99	0.86	0.88	0.88	0.88	0.8	0.8	0.83	0.83	0.83	0.83	0.82	0.82	0.82	0.6	0.6	0.24	0.58	0.59	0.87	0.07	19	-	1	0	0	0	1		1	1	1	1	1	1	1	1	1	1	1	1	1	1	1	1	0
Permeases of the drug/metabolitetransporter(DMT) superfamily	Sinf_0852		1	0.98	0.47	0.83	0.83	0.12	0.12	0.12	0.12	0.13	0.13	0.13	0.15	0.15	0.15	0.12	0.12	0.15	0.15	0.15	0.13	0.1	4	-	1	0	0	0	0		1	1	1	1	0	0	0	0	0	0	0	0	0	0	0	0	0
transcriptional regulator, GntR family	Sinf_0853		1	0.99	0.84	0.86	0.86	0.17	0.16	0.16	0.15	0.13	0.14	0.15	0.11	0.16	0.16	0.15	0.15	0.14	0.14	0.14	0.28	0.08	4	-	1	0	0	0	0		1	1	1	1	0	0	0	0	0	0	0	0	0	0	0	0	0
lipoate-protein ligase	Sinf_0854		1	1	0.92	0.9	0.9	0.9	0.75	0.75	0.81	0.81	0.81	0.81	0.78	0.77	0.78	0.67	0.65	0.09	0.66	0.66	0.9	0.08	19	-	1	0	0	0	1		1	1	1	1	1	1	1	1	1	1	1	1	1	1	1	1	0
putative membrane protein	Sinf_0855		1	1	0.79	0.91	0.91	0.9	0.22	0.22	0.22	0.24	0.24	0.22	0.2	0.2	0.2	0.86	0.86	0.22	0.22	0.22	0.91	0.22	8	-	1	0	0	0	0		1	1	1	1	1	0	0	0	0	0	0	0	0	0	1	1	0
putative flavin-nucleotide-binding protein	Sinf_0856		1	0.99	0.79	0.79	0.79	0.79	0.13	0.12	0.11	0.12	0.12	0.12	0.11	0.11	0.11	0.11	0.12	0.11	0.11	0.11	0.11	0.11	5	-	1	0	0	0	0		1	1	1	1	1	0	0	0	0	0	0	0	0	0	0	0	0
MATE family multidrug efflux pump, pseudogene,	Sinf_0857																										0		0	0	0		0	0	0	0	0	0	0	0	0	0	0	0	0	0	0	0	0
hypothetical protein, pseudogene,	Sinf_0858																										0		0	0	0		0	0	0	0	0	0	0	0	0	0	0	0	0	0	0	0	0
hypothetical protein conserved in bacteria	Sinf_0859		1	1	0.88	0.81	0.81	0.82	0.2	0.19	0.19	0.73	0.19	0.19	0.18	0.18	0.18	0.18	0.55	0.18	0.52	0.52	0.81	0.17	10	-	1	0	0	0	0		1	1	1	1	1	0	0	0	1	0	0	0	0	0	0	1	0
Rhodanese-related sulfurtransferase	Sinf_0860		1	0.47	0.33	0.71	0.73	0.75	0.4	0.4	0.23	0.45	0.22	0.22	0.34	0.34	0.34	0.36	0.53	0.36	0.22	0.22	0.71	0.14	9	-	1	0	0	0	0		1	0	1	1	1	0	0	0	1	0	0	0	0	0	0	1	0
coenzyme A disulfide reductase	Sinf_0861		1	0.99	0.93	0.88	0.88	0.88	0.19	0.19	0.21	0.74	0.21	0.2	0.19	0.19	0.19	0.2	0.74	0.19	0.19	0.19	0.87	0.07	8	-	1	0	0	0	0		1	1	1	1	1	0	0	0	1	0	0	0	0	0	0	1	0
rhodanese family protein	Sinf_0862		1	0.97	0.79	0.73	0.73	0.73	0.48	0.48	0.19	0.5	0.21	0.18	0.27	0.26	0.26	0.49	0.48	0.39	0.24	0.24	0.72	0.15	11	-	1	0	0	0	0		1	1	1	1	1	1	1	0	1	0	0	0	0	0	1	1	0
hydrolase, HD family	Sinf_0863		1	0.99	0.87	0.81	0.8	0.8	0.59	0.61	0.1	0.59	0.12	0.1	0.1	0.1	0.1	0.1	0.6	0.11	0.11	0.11	0.81	0.09	10	-	1	0	0	0	0		1	1	1	1	1	1	1	0	1	0	0	0	0	0	0	1	0
acetyltransferase, GNAT family	Sinf_0864		1	0.99	0.9	0.85	0.85	0.84	0.58	0.57	0.12	0.13	0.12	0.13	0.51	0.17	0.52	0.17	0.62	0.14	0.21	0.16	0.84	0.13	11	-	1	0	0	0	1		1	1	1	1	1	1	1	0	0	0	0	1	0	1	0	1	0
bifunctional GMP synthase/glutamine amidotransferase, guaA	Sinf_0865		1	1	0.98	0.97	0.97	0.96	0.9	0.9	0.9	0.89	0.89	0.89	0.91	0.91	0.91	0.85	0.84	0.86	0.85	0.85	0.96	0.07	20	-	1	0	0	0	1		1	1	1	1	1	1	1	1	1	1	1	1	1	1	1	1	1
Putative Nudix hydrolase, YfcD	Sinf_0866		1	0.76	0.85	0.32	0.32	0.32	0.33	0.33	0.24	0.25	0.15	0.26	0.16	0.15	0.15	0.31	0.29	0.17	0.17	0.17	0.28	0.12	2	-	1	0	0	0	0		1	1	0	0	0	0	0	0	0	0	0	0	0	0	0	0	0
hypothetical protein	Sinf_0867		1	0.3	0.26	0.26	0.26	0.26	0.24	0.24	0.23	0.25	0.26	0.22	0.23	0.24	0.24	0.27	0.25	0.25	0.25	0.25	0.26	0.2	0	unique	0	0	0	0	0		0	0	0	0	0	0	0	0	0	0	0	0	0	0	0	0	0
integral membrane protein	Sinf_0868		1	0.73	0.12	0.14	0.14	0.14	0.12	0.12	0.13	0.21	0.14	0.13	0.13	0.22	0.12	0.2	0.19	0.14	0.16	0.16	0.14	0.11	1	-	1	1	0	0	0		1	0	0	0	0	0	0	0	0	0	0	0	0	0	0	0	0
CAAX amino terminal protease family	Sinf_0869		1	0.16	0.17	0.17	0.17	0.17	0.15	0.15	0.15	0.16	0.14	0.15	0.15	0.15	0.15	0.15	0.17	0.18	0.18	0.18	0.17	0.14	0	unique	0	0	0	0	0		0	0	0	0	0	0	0	0	0	0	0	0	0	0	0	0	0
CAAX amino terminal protease family	Sinf_0870		1	0.33	0.22	0.22	0.22	0.22	0.2	0.2	0.21	0.22	0.22	0.21	0.2	0.21	0.2	0.2	0.2	0.19	0.2	0.2	0.22	0.18	0	unique	0	0	0	0	0		0	0	0	0	0	0	0	0	0	0	0	0	0	0	0	0	0
hypothetical protein	Sinf_0871		1	0.86	0.15	0.15	0.15	0.16	0.17	0.17	0.15	0.17	0.16	0.15	0.15	0.15	0.15	0.16	0.16	0.18	0.16	0.16	0.15	0.14	1	-	1	1	0	0	0		1	0	0	0	0	0	0	0	0	0	0	0	0	0	0	0	0
hypothetical protein	Sinf_0872		1	0.94	0.56	0.16	0.16	0.16	0.17	0.17	0.16	0.15	0.16	0.14	0.14	0.14	0.14	0.16	0.15	0.17	0.16	0.16	0.17	0.14	2	-	1	0	0	0	0		1	1	0	0	0	0	0	0	0	0	0	0	0	0	0	0	0
hypothetical protein	Sinf_0873		1	0.96	0.19	0.17	0.17	0.17	0.16	0.16	0.17	0.17	0.17	0.17	0.19	0.18	0.19	0.18	0.18	0.17	0.18	0.18	0.18	0.15	1	-	1	1	0	0	0		1	0	0	0	0	0	0	0	0	0	0	0	0	0	0	0	0
CAAX amino terminal protease family	Sinf_0874		1	1	0.3	0.28	0.28	0.28	0.27	0.27	0.25	0.27	0.25	0.25	0.27	0.27	0.27	0.47	0.25	0.29	0.25	0.25	0.28	0.21	2	-	1	0	0	0	0		1	0	0	0	0	0	0	0	0	0	0	0	0	0	1	0	0
Mn2+-dependent serine/threonine protein kinase	Sinf_0875		1	0.99	0.81	0.14	0.14	0.14	0.12	0.12	0.13	0.13	0.13	0.13	0.13	0.11	0.11	0.17	0.16	0.12	0.12	0.12	0.13	0.1	2	-	1	0	0	0	0		1	1	0	0	0	0	0	0	0	0	0	0	0	0	0	0	0
transcriptional activator, Rgg/GadR/MutR family, rggA	Sinf_0876		1	0.99	0.26	0.79	0.79	0.25	0.23	0.23	0.23	0.28	0.23	0.24	0.26	0.27	0.26	0.46	0.18	0.25	0.22	0.22	0.21	0.08	4	-	1	0	0	0	0		1	0	1	1	0	0	0	0	0	0	0	0	0	0	1	0	0
glucosyl transferase, gtfA	Sinf_0877		1	0.99	0.13	0.85	0.85	0.07	0.07	0.07	0.06	0.06	0.07	0.06	0.05	0.06	0.04	0.5	0.07	0.06	0.06	0.06	0.07	0.04	4	-	1	0	0	0	0		1	0	1	1	0	0	0	0	0	0	0	0	0	0	1	0	0
hypothetical protein	Sinf_0878		1	0.97	0.56	0.2	0.2	0.19	0.18	0.18	0.19	0.17	0.19	0.18	0.16	0.17	0.16	0.17	0.17	0.19	0.2	0.2	0.2	0.19	2	-	1	0	0	0	0		1	1	0	0	0	0	0	0	0	0	0	0	0	0	0	0	0
hypothetical protein	Sinf_0879		1	0.97	0.81	0.24	0.24	0.25	0.27	0.27	0.25	0.24	0.24	0.25	0.24	0.25	0.24	0.26	0.23	0.24	0.24	0.24	0.24	0.25	2	-	1	0	0	0	0		1	1	0	0	0	0	0	0	0	0	0	0	0	0	0	0	0
MATE family multidrug efflux pump	Sinf_0880		1	0.99	0.85	0.79	0.79	0.2	0.14	0.15	0.15	0.16	0.16	0.08	0.14	0.14	0.14	0.28	0.17	0.17	0.17	0.17	0.77	0.07	5	-	1	0	0	0	0		1	1	1	1	0	0	0	0	0	0	0	0	0	0	0	0	0
Phospho-enol-pyruvate-dihydroxy-acetone-phosphotransferase, ADP-binding subunit DhaL	Sinf_0881		1	0.99	0.81	0.19	0.19	0.2	0.54	0.54	0.18	0.53	0.18	0.19	0.19	0.19	0.19	0.5	0.54	0.54	0.19	0.19	0.19	0.18	8	-	1	0	0	0	0		1	1	0	0	0	1	1	0	1	0	0	0	0	0	1	1	1
Phospho-enol-pyruvate-dihydroxy-acetone-phosphotransferase, ADP-binding subunit DhaL	Sinf_0882		1	0.78	0.5	0.15	0.15	0.15	0.44	0.45	0.16	0.48	0.16	0.16	0.15	0.15	0.15	0.41	0.45	0.44	0.16	0.16	0.15	0.14	8	-	1	0	0	0	0		1	1	0	0	0	1	1	0	1	0	0	0	0	0	1	1	1
phospho transferase mannnose-specific familycomponent IIA	Sinf_0883		1	0.29	0.6	0.17	0.17	0.17	0.62	0.62	0.17	0.59	0.18	0.17	0.16	0.16	0.16	0.59	0.59	0.24	0.26	0.26	0.17	0.13	6	-	0	0	1	0	0		0	1	0	0	0	1	1	0	1	0	0	0	0	0	1	1	0
Pleiotropic regulator of exopolysaccharidesynthesis, competence and biofilm formation Ftr, XREfamily	Sinf_0884		1	0.98	0.94	0.58	0.58	0.58	0.49	0.46	0.49	0.48	0.49	0.49	0.56	0.57	0.56	0.52	0.12	0.63	0.11	0.11	0.57	0.09	17	-	1	0	0	0	1		1	1	1	1	1	1	1	1	1	1	1	1	1	1	1	0	1
hypothetical protein	Sinf_0885		1	0.97	0.95	0.2	0.2	0.21	0.2	0.2	0.21	0.2	0.2	0.23	0.2	0.2	0.2	0.2	0.2	0.21	0.21	0.21	0.2	0.19	2	-	1	0	0	0	0		1	1	0	0	0	0	0	0	0	0	0	0	0	0	0	0	0
ImpB/MucB/SamB family protein	Sinf_0886		1	0.99	0.99	0.14	0.13	0.14	0.74	0.12	0.12	0.13	0.12	0.12	0.78	0.78	0.77	0.67	0.12	0.77	0.13	0.13	0.75	0.66	10	-	1	0	0	0	1		1	1	0	0	0	1	0	0	0	0	0	1	1	1	1	0	1
YolD-like protein	Sinf_0887		1	0.97	0.94	0.15	0.16	0.16	0.42	0.16	0.15	0.14	0.14	0.15	0.48	0.49	0.48	0.31	0.17	0.46	0.15	0.15	0.43	0.42	9	-	1	0	0	0	1		1	1	0	0	0	1	0	0	0	0	0	1	1	1	0	0	1
hypothetical protein	Sinf_0888		1	0.94	0.26	0.79	0.79	0.26	0.24	0.24	0.24	0.23	0.23	0.23	0.22	0.22	0.22	0.24	0.23	0.25	0.23	0.23	0.23	0.19	3	-	1	0	0	0	0		1	0	1	1	0	0	0	0	0	0	0	0	0	0	0	0	0
Methylase	Sinf_0889	R5 approx 906184-912347bp approx 6.1kb sinf_0889-Sinf_0892	1	0.11	0.11	0.1	0.1	0.94	0.1	0.1	0.1	0.1	0.09	0.1	0.71	0.71	0.71	0.11	0.1	0.1	0.11	0.11	0.8	0.1	5	-	0	0	1	0	1		0	0	0	0	1	0	0	0	0	0	0	1	1	1	0	0	0
Type II restriction endonuclease	Sinf_0890		1	0.05	0.06	0.06	0.06	0.76	0.06	0.06	0.06	0.05	0.07	0.05	0.6	0.63	0.69	0.06	0.07	0.06	0.14	0.14	0.69	0.04	5	-	0	0	1	0	1		0	0	0	0	1	0	0	0	0	0	0	1	1	1	0	0	0
hypothetical protein	Sinf_0891		1	0.1	0.1	0.12	0.1	0.11	0.18	0.11	0.11	0.11	0.17	0.11	0.1	0.1	0.1	0.11	0.11	0.11	0.11	0.11	0.11	0.1	0	unique	0	0	0	0	0		0	0	0	0	0	0	0	0	0	0	0	0	0	0	0	0	0
hypothetical protein	Sinf_0892		1	0.18	0.18	0.17	0.18	0.18	0.19	0.19	0.2	0.19	0.19	0.17	0.17	0.17	0.18	0.19	0.2	0.2	0.18	0.18	0.19	0.17	0	unique	0	0	0	0	0		0	0	0	0	0	0	0	0	0	0	0	0	0	0	0	0	0
transcriptional regulator, GntR family	Sinf_0893		1	0.99	0.97	0.93	0.93	0.94	0.83	0.83	0.8	0.81	0.77	0.8	0.7	0.7	0.69	0.75	0.74	0.72	0.72	0.72	0.94	0.09	20	-	1	0	0	0	1		1	1	1	1	1	1	1	1	1	1	1	1	1	1	1	1	1
putative DNA-binding protein	Sinf_0894		1	0.98	0.97	0.93	0.93	0.93	0.9	0.9	0.91	0.89	0.87	0.91	0.89	0.89	0.89	0.86	0.87	0.9	0.89	0.89	0.93	0.14	20	-	1	0	0	0	1		1	1	1	1	1	1	1	1	1	1	1	1	1	1	1	1	1
signal recognition particle protein, ffh	Sinf_0895		1	0.99	0.98	0.96	0.95	0.96	0.92	0.92	0.91	0.91	0.9	0.91	0.88	0.88	0.88	0.85	0.85	0.87	0.87	0.87	0.95	0.07	20	-	1	0	0	0	1		1	1	1	1	1	1	1	1	1	1	1	1	1	1	1	1	1
Glycerol dehydrogenase	Sinf_0896		1	0.99	0.1	0.1	0.1	0.12	0.69	0.69	0.18	0.17	0.17	0.18	0.09	0.09	0.09	0.2	0.19	0.09	0.2	0.2	0.08	0.07	3	-	1	0	0	0	0		1	0	0	0	0	1	1	0	0	0	0	0	0	0	0	0	0
transcriptional regulator, AraC family	Sinf_0897		1	0.97	0.14	0.67	0.68	0.14	0.17	0.17	0.11	0.14	0.12	0.11	0.13	0.09	0.14	0.13	0.13	0.14	0.32	0.32	0.13	0.09	3	-	1	0	0	0	0		1	0	1	1	0	0	0	0	0	0	0	0	0	0	0	0	0
ABC transporter, ATP-binding protein	Sinf_0898		1	0.4	0.38	0.74	0.72	0.44	0.38	0.38	0.44	0.39	0.42	0.44	0.38	0.38	0.38	0.4	0.39	0.4	0.42	0.42	0.39	0.27	11	-	0	0	0	0	0		0	0	1	1	1	0	0	1	0	1	1	0	0	0	0	0	0
tyrosine recombinase XerC, xerC	Sinf_0899		1	1	0.96	0.94	0.94	0.94	0.85	0.85	0.85	0.85	0.84	0.85	0.84	0.84	0.84	0.83	0.83	0.84	0.84	0.84	0.94	0.08	20	-	1	0	0	0	1		1	1	1	1	1	1	1	1	1	1	1	1	1	1	1	1	1
transcriptional regulator	Sinf_0900		1	0.98	0.55	0.86	0.86	0.85	0.52	0.53	0.62	0.65	0.62	0.62	0.77	0.76	0.77	0.49	0.12	0.49	0.13	0.13	0.84	0.09	17	-	1	0	0	0	1		1	1	1	1	1	1	1	1	1	1	1	1	1	1	1	0	1
two-component sensor histidine kinase	Sinf_0901		1	0.98	0.82	0.75	0.75	0.75	0.53	0.53	0.58	0.56	0.14	0.58	0.26	0.25	0.26	0.26	0.26	0.27	0.27	0.27	0.73	0.14	11	-	1	0	0	0	0		1	1	1	1	1	1	1	1	1	0	1	0	0	0	0	0	0
two-component response regulator	Sinf_0902		1	1	0.96	0.93	0.93	0.92	0.73	0.72	0.75	0.74	0.31	0.76	0.44	0.43	0.44	0.42	0.42	0.42	0.42	0.42	0.92	0.3	19	-	1	0	0	0	1		1	1	1	1	1	1	1	1	1	0	1	1	1	1	1	1	1
ABC transporter, permease protein	Sinf_0903		1	0.98	0.75	0.68	0.68	0.68	0.53	0.53	0.07	0.56	0.13	0.59	0.24	0.25	0.25	0.27	0.26	0.27	0.27	0.27	0.68	0.05	10	-	1	0	0	0	0		1	1	1	1	1	1	1	0	1	0	1	0	0	0	0	0	0
ABC transporter, ATP-binding protein	Sinf_0904		1	1	0.91	0.93	0.93	0.92	0.85	0.85	0.87	0.88	0.39	0.87	0.58	0.57	0.58	0.6	0.6	0.6	0.6	0.6	0.93	0.19	19	-	1	0	0	0	1		1	1	1	1	1	1	1	1	1	0	1	1	1	1	1	1	1
Xylose isomerase-like TIM barrel	Sinf_0905		1	0.99	0.77	0.76	0.76	0.27	0.11	0.11	0.11	0.11	0.11	0.1	0.1	0.1	0.1	0.12	0.11	0.11	0.11	0.11	0.76	0.09	5	-	1	0	0	0	0		1	1	1	1	0	0	0	0	0	0	0	0	0	0	0	0	0
glucose-inhibited division protein, gid	Sinf_0906		1	0.99	0.99	0.96	0.97	0.96	0.91	0.91	0.86	0.88	0.88	0.08	0.89	0.89	0.89	0.89	0.9	0.88	0.88	0.88	0.96	0.07	19	-	1	0	0	0	1		1	1	1	1	1	1	1	1	1	1	0	1	1	1	1	1	1
Protein of unknown function (DUF3307)	Sinf_0907		1	0.99	0.5	0.72	0.72	0.71	0.36	0.36	0.54	0.55	0.54	0.54	0.1	0.1	0.1	0.44	0.45	0.12	0.1	0.1	0.1	0.1	11	-	1	0	0	0	0		1	1	1	1	1	0	0	1	1	1	1	0	0	0	1	1	0
hypothetical protein	Sinf_0908		1	1	0.55	0.88	0.88	0.86	0.47	0.47	0.61	0.61	0.61	0.61	0.1	0.1	0.11	0.5	0.49	0.11	0.11	0.11	0.12	0.1	13	-	1	0	0	0	0		1	1	1	1	1	1	1	1	1	1	1	0	0	0	1	1	0
DNA topoisomerase I, topA	Sinf_0909		1	0.99	0.98	0.96	0.96	0.95	0.87	0.87	0.85	0.87	0.86	0.86	0.88	0.88	0.88	0.84	0.85	0.84	0.84	0.84	0.95	0.05	20	-	1	0	0	0	1		1	1	1	1	1	1	1	1	1	1	1	1	1	1	1	1	1
DprA/SMF protein, putative DNA processingfactor, dprA	Sinf_0910		1	0.99	0.88	0.88	0.65	0.88	0.76	0.76	0.7	0.72	0.72	0.7	0.77	0.77	0.77	0.71	0.72	0.65	0.65	0.65	0.87	0.09	20	-	1	0	0	0	1		1	1	1	1	1	1	1	1	1	1	1	1	1	1	1	1	1
hexose O-acetyltransferase	Sinf_0911		1	1	0.94	0.88	0.88	0.88	0.69	0.69	0.12	0.29	0.43	0.13	0.22	0.2	0.2	0.69	0.7	0.2	0.2	0.2	0.88	0.17	11	-	1	0	0	0	0		1	1	1	1	1	1	1	0	0	1	0	0	0	0	1	1	0
ribonuclease HII, rnhB	Sinf_0912		1	0.98	0.91	0.89	0.89	0.9	0.67	0.67	0.64	0.67	0.66	0.64	0.65	0.65	0.65	0.66	0.65	0.61	0.6	0.6	0.88	0.1	20	-	1	0	0	0	1		1	1	1	1	1	1	1	1	1	1	1	1	1	1	1	1	1
ribosomal biogenesis GTPase, rbgA	Sinf_0913		1	0.99	0.98	0.95	0.95	0.96	0.87	0.88	0.87	0.87	0.87	0.87	0.91	0.91	0.91	0.84	0.86	0.85	0.85	0.85	0.95	0.09	20	-	1	0	0	0	1		1	1	1	1	1	1	1	1	1	1	1	1	1	1	1	1	1
Phage integrase	Sinf_0914		1	0.46	0.08	0.13	0.13	0.13	0.13	0.11	0.13	0.11	0.15	0.08	0.08	0.14	0.14	0.08	0.14	0.13	0.08	0.08	0.11	0.07	1	-	1	1	0	0	0		1	0	0	0	0	0	0	0	0	0	0	0	0	0	0	0	0
DNA-directed RNA polymerase specialized sigmasubunit	Sinf_0915	R6 approx 936670-963749bp, approx 27kb	1	0.22	0.23	0.22	0.22	0.23	0.24	0.24	0.41	0.25	0.24	0.23	0.22	0.25	0.22	0.23	0.24	0.23	0.23	0.23	0.24	0.22	1	-	0	0	1	0	0		0	0	0	0	0	0	0	1	0	0	0	0	0	0	0	0	0
ABC transporter membrane-spanningpermease-macrolide efflux	Sinf_0916		1	0.53	0.55	0.58	0.58	0.18	0.36	0.3	0.31	0.33	0.63	0.16	0.6	0.6	0.17	0.33	0.14	0.35	0.63	0.63	0.15	0.18	9	-	1	0	0	0	1		1	1	1	1	0	0	0	0	0	1	0	1	1	0	0	0	0
hypothetical protein	Sinf_0917		1	0.1	0.08	0.1	0.1	0.09	0.08	0.08	0.09	0.08	0.1	0.08	0.08	0.09	0.08	0.1	0.1	0.09	0.13	0.13	0.1	0.07	0	unique	0	0	0	0	0		0	0	0	0	0	0	0	0	0	0	0	0	0	0	0	0	0
hypothetical protein	Sinf_0918		1	0.09	0.09	0.09	0.08	0.09	0.09	0.09	0.09	0.08	0.08	0.08	0.08	0.08	0.08	0.09	0.08	0.1	0.09	0.09	0.09	0.07	0	unique	0	0	0	0	0		0	0	0	0	0	0	0	0	0	0	0	0	0	0	0	0	0
FIG131328: putative ATP-dependentend nuclease ofthe OLD family	Sinf_0919		1	0.09	0.08	0.11	0.11	0.08	0.09	0.09	0.1	0.08	0.08	0.08	0.09	0.09	0.09	0.08	0.09	0.11	0.09	0.09	0.09	0.09	0	unique	0	0	0	0	0		0	0	0	0	0	0	0	0	0	0	0	0	0	0	0	0	0
Pleiotropic regulator of exopolysaccharidesynthesis, competence and biofilm formation Ftr, XREfamily	Sinf_0920		1	0.5	0.46	0.51	0.51	0.51	0.68	0.32	0.46	0.44	0.44	0.46	0.48	0.48	0.48	0.43	0.11	0.41	0.11	0.11	0.84	0.1	16	-	1	0	0	0	1		1	1	1	1	1	1	0	1	1	1	1	1	1	1	1	0	1
hypothetical protein	Sinf_0921		1	0.26	0.27	0.27	0.3	0.28	0.33	0.27	0.27	0.26	0.25	0.27	0.27	0.27	0.27	0.27	0.25	0.25	0.26	0.26	0.74	0.22	1	-	0	0	1	0	0		0	0	0	0	0	0	0	0	0	0	0	0	0	0	0	0	0
ImpB/MucB/SamB family protein	Sinf_0922		1	0.73	0.73	0.12	0.12	0.12	0.74	0.11	0.12	0.11	0.11	0.11	0.75	0.75	0.74	0.64	0.1	0.73	0.1	0.1	0.95	0.68	10	-	1	0	0	0	1		1	1	0	0	0	1	0	0	0	0	0	1	1	1	1	0	1
hypothetical protein	Sinf_0923		1	0.17	0.17	0.16	0.16	0.16	0.7	0.17	0.16	0.16	0.18	0.16	0.17	0.17	0.54	0.4	0.16	0.51	0.16	0.16	0.88	0.63	6	-	0	0	1	0	1		0	0	0	0	0	1	0	0	0	0	0	0	0	1	0	0	1
hypothetical protein	Sinf_0924		1	0.15	0.16	0.15	0.15	0.62	0.64	0.62	0.19	0.15	0.16	0.17	0.14	0.15	0.14	0.16	0.16	0.15	0.16	0.16	0.84	0.13	4	-	0	0	1	0	0		0	0	0	0	1	1	1	0	0	0	0	0	0	0	0	0	0
hypothetical protein	Sinf_0925		1	0.22	0.22	0.2	0.2	0.65	0.63	0.63	0.2	0.22	0.22	0.2	0.2	0.2	0.2	0.21	0.21	0.23	0.24	0.24	0.91	0.16	4	-	0	0	1	0	0		0	0	0	0	1	1	1	0	0	0	0	0	0	0	0	0	0
hypothetical protein, pseudogene,	Sinf_0926																										0		0	0	0		0	0	0	0	0	0	0	0	0	0	0	0	0	0	0	0	0
hypothetical protein, pseudogene,	Sinf_0927																										0		0	0	0		0	0	0	0	0	0	0	0	0	0	0	0	0	0	0	0	0
membrane protein, putative	Sinf_0928		1	0.13	0.13	0.15	0.13	0.15	0.63	0.63	0.13	0.13	0.13	0.13	0.15	0.14	0.15	0.14	0.13	0.14	0.14	0.14	0.15	0.14	2	-	0	0	1	0	0		0	0	0	0	0	1	1	0	0	0	0	0	0	0	0	0	0
ABC transporter, ATP-binding protein	Sinf_0929		1	0.17	0.16	0.22	0.18	0.17	0.65	0.65	0.16	0.19	0.19	0.16	0.16	0.16	0.16	0.17	0.19	0.17	0.17	0.17	0.19	0.17	2	-	0	0	1	0	0		0	0	0	0	0	1	1	0	0	0	0	0	0	0	0	0	0
RNA methyltransferase	Sinf_0930		1	0.83	0.83	0.82	0.82	0.82	0.77	0.77	0.76	0.81	0.78	0.78	0.94	0.94	0.95	0.75	0.74	0.77	0.76	0.76	0.84	0.08	20	-	1	0	0	0	1		1	1	1	1	1	1	1	1	1	1	1	1	1	1	1	1	1
Macrophage infectivity potentiator protein	Sinf_0931		1	0.13	0.13	0.12	0.12	0.12	0.11	0.12	0.13	0.12	0.13	0.13	0.99	0.98	0.98	0.85	0.12	0.84	0.8	0.8	0.12	0.11	7	-	0	0	1	0	1		0	0	0	0	0	0	0	0	0	0	0	1	1	1	1	0	1
Acyl-CoA dehydrogenase, short-chain specific	Sinf_0932		1	0.11	0.11	0.11	0.11	0.11	0.11	0.11	0.12	0.11	0.11	0.12	0.96	0.98	0.96	0.61	0.11	0.1	0.1	0.1	0.11	0.07	4	-	0	0	1	0	1		0	0	0	0	0	0	0	0	0	0	0	1	1	1	1	0	0
Exfoliative toxin A	Sinf_0933		1	0.14	0.1	0.11	0.11	0.1	0.25	0.25	0.11	0.24	0.23	0.11	0.8	0.9	0.8	0.23	0.1	0.21	0.2	0.21	0.1	0.1	3	-	0	0	1	1	1		0	0	0	0	0	0	0	0	0	0	0	1	1	1	0	0	0
IS1193, transposase, ISL3 family	Sinf_0934		1	0.95	0.25	0.09	0.09	0.13	0.15	0.08	0.61	0.34	0.08	0.66	0.93	0.96	0.87	0.28	0.45	0.54	0.51	0.51	0.63	0.07	11	-	1	0	0	0	1		1	0	0	0	0	0	0	1	0	0	1	1	1	1	0	1	1
Beta-galactosidase, lacZ	Sinf_0935		1	0.06	0.05	0.06	0.06	0.07	0.07	0.07	0.08	0.08	0.08	0.08	0.97	0.97	0.97	0.06	0.06	0.1	0.09	0.09	0.06	0.05	3	-	0	0	1	1	1		0	0	0	0	0	0	0	0	0	0	0	1	1	1	0	0	0
Lactose and galactose permease, GPH translocatorfamily, lacS	Sinf_0936		1	0.64	0.38	0.13	0.13	0.13	0.13	0.13	0.14	0.14	0.13	0.14	0.93	0.94	0.93	0.14	0.14	0.12	0.14	0.14	0.14	0.06	4	-	1	0	0	0	1		1	0	0	0	0	0	0	0	0	0	0	1	1	1	0	0	0
Aldose 1-epimerase, galM	Sinf_0937		1	0.38	0.39	0.39	0.39	0.39	0.09	0.09	0.44	0.08	0.08	0.44	0.9	0.9	0.9	0.22	0.22	0.09	0.22	0.22	0.09	0.08	5	-	0	0	1	0	1		0	0	0	0	0	0	0	1	0	0	1	1	1	1	0	0	0
UDP-glucose 4-epimerase, galE1	Sinf_0938		1	0.91	0.91	0.92	0.92	0.91	0.87	0.87	0.79	0.4	0.18	0.8	0.97	0.98	0.97	0.83	0.42	0.42	0.42	0.42	0.91	0.12	19	-	1	0	0	0	1		1	1	1	1	1	1	1	1	0	0	1	1	1	1	1	1	1
galT truncated 3' end remaining, pseudogene,	Sinf_0939																										0		0	0	0		0	0	0	0	0	0	0	0	0	0	0	0	0	0	0	0	0
putative cadmium-transporting ATPase	Sinf_0940		1	0.98	0.31	0.31	0.31	0.31	0.36	0.28	0.3	0.31	0.3	0.3	0.3	0.3	0.3	0.3	0.31	0.3	0.29	0.29	0.99	0.06	2	-	1	0	0	0	0		1	0	0	0	0	0	0	0	0	0	0	0	0	0	0	0	0
Uracil-DNA glycosylase	Sinf_0941		1	1	0.72	0.7	0.7	0.7	0.58	0.6	0.59	0.6	0.61	0.59	0.67	0.67	0.66	0.63	0.67	0.62	0.63	0.63	0.71	0.09	20	-	1	0	0	0	1		1	1	1	1	1	1	1	1	1	1	1	1	1	1	1	1	1
DNA methylase	Sinf_0942		1	0.85	0.17	0.36	0.73	0.85	0.85	0.89	0.18	0.31	0.8	0.2	0.16	0.27	0.16	0.16	0.18	0.82	0.16	0.16	0.96	0.18	8	-	1	0	0	0	0		1	0	0	1	1	1	1	0	0	1	0	0	0	0	0	0	1
hypothetical protein	Sinf_0943		1	1	0.28	0.31	0.31	0.31	0.5	0.31	0.3	0.29	0.29	0.3	0.28	0.31	0.28	0.27	0.33	0.28	0.28	0.28	1	0.31	3	-	1	0	0	0	0		1	0	0	0	0	1	0	0	0	0	0	0	0	0	0	0	0
Replication initiator protein A (RepA)N-terminus	Sinf_0944		1	0.51	0.1	0.13	0.36	0.76	0.75	0.69	0.13	0.13	0.29	0.09	0.1	0.1	0.1	0.11	0.13	0.6	0.26	0.26	0.93	0.09	6	-	1	0	0	0	0		1	0	0	0	1	1	1	0	0	0	0	0	0	0	0	0	1
hypothetical protein	Sinf_0945		1	0.96	0.22	0.22	0.22	0.72	0.61	0.66	0.23	0.23	0.23	0.26	0.23	0.23	0.23	0.24	0.23	0.29	0.29	0.29	0.92	0.2	5	-	1	0	0	0	0		1	0	0	0	1	1	1	0	0	0	0	0	0	0	0	0	0
hypothetical protein	Sinf_0946		1	0.98	0.75	0.72	0.72	0.15	0.15	0.15	0.13	0.13	0.12	0.13	0.14	0.13	0.14	0.14	0.13	0.13	0.27	0.22	0.71	0.11	5	-	1	0	0	0	0		1	1	1	1	0	0	0	0	0	0	0	0	0	0	0	0	0
lantibiotic biosynthesis sensor histidinekinase	Sinf_0947		1	0.98	0.13	0.64	0.64	0.12	0.12	0.12	0.45	0.1	0.39	0.1	0.19	0.17	0.19	0.18	0.12	0.19	0.13	0.13	0.15	0.1	4	-	1	0	0	0	0		1	0	1	1	0	0	0	1	0	0	0	0	0	0	0	0	0
lantibiotic biosynthesis DNA-binding responseregulator	Sinf_0948		1	0.58	0.3	0.8	0.8	0.3	0.31	0.31	0.7	0.31	0.58	0.31	0.39	0.39	0.39	0.43	0.29	0.49	0.3	0.3	0.3	0.29	7	-	1	0	0	0	0		1	0	1	1	0	0	0	1	0	1	0	0	0	0	1	0	1
membrane protein	Sinf_0949		1	0.99	0.21	0.51	0.51	0.12	0.11	0.11	0.11	0.12	0.12	0.12	0.11	0.11	0.11	0.14	0.14	0.12	0.13	0.13	0.12	0.1	3	-	1	0	0	0	0		1	0	1	1	0	0	0	0	0	0	0	0	0	0	0	0	0
lantibiotic ABC transporter, membrane protein	Sinf_0950		1	0.99	0.09	0.64	0.64	0.11	0.11	0.11	0.1	0.12	0.18	0.1	0.1	0.1	0.1	0.11	0.1	0.11	0.1	0.1	0.11	0.09	3	-	1	0	0	0	0		1	0	1	1	0	0	0	0	0	0	0	0	0	0	0	0	0
lantibiotic ABC transporter, ATP-bindingprotein	Sinf_0951		1	0.99	0.31	0.77	0.77	0.37	0.3	0.29	0.3	0.39	0.44	0.3	0.28	0.29	0.28	0.38	0.4	0.39	0.3	0.3	0.39	0.37	5	-	1	0	0	0	0		1	0	1	1	0	0	0	0	0	1	0	0	0	0	0	0	0
ABC transporter, ATP-binding protein	Sinf_0952		1	0.99	0.98	0.98	0.98	0.97	0.93	0.93	0.89	0.92	0.88	0.89	0.9	0.91	0.9	0.9	0.89	0.9	0.89	0.89	0.98	0.22	20	-	1	0	0	0	1		1	1	1	1	1	1	1	1	1	1	1	1	1	1	1	1	1
putative membrane protein	Sinf_0953		1	1	0.88	0.86	0.86	0.85	0.15	0.15	0.58	0.58	0.56	0.58	0.42	0.65	0.42	0.55	0.14	0.13	0.14	0.14	0.85	0.14	14	-	1	0	0	0	1		1	1	1	1	1	0	0	1	1	1	1	1	1	1	1	0	0
pyridoxine kinase family protein	Sinf_0954		1	0.99	0.76	0.71	0.71	0.71	0.11	0.11	0.44	0.41	0.42	0.45	0.48	0.09	0.48	0.38	0.11	0.09	0.09	0.09	0.71	0.08	12	-	1	0	0	0	1		1	1	1	1	1	0	0	1	1	1	1	1	0	1	0	0	0
transcriptional regulator, GntR family	Sinf_0955		1	0.99	0.79	0.78	0.78	0.78	0.49	0.49	0.53	0.52	0.54	0.53	0.32	0.54	0.54	0.5	0.5	0.49	0.49	0.49	0.78	0.08	19	-	1	0	0	0	1		1	1	1	1	1	1	1	1	1	1	1	0	1	1	1	1	1
dihydrodipicolinate synthase, dapA	Sinf_0956		1	0.99	0.96	0.96	0.96	0.96	0.17	0.17	0.15	0.15	0.16	0.16	0.88	0.88	0.88	0.88	0.67	0.89	0.88	0.88	0.96	0.07	14	-	1	0	0	0	1		1	1	1	1	1	0	0	0	0	0	0	1	1	1	1	1	1
aspartate-semialdehyde dehydrogenase, asd	Sinf_0957		1	0.99	0.97	0.98	0.98	0.98	0.78	0.78	0.76	0.73	0.08	0.76	0.86	0.88	0.88	0.84	0.85	0.86	0.85	0.85	0.98	0.08	19	-	1	0	0	0	1		1	1	1	1	1	1	1	1	1	0	1	1	1	1	1	1	1
cardiolipin synthetase, cls	Sinf_0958		1	0.99	0.92	0.88	0.88	0.87	0.75	0.75	0.73	0.74	0.74	0.73	0.58	0.56	0.58	0.38	0.38	0.35	0.36	0.36	0.87	0.06	15	-	1	0	0	0	1		1	1	1	1	1	1	1	1	1	1	1	1	1	1	0	0	0
formate--tetrahydrofolate ligase, fhs	Sinf_0959		1	0.99	0.97	0.96	0.96	0.96	0.84	0.84	0.86	0.86	0.85	0.86	0.91	0.92	0.92	0.85	0.85	0.85	0.86	0.86	0.96	0.07	20	-	1	0	0	0	1		1	1	1	1	1	1	1	1	1	1	1	1	1	1	1	1	1
phospho-pantothenoyl-cysteine synthetase chainA	Sinf_0960		1	0.99	0.8	0.77	0.77	0.76	0.6	0.59	0.56	0.56	0.54	0.57	0.58	0.58	0.58	0.55	0.58	0.52	0.51	0.51	0.75	0.12	20	-	1	0	0	0	1		1	1	1	1	1	1	1	1	1	1	1	1	1	1	1	1	1
flavoprotein family protein	Sinf_0961		1	1	0.87	0.82	0.82	0.84	0.75	0.75	0.68	0.7	0.74	0.69	0.74	0.13	0.74	0.67	0.64	0.66	0.67	0.67	0.82	0.1	19	-	1	0	0	0	1		1	1	1	1	1	1	1	1	1	1	1	1	0	1	1	1	1
putative membrane protein	Sinf_0962		1	1	0.95	0.89	0.89	0.89	0.7	0.7	0.67	0.73	0.71	0.67	0.55	0.55	0.54	0.74	0.74	0.73	0.75	0.75	0.89	0.13	20	-	1	0	0	0	1		1	1	1	1	1	1	1	1	1	1	1	1	1	1	1	1	1
phosphoglucomutase, pgm	Sinf_0963		1	1	0.98	0.97	0.97	0.96	0.89	0.89	0.88	0.88	0.88	0.88	0.89	0.9	0.89	0.86	0.87	0.84	0.84	0.84	0.96	0.07	20	-	1	0	0	0	1		1	1	1	1	1	1	1	1	1	1	1	1	1	1	1	1	1
integral membrane protein	Sinf_0964		1	1	0.9	0.93	0.93	0.28	0.11	0.11	0.09	0.09	0.1	0.09	0.64	0.67	0.66	0.09	0.1	0.11	0.69	0.69	0.93	0.07	10	-	1	0	0	0	1		1	1	1	1	0	0	0	0	0	0	0	1	1	1	0	0	0
putative exfoliative toxin	Sinf_0965		1	1	0.12	0.14	0.14	0.13	0.39	0.39	0.13	0.3	0.32	0.13	0.21	0.21	0.21	0.26	0.12	0.21	0.23	0.23	0.12	0.12	1	-	1	1	0	0	0		1	0	0	0	0	0	0	0	0	0	0	0	0	0	0	0	0
putative secreted protein	Sinf_0966		1	0.99	0.92	0.87	0.87	0.87	0.71	0.71	0.65	0.63	0.11	0.65	0.69	0.69	0.69	0.68	0.11	0.65	0.64	0.64	0.87	0.09	18	-	1	0	0	0	1		1	1	1	1	1	1	1	1	1	0	1	1	1	1	1	0	1
glyoxylase	Sinf_0967		1	0.99	0.94	0.91	0.91	0.9	0.82	0.82	0.79	0.77	0.76	0.8	0.51	0.7	0.51	0.42	0.13	0.13	0.14	0.14	0.89	0.14	16	-	1	0	0	0	1		1	1	1	1	1	1	1	1	1	1	1	1	1	1	1	0	0
sortase, srtA	Sinf_0968		1	0.99	0.81	0.79	0.8	0.79	0.63	0.63	0.61	0.6	0.62	0.61	0.31	0.62	0.31	0.54	0.51	0.49	0.5	0.5	0.78	0.09	18	-	1	0	0	0	1		1	1	1	1	1	1	1	1	1	1	1	0	1	0	1	1	1
DNA gyrase A subunit, gyrA	Sinf_0969		1	1	0.96	0.97	0.97	0.96	0.88	0.89	0.87	0.88	0.87	0.87	0.87	0.88	0.87	0.84	0.86	0.85	0.85	0.85	0.96	0.06	20	-	1	0	0	0	1		1	1	1	1	1	1	1	1	1	1	1	1	1	1	1	1	1
lactate dehydrogenase, ldhA	Sinf_0970		1	1	0.97	0.99	0.99	0.98	0.86	0.86	0.83	0.84	0.83	0.83	0.9	0.9	0.9	0.87	0.89	0.89	0.9	0.9	0.97	0.08	20	-	1	0	0	0	1		1	1	1	1	1	1	1	1	1	1	1	1	1	1	1	1	1
NADH oxidase, nox	Sinf_0971		1	0.99	0.86	0.87	0.87	0.87	0.76	0.76	0.83	0.82	0.82	0.79	0.73	0.73	0.73	0.75	0.77	0.74	0.75	0.75	0.87	0.07	20	-	1	0	0	0	1		1	1	1	1	1	1	1	1	1	1	1	1	1	1	1	1	1
sugar ABC transporter, permeaseprotein,putative	Sinf_0972		1	1	0.96	0.95	0.95	0.94	0.81	0.81	0.16	0.81	0.81	0.81	0.82	0.82	0.82	0.78	0.8	0.81	0.8	0.8	0.95	0.1	19	-	1	0	0	0	1		1	1	1	1	1	1	1	0	1	1	1	1	1	1	1	1	1
sugar ABC transporter, permeaseprotein,putative	Sinf_0973		1	0.98	0.95	0.92	0.92	0.93	0.72	0.72	0.69	0.69	0.69	0.69	0.72	0.73	0.72	0.65	0.67	0.68	0.68	0.68	0.92	0.09	20	-	1	0	0	0	1		1	1	1	1	1	1	1	1	1	1	1	1	1	1	1	1	1
ABC transporter, ATP-binding protein	Sinf_0974		1	0.99	0.97	0.94	0.94	0.94	0.8	0.8	0.8	0.8	0.79	0.8	0.82	0.82	0.82	0.79	0.8	0.79	0.79	0.79	0.94	0.13	20	-	1	0	0	0	1		1	1	1	1	1	1	1	1	1	1	1	1	1	1	1	1	1
ABC transporter, substrat-binding protein	Sinf_0975		1	0.98	0.97	0.89	0.89	0.88	0.64	0.64	0.61	0.6	0.6	0.6	0.71	0.71	0.68	0.63	0.62	0.62	0.62	0.62	0.87	0.08	20	-	1	0	0	0	1		1	1	1	1	1	1	1	1	1	1	1	1	1	1	1	1	1
deoxyribose-phosphate aldolase, dra	Sinf_0976		1	0.99	0.97	0.83	0.83	0.83	0.45	0.45	0.74	0.74	0.44	0.74	0.41	0.13	0.41	0.74	0.75	0.74	0.73	0.73	0.82	0.09	19	-	1	0	0	0	1		1	1	1	1	1	1	1	1	1	1	1	1	0	1	1	1	1
16S RNA G1207 methylase RsmC	Sinf_0977		1	0.95	0.88	0.89	0.89	0.89	0.79	0.79	0.77	0.75	0.74	0.77	0.76	0.77	0.76	0.73	0.71	0.75	0.74	0.74	0.86	0.12	20	-	1	0	0	0	1		1	1	1	1	1	1	1	1	1	1	1	1	1	1	1	1	1
pantothenate kinase, coaA	Sinf_0978		1	0.99	0.92	0.88	0.88	0.88	0.77	0.77	0.76	0.75	0.74	0.76	0.68	0.68	0.68	0.7	0.73	0.7	0.7	0.7	0.88	0.1	20	-	1	0	0	0	1		1	1	1	1	1	1	1	1	1	1	1	1	1	1	1	1	1
Ribosomal protein subunit S20, rpsT	Sinf_0979		1	1	1	0.96	0.96	0.96	0.85	0.85	0.92	0.93	0.93	0.91	0.85	0.85	0.85	0.93	0.95	0.93	0.93	0.93	0.96	0.21	20	-	1	0	0	0	1		1	1	1	1	1	1	1	1	1	1	1	1	1	1	1	1	1
IS861, transposase OrfB	Sinf_0980		1	0.99	0.78	0.96	0.96	0.23	0.85	0.23	0.87	0.71	0.85	0.85	0.68	0.77	0.68	0.67	0.84	0.77	0.26	0.53	0.71	0.1	17	-	1	0	0	0	1		1	1	1	1	0	1	0	1	1	1	1	1	1	1	1	1	1
IS861, transposase OrfA	Sinf_0981		1	1	0.49	0.79	0.79	0.33	0.73	0.12	0.65	0.61	0.55	0.61	0.5	0.67	0.51	0.72	0.7	0.59	0.24	0.24	0.6	0.11	16	-	1	0	0	0	1		1	1	1	1	0	1	0	1	1	1	1	1	1	1	1	1	1
two-component sensor histidine kinase	Sinf_0982		1	1	0.88	0.85	0.85	0.85	0.58	0.59	0.59	0.59	0.58	0.6	0.42	0.21	0.42	0.52	0.53	0.51	0.5	0.5	0.84	0.12	19	-	1	0	0	0	1		1	1	1	1	1	1	1	1	1	1	1	1	0	1	1	1	1
DNA-binding response regulator CiaR, ciaR	Sinf_0983		1	1	0.95	0.95	0.95	0.94	0.88	0.88	0.83	0.82	0.82	0.83	0.49	0.33	0.65	0.9	0.92	0.88	0.88	0.88	0.93	0.29	19	-	1	0	0	0	1		1	1	1	1	1	1	1	1	1	1	1	1	0	1	1	1	1
aminopeptidase N, pepN	Sinf_0984		1	0.98	0.94	0.93	0.93	0.91	0.74	0.74	0.73	0.73	0.71	0.73	0.71	0.71	0.71	0.73	0.73	0.71	0.71	0.71	0.92	0.06	20	-	1	0	0	0	1		1	1	1	1	1	1	1	1	1	1	1	1	1	1	1	1	1
phosphate transport system regulatory proteinPhoU, phoU	Sinf_0985		1	1	0.97	0.97	0.97	0.94	0.81	0.81	0.83	0.83	0.82	0.83	0.82	0.83	0.82	0.72	0.73	0.72	0.72	0.72	0.96	0.11	20	-	1	0	0	0	1		1	1	1	1	1	1	1	1	1	1	1	1	1	1	1	1	1
phosphate ABC transporter, ATP-binding protein	Sinf_0986		1	1	0.97	0.97	0.97	0.95	0.91	0.91	0.88	0.89	0.86	0.88	0.88	0.88	0.88	0.88	0.86	0.87	0.88	0.88	0.97	0.22	20	-	1	0	0	0	1		1	1	1	1	1	1	1	1	1	1	1	1	1	1	1	1	1
phosphate ABC transporter, ATP-binding protein, pseudogene,	Sinf_0987																										0		0	0	0		0	0	0	0	0	0	0	0	0	0	0	0	0	0	0	0	0
phosphate ABC transporter, permease protein	Sinf_0988		1	1	0.98	0.98	0.98	0.97	0.9	0.9	0.9	0.91	0.89	0.91	0.85	0.85	0.85	0.9	0.89	0.88	0.87	0.87	0.97	0.09	20	-	1	0	0	0	1		1	1	1	1	1	1	1	1	1	1	1	1	1	1	1	1	1
phosphate ABC transporter, permease protein	Sinf_0989		1	1	0.98	0.98	0.97	0.97	0.89	0.89	0.86	0.86	0.86	0.86	0.86	0.86	0.86	0.84	0.82	0.84	0.83	0.83	0.97	0.09	20	-	1	0	0	0	1		1	1	1	1	1	1	1	1	1	1	1	1	1	1	1	1	1
ABC transporter, phosphate-binding protein	Sinf_0990		1	1	0.92	0.87	0.87	0.87	0.78	0.78	0.78	0.77	0.78	0.78	0.72	0.72	0.72	0.77	0.7	0.71	0.71	0.71	0.86	0.09	20	-	1	0	0	0	1		1	1	1	1	1	1	1	1	1	1	1	1	1	1	1	1	1
RNA methylase, NOL1/NOP2/sun family	Sinf_0991		1	1	0.9	0.86	0.86	0.84	0.74	0.74	0.69	0.68	0.69	0.69	0.7	0.72	0.71	0.68	0.7	0.7	0.7	0.44	0.86	0.07	20	-	1	0	0	0	1		1	1	1	1	1	1	1	1	1	1	1	1	1	1	1	1	1
glutathione reductase, gor	Sinf_0992		1	0.52	0.83	0.87	0.87	0.87	0.63	0.63	0.71	0.73	0.73	0.7	0.77	0.77	0.77	0.64	0.61	0.63	0.63	0.63	0.86	0.07	20	-	1	0	0	0	1		1	1	1	1	1	1	1	1	1	1	1	1	1	1	1	1	1
thioredoxin	Sinf_0993		1	1	0.7	0.78	0.78	0.78	0.39	0.39	0.17	0.48	0.44	0.44	0.56	0.55	0.56	0.35	0.37	0.37	0.37	0.37	0.79	0.15	12	-	1	0	0	0	1		1	1	1	1	1	0	0	0	1	1	1	1	1	1	0	0	0
hypothetical protein	Sinf_0994		1	0.98	0.82	0.81	0.81	0.81	0.16	0.15	0.15	0.17	0.15	0.17	0.15	0.16	0.15	0.16	0.14	0.15	0.5	0.5	0.58	0.15	8	-	1	0	0	0	0		1	1	1	1	1	0	0	0	0	0	0	0	0	0	0	0	0
transporter	Sinf_0995		1	1	0.94	0.93	0.93	0.91	0.11	0.11	0.12	0.83	0.12	0.12	0.41	0.11	0.63	0.79	0.74	0.14	0.14	0.14	0.11	0.11	10	-	1	0	0	0	1		1	1	1	1	1	0	0	0	1	0	0	1	0	1	1	1	0
inositol monophosphatase family protein	Sinf_0996		1	1	0.83	0.8	0.8	0.8	0.65	0.65	0.66	0.64	0.65	0.66	0.62	0.63	0.62	0.58	0.61	0.51	0.52	0.51	0.79	0.08	20	-	1	0	0	0	1		1	1	1	1	1	1	1	1	1	1	1	1	1	1	1	1	1
hypothetical protein conserved in bacteria	Sinf_0997		1	0.77	0.91	0.93	0.93	0.91	0.74	0.74	0.74	0.74	0.78	0.74	0.72	0.52	0.72	0.67	0.66	0.66	0.66	0.66	0.91	0.15	20	-	1	0	0	0	1		1	1	1	1	1	1	1	1	1	1	1	1	1	1	1	1	1
transcriptional regulator Spx, spxA	Sinf_0998		1	1	0.96	0.96	0.96	0.96	0.85	0.85	0.91	0.91	0.89	0.91	0.8	0.65	0.8	0.79	0.79	0.74	0.74	0.74	0.94	0.12	20	-	1	0	0	0	1		1	1	1	1	1	1	1	1	1	1	1	1	1	1	1	1	1
riboflavin kinase / FAD synthetase, ribF	Sinf_0999		1	0.99	0.87	0.78	0.77	0.79	0.66	0.66	0.63	0.68	0.65	0.62	0.62	0.63	0.62	0.58	0.59	0.56	0.55	0.55	0.78	0.09	20	-	1	0	0	0	1		1	1	1	1	1	1	1	1	1	1	1	1	1	1	1	1	1
tRNA pseudouridine synthase B, truB	Sinf_1000		1	1	0.88	0.87	0.87	0.87	0.71	0.71	0.7	0.7	0.7	0.7	0.69	0.66	0.69	0.68	0.66	0.67	0.66	0.66	0.88	0.08	20	-	1	0	0	0	1		1	1	1	1	1	1	1	1	1	1	1	1	1	1	1	1	1
hypothetical protein	Sinf_1001		1	0.99	0.09	0.81	0.81	0.79	0.09	0.08	0.08	0.07	0.07	0.08	0.4	0.07	0.66	0.66	0.65	0.65	0.64	0.64	0.8	0.06	12	-	1	0	0	0	1		1	0	1	1	1	0	0	0	0	0	0	0	0	1	1	1	1
Domain of unknown function (DUF1858)	Sinf_1002		1	0.99	0.21	0.84	0.84	0.84	0.19	0.19	0.2	0.19	0.2	0.21	0.54	0.21	0.54	0.56	0.58	0.59	0.6	0.6	0.84	0.18	12	-	1	0	0	0	1		1	0	1	1	1	0	0	0	0	0	0	1	0	1	1	1	1
hypothetical protein conserved in bacteria	Sinf_1003		1	0.99	0.12	0.92	0.92	0.83	0.7	0.7	0.69	0.76	0.77	0.75	0.11	0.11	0.11	0.63	0.7	0.71	0.71	0.71	0.83	0.09	16	-	1	0	0	0	0		1	0	1	1	1	1	1	1	1	1	1	0	0	0	1	1	1
Restriction endonuclease S subunit	Sinf_1004		1	1	0.79	0.76	0.76	0.76	0.54	0.54	0.5	0.5	0.5	0.5	0.5	0.5	0.5	0.13	0.13	0.12	0.16	0.16	0.75	0.12	15	-	1	0	0	0	1		1	1	1	1	1	1	1	1	1	1	1	1	1	1	0	0	0
ABC transporter, permease protein, pseudogene,	Sinf_1005																										0		0	0	0		0	0	0	0	0	0	0	0	0	0	0	0	0	0	0	0	0
ABC transporter ATP-binding protein	Sinf_1006		1	0.98	0.96	0.94	0.94	0.94	0.78	0.78	0.73	0.73	0.72	0.73	0.36	0.36	0.36	0.82	0.83	0.84	0.83	0.83	0.57	0.23	17	-	1	0	0	0	0		1	1	1	1	1	1	1	1	1	1	1	0	0	0	1	1	1
transcriptional regulator, TetR family, pseudogene,	Sinf_1007																										0		0	0	0		0	0	0	0	0	0	0	0	0	0	0	0	0	0	0	0	0
thiol peroxidase, tpx	Sinf_1008		1	1	0.14	0.85	0.85	0.85	0.7	0.69	0.12	0.12	0.13	0.12	0.74	0.74	0.74	0.74	0.14	0.71	0.71	0.71	0.84	0.11	14	-	1	0	0	0	1		1	0	1	1	1	1	1	0	0	0	0	1	1	1	1	0	1
DNA alkylation repair enzyme	Sinf_1009		1	0.95	0.18	0.12	0.12	0.11	0.56	0.56	0.13	0.12	0.13	0.13	0.39	0.38	0.38	0.39	0.5	0.49	0.13	0.36	0.12	0.1	5	-	1	0	0	0	0		1	0	0	0	0	1	1	0	0	0	0	0	0	0	0	1	1
O-acetylhomoserine sulfhydrylase	Sinf_1010		1	1	0.96	0.92	0.92	0.23	0.08	0.08	0.08	0.08	0.27	0.09	0.87	0.87	0.87	0.81	0.22	0.84	0.7	0.7	0.9	0.07	12	-	1	0	0	0	1		1	1	1	1	0	0	0	0	0	0	0	1	1	1	1	0	1
thiamin-phosphate pyrophosphorylase, thiE	Sinf_1011		1	1	0.75	0.77	0.77	0.77	0.52	0.52	0.13	0.12	0.13	0.13	0.13	0.13	0.13	0.12	0.15	0.14	0.55	0.55	0.45	0.11	10	-	1	0	0	0	0		1	1	1	1	1	1	1	0	0	0	0	0	0	0	0	0	0
hydroxyethylthiazole kinase, thiM	Sinf_1012		1	0.99	0.76	0.76	0.76	0.75	0.58	0.58	0.1	0.1	0.1	0.1	0.1	0.1	0.1	0.1	0.1	0.1	0.6	0.6	0.1	0.09	9	-	1	0	0	0	0		1	1	1	1	1	1	1	0	0	0	0	0	0	0	0	0	0
phosphomethylpyrimidine kinase, thiD	Sinf_1013		1	1	0.85	0.88	0.88	0.87	0.65	0.65	0.26	0.25	0.26	0.26	0.29	0.29	0.29	0.26	0.28	0.26	0.62	0.62	0.28	0.1	9	-	1	0	0	0	0		1	1	1	1	1	1	1	0	0	0	0	0	0	0	0	0	0
thiaminase II, tenA	Sinf_1014		1	0.98	0.28	0.72	0.72	0.72	0.44	0.39	0.1	0.11	0.11	0.1	0.1	0.1	0.1	0.1	0.1	0.11	0.2	0.2	0.1	0.08	5	-	1	0	0	0	0		1	0	1	1	1	1	0	0	0	0	0	0	0	0	0	0	0
putative phosphatase/phosphohexomutase	Sinf_1015		1	0.98	0.28	0.47	0.47	0.48	0.15	0.15	0.12	0.13	0.13	0.12	0.13	0.12	0.12	0.13	0.14	0.14	0.15	0.15	0.14	0.1	4	-	1	0	0	0	0		1	0	1	1	1	0	0	0	0	0	0	0	0	0	0	0	0
Methylase involved in ubiquinone/menaquinonebiosynthesis	Sinf_1016		1	1	0.63	0.83	0.83	0.81	0.13	0.13	0.16	0.13	0.13	0.16	0.15	0.15	0.15	0.14	0.16	0.15	0.15	0.15	0.14	0.12	5	-	1	0	0	0	0		1	1	1	1	1	0	0	0	0	0	0	0	0	0	0	0	0
thiW protein, thiW	Sinf_1017		1	1	0.44	0.76	0.76	0.74	0.63	0.62	0.15	0.13	0.12	0.14	0.13	0.14	0.13	0.12	0.13	0.13	0.35	0.35	0.12	0.12	7	-	1	0	0	0	0		1	1	1	1	1	1	1	0	0	0	0	0	0	0	0	0	0
transcriptional activator Rgg/GadR/MutR	Sinf_1018		1	0.99	0.17	0.79	0.79	0.78	0.2	0.2	0.41	0.28	0.21	0.35	0.29	0.3	0.29	0.38	0.32	0.46	0.46	0.46	0.24	0.09	8	-	1	0	0	0	0		1	0	1	1	1	0	0	1	0	0	0	0	0	0	0	0	1
efflux protein, pseudogene,	Sinf_1019																										0		0	0	0		0	0	0	0	0	0	0	0	0	0	0	0	0	0	0	0	0
ATP-dependent DNA helicase PcrA, pcrA	Sinf_1020		1	0.99	0.96	0.95	0.95	0.95	0.83	0.83	0.8	0.82	0.82	0.78	0.86	0.86	0.86	0.81	0.79	0.8	0.8	0.8	0.95	0.06	20	-	1	0	0	0	1		1	1	1	1	1	1	1	1	1	1	1	1	1	1	1	1	1
glutamine amidotransferase family protein	Sinf_1021		1	1	0.82	0.75	0.75	0.18	0.13	0.13	0.14	0.13	0.13	0.14	0.13	0.19	0.13	0.18	0.13	0.52	0.51	0.51	0.59	0.11	8	-	1	0	0	0	0		1	1	1	1	0	0	0	0	0	0	0	0	0	0	0	0	1
pyridoxine biosynthesis protein, pdxS	Sinf_1022		1	1	0.94	0.93	0.93	0.11	0.1	0.09	0.1	0.1	0.11	0.1	0.1	0.1	0.1	0.1	0.11	0.83	0.83	0.83	0.84	0.1	8	-	1	0	0	0	0		1	1	1	1	0	0	0	0	0	0	0	0	0	0	0	0	1
transcriptional regulator, GntR family	Sinf_1023		1	1	0.83	0.79	0.79	0.16	0.15	0.15	0.13	0.13	0.15	0.13	0.1	0.15	0.15	0.15	0.15	0.13	0.13	0.13	0.77	0.07	5	-	1	0	0	0	0		1	1	1	1	0	0	0	0	0	0	0	0	0	0	0	0	0
Sodium:alanine symporter family protein	Sinf_1024		1	1	0.98	0.94	0.94	0.92	0.8	0.79	0.78	0.81	0.8	0.78	0.79	0.8	0.8	0.73	0.1	0.73	0.74	0.74	0.94	0.07	19	-	1	0	0	0	1		1	1	1	1	1	1	1	1	1	1	1	1	1	1	1	0	1
HAD-superfamily hydrolase / phosphatase	Sinf_1025		1	0.97	0.44	0.69	0.69	0.7	0.29	0.29	0.2	0.37	0.2	0.2	0.22	0.22	0.22	0.33	0.34	0.31	0.31	0.31	0.29	0.08	5	-	1	0	0	0	0		1	1	1	1	1	0	0	0	0	0	0	0	0	0	0	0	0
N-acetylmuramoyl-L-alanine amidase, pseudogene,	Sinf_1026																										0		0	0	0		0	0	0	0	0	0	0	0	0	0	0	0	0	0	0	0	0
beta-glucosidase (glycoside hydrolase, family1)	Sinf_1027		1	0.99	0.52	0.96	0.96	0.95	0.46	0.46	0.41	0.46	0.42	0.41	0.23	0.07	0.21	0.47	0.47	0.23	0.46	0.46	0.23	0.06	15	-	1	0	0	0	0		1	1	1	1	1	1	1	1	1	1	1	0	0	0	1	1	0
lipase/acylhydrolase, GDSL family	Sinf_1028		1	0.95	0.68	0.7	0.7	0.62	0.33	0.32	0.3	0.27	0.3	0.3	0.3	0.28	0.3	0.34	0.36	0.3	0.3	0.3	0.68	0.1	6	-	1	0	0	0	0		1	1	1	1	1	0	0	0	0	0	0	0	0	0	0	0	0
HAD-superfamily hydrolase / phosphatase	Sinf_1029		1	0.99	0.87	0.87	0.87	0.85	0.44	0.44	0.23	0.35	0.22	0.23	0.23	0.24	0.23	0.27	0.4	0.29	0.29	0.29	0.87	0.08	9	-	1	0	0	0	0		1	1	1	1	1	1	1	0	0	0	0	0	0	0	0	0	0
oxidoreductase of aldo/keto-reductase family,subgroup 1	Sinf_1030		1	0.97	0.41	0.43	0.43	0.37	0.6	0.6	0.58	0.61	0.61	0.59	0.58	0.58	0.58	0.67	0.66	0.15	0.63	0.63	0.37	0.09	17	-	1	0	0	0	1		1	1	1	1	0	1	1	1	1	1	1	1	1	1	1	1	0
acetoin reductase	Sinf_1031		1	0.98	0.2	0.19	0.19	0.19	0.19	0.19	0.19	0.18	0.18	0.19	0.19	0.19	0.19	0.19	0.19	0.19	0.18	0.18	0.18	0.11	1	-	1	1	0	0	0		1	0	0	0	0	0	0	0	0	0	0	0	0	0	0	0	0
dehydrogenase, dehydrogenase with different specificities (relatedto short-chain alcohol dehydrogenases)	Sinf_1032		1	0.93	0.26	0.28	0.28	0.27	0.26	0.26	0.26	0.26	0.26	0.27	0.31	0.22	0.31	0.26	0.28	0.29	0.26	0.26	0.28	0.15	1	-	1	1	0	0	0		1	0	0	0	0	0	0	0	0	0	0	0	0	0	0	0	0
maltose O-acetyltransferase, pseudogene,	Sinf_1033																										0		0	0	0		0	0	0	0	0	0	0	0	0	0	0	0	0	0	0	0	0
transcriptional regulator, AraC family	Sinf_1034		1	0.98	0.15	0.77	0.77	0.16	0.15	0.15	0.16	0.15	0.15	0.17	0.14	0.14	0.14	0.15	0.15	0.14	0.14	0.14	0.15	0.12	3	-	1	0	0	0	0		1	0	1	1	0	0	0	0	0	0	0	0	0	0	0	0	0
hypothetical protein	Sinf_1035		1	0.95	0.56	0.48	0.28	0.28	0.27	0.27	0.25	0.27	0.26	0.26	0.27	0.27	0.27	0.28	0.27	0.25	0.24	0.24	0.27	0.21	3	-	1	0	0	0	0		1	1	1	0	0	0	0	0	0	0	0	0	0	0	0	0	0
hypothetical protein	Sinf_1036		1	0.98	0.78	0.57	0.57	0.57	0.16	0.16	0.16	0.17	0.16	0.16	0.15	0.16	0.15	0.16	0.17	0.15	0.15	0.15	0.15	0.13	5	-	1	0	0	0	0		1	1	1	1	1	0	0	0	0	0	0	0	0	0	0	0	0
hypothetical protein	Sinf_1037		1	1	0.77	0.51	0.51	0.49	0.19	0.19	0.16	0.2	0.16	0.16	0.15	0.15	0.15	0.18	0.18	0.17	0.17	0.17	0.17	0.14	5	-	1	0	0	0	0		1	1	1	1	1	0	0	0	0	0	0	0	0	0	0	0	0
hypothetical protein	Sinf_1038		1	0.98	0.97	0.79	0.79	0.79	0.2	0.2	0.19	0.78	0.2	0.19	0.18	0.19	0.18	0.2	0.65	0.21	0.64	0.64	0.19	0.18	9	-	1	0	0	0	0		1	1	1	1	1	0	0	0	1	0	0	0	0	0	0	1	0
phospho-beta-glucosidase, pseudogene,	Sinf_1039																										0		0	0	0		0	0	0	0	0	0	0	0	0	0	0	0	0	0	0	0	0
putative unusual protein kinase	Sinf_1040		1	0.99	0.89	0.83	0.83	0.82	0.08	0.08	0.08	0.09	0.09	0.07	0.65	0.65	0.65	0.08	0.59	0.08	0.08	0.08	0.81	0.07	10	-	1	0	0	0	1		1	1	1	1	1	0	0	0	0	0	0	1	1	1	0	1	0
hypothetical protein	Sinf_1041		1	1	0.87	0.82	0.82	0.78	0.21	0.21	0.23	0.23	0.23	0.23	0.65	0.66	0.65	0.19	0.57	0.2	0.2	0.2	0.8	0.17	10	-	1	0	0	0	1		1	1	1	1	1	0	0	0	0	0	0	1	1	1	0	1	0
transcriptional regulator, AraC family, pseudogene,	Sinf_1042																										0		0	0	0		0	0	0	0	0	0	0	0	0	0	0	0	0	0	0	0	0
PTSsystem,beta-glucoside-specificIIABCcomponent	Sinf_1043		1	0.99	0.77	0.79	0.79	0.79	0.36	0.36	0.36	0.65	0.36	0.36	0.5	0.4	0.5	0.52	0.52	0.38	0.38	0.38	0.78	0.14	12	-	1	0	0	0	1		1	1	1	1	1	0	0	0	1	0	0	1	0	1	1	1	0
PTS system, beta-glucoside-specific IIABCcomponent	Sinf_1044		1	0.98	0.32	0.61	0.61	0.77	0.32	0.32	0.29	0.62	0.31	0.23	0.25	0.23	0.23	0.74	0.79	0.23	0.31	0.31	0.77	0.09	8	-	1	0	0	0	0		1	0	1	1	1	0	0	0	1	0	0	0	0	0	1	1	0
transcription anti-terminator, BglG family	Sinf_1045		1	0.97	0.6	0.91	0.91	0.89	0.36	0.36	0.37	0.54	0.35	0.37	0.22	0.1	0.22	0.34	0.34	0.25	0.37	0.37	0.26	0.09	6	-	1	0	0	0	0		1	1	1	1	1	0	0	0	1	0	0	0	0	0	0	0	0
(voltage-gated) chloride channel family protein	Sinf_1046		1	1	0.9	0.85	0.85	0.83	0.7	0.71	0.65	0.67	0.66	0.65	0.59	0.58	0.59	0.57	0.56	0.57	0.56	0.56	0.85	0.07	20	-	1	0	0	0	1		1	1	1	1	1	1	1	1	1	1	1	1	1	1	1	1	1
transposase IS1239	Sinf_1047		1	0.67	0.25	0.09	0.09	0.98	0.15	0.15	0.1	0.69	0.09	0.93	0.68	0.09	0.68	0.1	0.44	0.14	0.67	0.67	0.8	0.1	10	-	1	0	0	0	1		1	0	0	0	1	0	0	0	1	0	1	1	0	1	0	1	0
putativev transposase, pseudogene,	Sinf_1048																										0		0	0	0		0	0	0	0	0	0	0	0	0	0	0	0	0	0	0	0	0
hypothetical protein	Sinf_1049		1	1	0.21	0.24	0.24	0.2	0.24	0.24	0.22	0.23	0.21	0.21	0.23	0.23	0.23	0.24	0.23	0.21	0.22	0.22	0.24	0.17	1	-	1	1	0	0	0		1	0	0	0	0	0	0	0	0	0	0	0	0	0	0	0	0
Cold shock protein	Sinf_1050		1	1	0.2	0.19	0.19	0.85	0.74	0.74	0.77	0.8	0.79	0.77	0.71	0.71	0.71	0.2	0.83	0.22	0.22	0.22	0.99	0.19	13	-	1	0	0	0	1		1	0	0	0	1	1	1	1	1	1	1	1	1	1	0	1	0
cobalt ABC transporter, permease component	Sinf_1051		1	0.98	0.66	0.68	0.68	0.68	0.66	0.66	0.19	0.17	0.17	0.18	0.39	0.64	0.64	0.67	0.69	0.68	0.68	0.68	0.96	0.08	15	-	1	0	0	0	1		1	1	1	1	1	1	1	0	0	0	0	0	1	1	1	1	1
cobalt ABC transporter, ATP binding protein, pseudogene,	Sinf_1052																										0		0	0	0		0	0	0	0	0	0	0	0	0	0	0	0	0	0	0	0	0
Rhodanese domain protein UPF0176,Firmicutessubgroup	Sinf_1053		1	0.99	0.08	0.08	0.08	0.08	0.86	0.86	0.09	0.87	0.86	0.08	0.86	0.86	0.86	0.89	0.08	0.88	0.88	0.88	0.98	0.08	13	-	1	0	0	0	1		1	0	0	0	0	1	1	0	1	1	0	1	1	1	1	0	1
putative membrane protein	Sinf_1054		1	0.7	0.68	0.69	0.69	0.68	0.68	0.68	0.13	0.14	0.15	0.13	0.26	0.58	0.59	0.64	0.77	0.7	0.7	0.7	0.99	0.12	15	-	1	0	0	0	1		1	1	1	1	1	1	1	0	0	0	0	0	1	1	1	1	1
hypothetical protein	Sinf_1055		1	0.97	0.15	0.82	0.81	0.82	0.15	0.15	0.15	0.14	0.14	0.16	0.8	0.81	0.8	0.84	0.85	0.79	0.79	0.79	0.98	0.13	13	-	1	0	0	0	1		1	0	1	1	1	0	0	0	0	0	0	1	1	1	1	1	1
Transposase, IS204/IS1001/IS1096/IS1165	Sinf_1056		1	0.56	0.22	0.1	0.1	0.24	0.14	0.11	0.58	0.34	0.11	0.56	0.75	0.89	0.75	0.47	0.79	0.76	0.71	0.71	0.93	0.1	12	-	1	0	0	0	1		1	0	0	0	0	0	0	1	0	0	1	1	1	1	1	1	1
hypothetical protein	Sinf_1057		1	0.88	0.7	0.67	0.67	0.62	0.28	0.28	0.77	0.69	0.28	0.77	0.87	0.87	0.86	0.86	0.27	0.83	0.75	0.83	0.88	0.24	16	-	1	0	0	0	1		1	1	1	1	1	0	0	1	1	0	1	1	1	1	1	0	1
spermidine/putrescine ABCtransporter,spermidine/putrescine-binding protein, potD	Sinf_1058		1	1	0.89	0.88	0.88	0.86	0.76	0.76	0.78	0.75	0.76	0.78	0.76	0.76	0.75	0.71	0.72	0.7	0.7	0.7	0.87	0.08	20	-	1	0	0	0	1		1	1	1	1	1	1	1	1	1	1	1	1	1	1	1	1	1
spermidine/putrescine ABC transporter,permeaseprotein, potC	Sinf_1059		1	1	0.93	0.95	0.95	0.94	0.84	0.84	0.79	0.78	0.77	0.79	0.81	0.81	0.81	0.77	0.77	0.77	0.77	0.77	0.95	0.1	20	-	1	0	0	0	1		1	1	1	1	1	1	1	1	1	1	1	1	1	1	1	1	1
spermidine/putrescine ABC transporter,permeaseprotein, potB	Sinf_1060		1	1	0.96	0.93	0.93	0.93	0.83	0.83	0.84	0.85	0.84	0.84	0.87	0.87	0.87	0.84	0.81	0.77	0.77	0.77	0.93	0.11	20	-	1	0	0	0	1		1	1	1	1	1	1	1	1	1	1	1	1	1	1	1	1	1
spermidine/putrescine ABC transporter, ATP-bindding protein, pseudogene,	Sinf_1061																										0		0	0	0		0	0	0	0	0	0	0	0	0	0	0	0	0	0	0	0	0
UDP-N-acetyl-enol-pyruvoyl glucosamine, murB	Sinf_1062		1	1	0.99	0.95	0.95	0.95	0.83	0.83	0.79	0.8	0.81	0.79	0.8	0.8	0.8	0.8	0.8	0.77	0.77	0.77	0.95	0.09	20	-	1	0	0	0	1		1	1	1	1	1	1	1	1	1	1	1	1	1	1	1	1	1
7,8-dihydro-6-hydroxymethylpterin-pyrophosphokinase, folK	Sinf_1063		1	0.99	0.81	0.78	0.78	0.77	0.62	0.62	0.56	0.53	0.55	0.55	0.6	0.6	0.6	0.36	0.11	0.33	0.35	0.35	0.77	0.13	15	-	1	0	0	0	1		1	1	1	1	1	1	1	1	1	1	1	1	1	1	0	0	0
dihydroneopterin aldolase, folB	Sinf_1064		1	0.98	0.79	0.82	0.82	0.8	0.65	0.65	0.64	0.6	0.64	0.64	0.71	0.71	0.71	0.26	0.13	0.26	0.26	0.26	0.82	0.14	15	-	1	0	0	0	1		1	1	1	1	1	1	1	1	1	1	1	1	1	1	0	0	0
dihydropteroate synthase, folP	Sinf_1065		1	0.99	0.91	0.92	0.92	0.91	0.76	0.76	0.74	0.77	0.77	0.74	0.77	0.1	0.77	0.36	0.1	0.37	0.38	0.38	0.89	0.23	14	-	1	0	0	0	1		1	1	1	1	1	1	1	1	1	1	1	1	0	1	0	0	0
GTP cyclohydrolase I, folE	Sinf_1066		1	1	0.96	0.96	0.96	0.95	0.85	0.85	0.81	0.81	0.8	0.81	0.88	0.13	0.88	0.56	0.12	0.57	0.58	0.58	0.96	0.1	18	-	1	0	0	0	1		1	1	1	1	1	1	1	1	1	1	1	1	0	1	1	0	1
folyl-polyglutamate synthetase, folC	Sinf_1067		1	0.99	0.85	0.87	0.86	0.85	0.68	0.68	0.59	0.59	0.59	0.46	0.65	0.65	0.65	0.32	0.31	0.35	0.34	0.34	0.86	0.06	15	-	1	0	0	0	1		1	1	1	1	1	1	1	1	1	1	1	1	1	1	0	0	0
anthranilate/para-aminobenzoate synthase	Sinf_1068		1	0.99	0.15	0.69	0.68	0.1	0.55	0.55	0.54	0.54	0.54	0.53	0.56	0.56	0.56	0.56	0.08	0.56	0.55	0.55	0.48	0.06	17	-	1	0	0	0	1		1	0	1	1	0	1	1	1	1	1	1	1	1	1	1	0	1
rarD protein, rarD	Sinf_1069		1	1	0.13	0.63	0.81	0.81	0.68	0.68	0.13	0.13	0.13	0.14	0.69	0.68	0.69	0.13	0.14	0.15	0.15	0.15	0.81	0.12	10	-	1	0	0	0	1		1	0	1	1	1	1	1	0	0	0	0	1	1	1	0	0	0
Homoserine kinase, thrB	Sinf_1070		1	0.99	0.85	0.86	0.86	0.86	0.65	0.66	0.66	0.65	0.12	0.59	0.74	0.74	0.74	0.65	0.66	0.65	0.65	0.65	0.86	0.09	19	-	1	0	0	0	1		1	1	1	1	1	1	1	1	1	0	1	1	1	1	1	1	1
homoserine dehydrogenase, hom	Sinf_1071		1	0.99	0.97	0.95	0.95	0.95	0.57	0.57	0.62	0.56	0.09	0.62	0.87	0.87	0.87	0.76	0.76	0.76	0.75	0.75	0.95	0.08	19	-	1	0	0	0	1		1	1	1	1	1	1	1	1	1	0	1	1	1	1	1	1	1
polysaccharide deacetylase	Sinf_1072		1	0.99	0.87	0.87	0.87	0.86	0.62	0.19	0.66	0.67	0.64	0.66	0.6	0.61	0.6	0.65	0.64	0.13	0.12	0.12	0.85	0.1	16	-	1	0	0	0	1		1	1	1	1	1	1	0	1	1	1	1	1	1	1	1	1	0
IS861, transposase OrfB	Sinf_1073		1	0.99	0.78	0.96	0.96	0.23	0.85	0.23	0.87	0.71	0.85	0.85	0.68	0.77	0.68	0.67	0.84	0.77	0.26	0.53	0.71	0.1	17	-	1	0	0	0	1		1	1	1	1	0	1	0	1	1	1	1	1	1	1	1	1	1
IS861, transposase OrfA	Sinf_1074		1	1	0.83	0.98	0.98	0.43	0.74	0.23	0.51	0.5	0.41	0.49	0.76	0.76	0.74	0.74	0.73	0.53	0.22	0.43	0.5	0.23	18	-	1	0	0	0	1		1	1	1	1	1	1	0	1	1	1	1	1	1	1	1	1	1
hypothetical protein	Sinf_1075		1	1	0.24	0.58	0.25	0.58	0.22	0.22	0.22	0.26	0.21	0.21	0.23	0.3	0.23	0.28	0.24	0.21	0.26	0.26	0.56	0.18	4	-	1	0	0	0	0		1	0	1	0	1	0	0	0	0	0	0	0	0	0	0	0	0
transcriptional regulator, TetR family	Sinf_1076		1	1	0.63	0.65	0.65	0.19	0.18	0.17	0.15	0.15	0.17	0.15	0.16	0.16	0.16	0.13	0.15	0.16	0.15	0.15	0.3	0.13	4	-	1	0	0	0	0		1	1	1	1	0	0	0	0	0	0	0	0	0	0	0	0	0
Ribosomal protein L12, rplL	Sinf_1077		1	1	0.91	0.91	0.91	0.9	0.9	0.89	0.87	0.87	0.87	0.87	0.95	0.95	0.95	0.93	0.92	0.93	0.91	0.91	0.89	0.14	20	-	1	0	0	0	1		1	1	1	1	1	1	1	1	1	1	1	1	1	1	1	1	1
ribosomal protein L10, rplJ	Sinf_1078		1	1	0.84	0.85	0.85	0.84	0.92	0.92	0.86	0.87	0.86	0.86	0.91	0.91	0.91	0.79	0.76	0.78	0.79	0.79	0.87	0.14	20	-	1	0	0	0	1		1	1	1	1	1	1	1	1	1	1	1	1	1	1	1	1	1
hypothetical protein	Sinf_1079		1	0.2	0.2	0.22	0.21	0.2	0.21	0.2	0.22	0.22	0.21	0.22	0.22	0.22	0.22	0.22	0.21	0.21	0.2	0.2	0.19	0.19	0	unique	0	0	0	0	0		0	0	0	0	0	0	0	0	0	0	0	0	0	0	0	0	0
transposase IS1239	Sinf_1080		1	0.69	0.26	0.08	0.08	0.99	0.16	0.16	0.08	0.7	0.08	0.95	0.71	0.08	0.71	0.09	0.51	0.15	0.69	0.69	0.82	0.08	10	-	1	0	0	0	1		1	0	0	0	1	0	0	0	1	0	1	1	0	1	0	1	0
ATP-dependent Clp protease, ATP-binding subunit	Sinf_1081		1	1	0.89	0.89	0.89	0.89	0.83	0.82	0.79	0.81	0.77	0.79	0.9	0.9	0.9	0.85	0.85	0.86	0.84	0.84	0.88	0.06	20	-	1	0	0	0	1		1	1	1	1	1	1	1	1	1	1	1	1	1	1	1	1	1
putative membrane protein	Sinf_1082		1	0.99	0.89	0.85	0.85	0.82	0.52	0.52	0.13	0.14	0.13	0.13	0.32	0.46	0.4	0.24	0.47	0.48	0.2	0.2	0.77	0.1	12	-	1	0	0	0	1		1	1	1	1	1	1	1	0	0	0	0	0	1	0	0	1	1
homocysteine methyltransferase, mmuM	Sinf_1083		1	0.99	0.8	0.77	0.77	0.14	0.65	0.64	0.1	0.1	0.1	0.09	0.59	0.59	0.59	0.59	0.09	0.1	0.1	0.1	0.77	0.08	11	-	1	0	0	0	1		1	1	1	1	0	1	1	0	0	0	0	1	1	1	1	0	0
amino acid permease	Sinf_1084		1	0.99	0.94	0.95	0.95	0.18	0.9	0.9	0.28	0.28	0.28	0.27	0.88	0.88	0.88	0.16	0.28	0.27	0.16	0.17	0.95	0.08	10	-	1	0	0	0	1		1	1	1	1	0	1	1	0	0	0	0	1	1	1	0	0	0
ribosome biogenesis GTP-binding protein YsxC, engB	Sinf_1085		1	0.99	0.98	0.97	0.97	0.96	0.94	0.93	0.86	0.88	0.88	0.86	0.89	0.88	0.89	0.86	0.88	0.88	0.86	0.87	0.95	0.12	20	-	1	0	0	0	1		1	1	1	1	1	1	1	1	1	1	1	1	1	1	1	1	1
ATP-dependent Clp proteaseATP-binding subunitclpX, clpX	Sinf_1086		1	0.99	0.98	0.97	0.97	0.97	0.91	0.91	0.91	0.93	0.92	0.91	0.89	0.89	0.89	0.87	0.87	0.87	0.86	0.86	0.97	0.08	20	-	1	0	0	0	1		1	1	1	1	1	1	1	1	1	1	1	1	1	1	1	1	1
hypothetical protein	Sinf_1087		1	1	0.96	0.96	0.96	0.96	0.81	0.26	0.8	0.78	0.79	0.8	0.84	0.84	0.84	0.23	0.71	0.7	0.71	0.71	0.96	0.25	18	-	1	0	0	0	1		1	1	1	1	1	1	0	1	1	1	1	1	1	1	0	1	1
dihydrofolate reductase, dfrA	Sinf_1088		1	1	0.89	0.87	0.87	0.87	0.73	0.73	0.58	0.6	0.56	0.58	0.6	0.6	0.59	0.54	0.61	0.6	0.6	0.6	0.87	0.37	20	-	1	0	0	0	1		1	1	1	1	1	1	1	1	1	1	1	1	1	1	1	1	1
thymidylate synthase, ThyA	Sinf_1089		1	0.99	0.97	0.95	0.96	0.96	0.88	0.87	0.83	0.85	0.8	0.83	0.84	0.84	0.84	0.87	0.86	0.86	0.88	0.88	0.95	0.08	20	-	1	0	0	0	1		1	1	1	1	1	1	1	1	1	1	1	1	1	1	1	1	1
hydroxymethylglutaryl-CoA synthase	Sinf_1090		1	1	0.88	0.84	0.84	0.84	0.74	0.74	0.69	0.7	0.66	0.69	0.69	0.69	0.69	0.72	0.71	0.68	0.68	0.68	0.84	0.08	20	-	1	0	0	0	1		1	1	1	1	1	1	1	1	1	1	1	1	1	1	1	1	1
hydroxymethylglutaryl-CoA reductase	Sinf_1091		1	1	0.93	0.84	0.85	0.84	0.69	0.69	0.67	0.7	0.66	0.67	0.69	0.7	0.69	0.64	0.65	0.63	0.64	0.64	0.83	0.08	20	-	1	0	0	0	1		1	1	1	1	1	1	1	1	1	1	1	1	1	1	1	1	1
Domain of unknown function (DUF1836)	Sinf_1092		1	0.99	0.87	0.86	0.87	0.87	0.66	0.65	0.51	0.48	0.49	0.51	0.13	0.13	0.13	0.4	0.56	0.56	0.56	0.56	0.86	0.1	17	-	1	0	0	0	0		1	1	1	1	1	1	1	1	1	1	1	0	0	0	0	1	1
channel protein, hemolysin III family	Sinf_1093		1	1	0.96	0.94	0.94	0.94	0.82	0.83	0.72	0.74	0.75	0.72	0.79	0.82	0.79	0.77	0.79	0.75	0.76	0.76	0.93	0.12	20	-	1	0	0	0	1		1	1	1	1	1	1	1	1	1	1	1	1	1	1	1	1	1
isopentenyl-diphosphate delta-isomerase	Sinf_1094		1	1	0.89	0.87	0.87	0.87	0.76	0.76	0.75	0.78	0.79	0.74	0.73	0.74	0.73	0.71	0.72	0.73	0.72	0.72	0.87	0.07	20	-	1	0	0	0	1		1	1	1	1	1	1	1	1	1	1	1	1	1	1	1	1	1
phosphomevalonate kinase	Sinf_1095		1	1	0.8	0.79	0.79	0.78	0.6	0.6	0.58	0.58	0.59	0.51	0.58	0.57	0.58	0.57	0.57	0.52	0.52	0.52	0.78	0.08	20	-	1	0	0	0	1		1	1	1	1	1	1	1	1	1	1	1	1	1	1	1	1	1
diphosphomevalonate decarboxylase, mvaD	Sinf_1096		1	0.99	0.95	0.91	0.91	0.91	0.73	0.73	0.72	0.76	0.74	0.72	0.72	0.72	0.73	0.72	0.74	0.71	0.72	0.72	0.9	0.08	20	-	1	0	0	0	1		1	1	1	1	1	1	1	1	1	1	1	1	1	1	1	1	1
mevalonate kinase	Sinf_1097		1	0.98	0.96	0.91	0.91	0.91	0.61	0.61	0.67	0.68	0.67	0.68	0.6	0.58	0.6	0.62	0.6	0.59	0.61	0.61	0.91	0.09	20	-	1	0	0	0	1		1	1	1	1	1	1	1	1	1	1	1	1	1	1	1	1	1
amino acid ABC transporter, substrate-bindingprotein, pseudogene,	Sinf_1098																										0		0	0	0		0	0	0	0	0	0	0	0	0	0	0	0	0	0	0	0	0
amino acid ABC transporter, ATP-binding protein	Sinf_1099		1	0.99	0.95	0.82	0.81	0.47	0.48	0.49	0.49	0.49	0.49	0.49	0.67	0.67	0.67	0.47	0.46	0.68	0.68	0.68	0.81	0.27	20	-	1	0	0	0	1		1	1	1	1	1	1	1	1	1	1	1	1	1	1	1	1	1
amino acid ABC transporter, permease protein	Sinf_1100		1	1	0.98	0.89	0.89	0.31	0.28	0.28	0.25	0.25	0.26	0.25	0.77	0.77	0.77	0.29	0.26	0.75	0.76	0.76	0.89	0.1	11	-	1	0	0	0	1		1	1	1	1	0	0	0	0	0	0	0	1	1	1	0	0	1
amino acid ABC transporter, permease protein	Sinf_1101		1	1	0.92	0.83	0.83	0.28	0.29	0.29	0.27	0.31	0.28	0.27	0.69	0.7	0.69	0.27	0.28	0.71	0.7	0.7	0.84	0.11	11	-	1	0	0	0	1		1	1	1	1	0	0	0	0	0	0	0	1	1	1	0	0	1
amino acid ABC transporter, ATP-binding protein	Sinf_1102		1	0.99	0.94	0.96	0.95	0.88	0.51	0.51	0.52	0.5	0.5	0.52	0.52	0.52	0.52	0.77	0.51	0.51	0.52	0.52	0.95	0.25	20	-	1	0	0	0	1		1	1	1	1	1	1	1	1	1	1	1	1	1	1	1	1	1
amino acid ABC transporter, permease protein	Sinf_1103		1	0.97	0.91	0.93	0.93	0.93	0.3	0.3	0.29	0.3	0.29	0.28	0.3	0.3	0.3	0.75	0.3	0.29	0.29	0.29	0.93	0.11	7	-	1	0	0	0	0		1	1	1	1	1	0	0	0	0	0	0	0	0	0	1	0	0
amino acid ABC transporter, permease protein	Sinf_1104		1	0.99	0.85	0.86	0.86	0.86	0.27	0.27	0.3	0.27	0.28	0.31	0.28	0.28	0.28	0.72	0.24	0.25	0.25	0.25	0.85	0.1	7	-	1	0	0	0	0		1	1	1	1	1	0	0	0	0	0	0	0	0	0	1	0	0
amino acid ABC transporter,substrate-bindingprotein	Sinf_1105		1	0.93	0.92	0.89	0.89	0.89	0.19	0.19	0.17	0.17	0.18	0.17	0.23	0.22	0.23	0.76	0.2	0.2	0.2	0.2	0.89	0.09	7	-	1	0	0	0	0		1	1	1	1	1	0	0	0	0	0	0	0	0	0	1	0	0
Uroporphyrinogen decarboxylase (URO-D)	Sinf_1106		1	0.99	0.88	0.85	0.85	0.85	0.09	0.09	0.09	0.09	0.09	0.1	0.09	0.09	0.09	0.59	0.09	0.09	0.08	0.08	0.84	0.08	7	-	1	0	0	0	0		1	1	1	1	1	0	0	0	0	0	0	0	0	0	1	0	0
hypothetical protein	Sinf_1107		1	0.24	0.25	0.25	0.55	0.26	0.23	0.23	0.22	0.23	0.23	0.22	0.21	0.21	0.21	0.24	0.24	0.22	0.24	0.24	0.27	0.18	1	-	0	0	1	0	0		0	0	0	1	0	0	0	0	0	0	0	0	0	0	0	0	0
transcriptional regulator, LysR family	Sinf_1108		1	1	0.81	0.86	0.86	0.86	0.33	0.33	0.31	0.33	0.32	0.31	0.66	0.67	0.67	0.33	0.33	0.33	0.32	0.33	0.86	0.1	9	-	1	0	0	0	1		1	1	1	1	1	0	0	0	0	0	0	1	1	1	0	0	0
oxidoreductase, aldo/keto reductase family	Sinf_1109		1	0.99	0.88	0.8	0.8	0.79	0.4	0.4	0.36	0.37	0.37	0.36	0.38	0.38	0.38	0.41	0.49	0.14	0.41	0.41	0.8	0.1	12	-	1	0	0	0	0		1	1	1	1	1	0	0	0	0	0	0	0	0	0	1	1	0
two component system histidine kinase	Sinf_1110		1	1	0.86	0.83	0.84	0.83	0.68	0.68	0.18	0.6	0.6	0.18	0.37	0.15	0.37	0.52	0.19	0.17	0.16	0.16	0.82	0.11	11	-	1	0	0	0	0		1	1	1	1	1	1	1	0	1	1	0	0	0	0	1	0	0
two-component response regulator	Sinf_1111		1	0.99	0.91	0.91	0.91	0.91	0.76	0.76	0.31	0.65	0.65	0.31	0.29	0.29	0.29	0.72	0.32	0.32	0.32	0.32	0.9	0.27	11	-	1	0	0	0	0		1	1	1	1	1	1	1	0	1	1	0	0	0	0	1	0	0
RelA/SpoT domain protein	Sinf_1112		1	0.99	0.76	0.85	0.85	0.86	0.72	0.73	0.29	0.37	0.62	0.29	0.28	0.28	0.28	0.7	0.29	0.29	0.3	0.3	0.86	0.09	10	-	1	0	0	0	0		1	1	1	1	1	1	1	0	0	1	0	0	0	0	1	0	0
multidrugABCexporter,ATPbinding/membrane-spanning protein	Sinf_1113		1	0.98	0.93	0.97	0.96	0.97	0.44	0.69	0.34	0.42	0.34	0.42	0.82	0.82	0.82	0.7	0.74	0.7	0.33	0.33	0.96	0.08	16	-	1	0	0	0	1		1	1	1	1	1	1	1	0	1	0	1	1	1	1	1	1	1
multidrugABCexporter,ATPbinding/membrane-spanning protein	Sinf_1114		1	0.98	0.93	0.92	0.92	0.92	0.36	0.66	0.36	0.36	0.31	0.36	0.82	0.82	0.82	0.67	0.68	0.63	0.31	0.31	0.91	0.07	13	-	1	0	0	0	1		1	1	1	1	1	0	1	0	0	0	0	1	1	1	1	1	1
transcriptional regulator, MarR family	Sinf_1115		1	1	0.93	0.77	0.77	0.74	0.42	0.41	0.4	0.4	0.17	0.4	0.67	0.67	0.67	0.36	0.31	0.34	0.22	0.28	0.75	0.13	14	-	1	0	0	0	1		1	1	1	1	1	1	1	0	0	0	0	1	1	1	0	0	0
polypeptide deformylase	Sinf_1116		1	0.99	0.92	0.89	0.9	0.88	0.65	0.66	0.69	0.68	0.64	0.7	0.71	0.71	0.71	0.73	0.62	0.65	0.64	0.64	0.89	0.13	20	-	1	0	0	0	1		1	1	1	1	1	1	1	1	1	1	1	1	1	1	1	1	1
acetyltransferase, GNAT family	Sinf_1117		1	0.96	0.25	0.7	0.7	0.68	0.23	0.23	0.2	0.2	0.19	0.19	0.21	0.22	0.21	0.28	0.3	0.28	0.31	0.31	0.58	0.14	5	-	1	0	0	0	0		1	0	1	1	1	0	0	0	0	0	0	0	0	0	0	0	0
glutamate dehydrogenase, gdhA	Sinf_1118		1	0.99	0.96	0.96	0.96	0.96	0.84	0.83	0.81	0.79	0.08	0.81	0.89	0.89	0.89	0.67	0.66	0.66	0.67	0.67	0.9	0.07	19	-	1	0	0	0	1		1	1	1	1	1	1	1	1	1	0	1	1	1	1	1	1	1
hypothetical protein	Sinf_1119		1	0.98	0.88	0.88	0.88	0.87	0.56	0.56	0.16	0.16	0.15	0.15	0.43	0.43	0.42	0.26	0.24	0.17	0.17	0.17	0.86	0.14	11	-	1	0	0	0	1		1	1	1	1	1	1	1	0	0	0	0	1	1	1	0	0	0
7-cyano-7-deazaguanine reductase	Sinf_1120		1	0.35	0.94	0.96	0.95	0.95	0.11	0.11	0.12	0.11	0.12	0.12	0.85	0.85	0.85	0.13	0.13	0.85	0.57	0.58	0.95	0.09	11	-	0	0	1	0	1		0	1	1	1	1	0	0	0	0	0	0	1	1	1	0	0	1
radical SAM domain protein	Sinf_1121		1	0.11	0.91	0.88	0.88	0.88	0.11	0.11	0.1	0.11	0.11	0.1	0.83	0.83	0.83	0.09	0.09	0.82	0.1	0.1	0.86	0.08	9	-	0	0	1	0	1		0	1	1	1	1	0	0	0	0	0	0	1	1	1	0	0	1
6-pyruvoyl tetrahydro-biopterin synthase	Sinf_1122		1	0.13	0.88	0.9	0.89	0.91	0.14	0.14	0.15	0.14	0.13	0.13	0.82	0.82	0.82	0.13	0.15	0.81	0.13	0.13	0.9	0.13	9	-	0	0	1	0	1		0	1	1	1	1	0	0	0	0	0	0	1	1	1	0	0	1
ExsB like protein	Sinf_1123		1	0.99	0.96	0.96	0.96	0.96	0.09	0.09	0.1	0.09	0.09	0.1	0.82	0.82	0.82	0.1	0.09	0.82	0.1	0.25	0.95	0.09	10	-	1	0	0	0	1		1	1	1	1	1	0	0	0	0	0	0	1	1	1	0	0	1
ABC transporter, ATP-binding/permease protein	Sinf_1124		1	0.99	0.9	0.92	0.91	0.92	0.8	0.8	0.32	0.76	0.32	0.75	0.77	0.76	0.77	0.78	0.79	0.42	0.35	0.35	0.89	0.09	16	-	1	0	0	0	1		1	1	1	1	1	1	1	0	1	0	1	1	1	1	1	1	1
ABC transporter, ATP-binding/permease protein	Sinf_1125		1	0.99	0.92	0.92	0.92	0.92	0.78	0.78	0.8	0.78	0.33	0.8	0.79	0.79	0.79	0.8	0.81	0.4	0.32	0.32	0.88	0.07	17	-	1	0	0	0	1		1	1	1	1	1	1	1	1	1	0	1	1	1	1	1	1	0
ABC transporter, ATP-binding/permease protein	Sinf_1126		1	0.98	0.97	0.95	0.95	0.94	0.79	0.79	0.27	0.77	0.76	0.74	0.82	0.82	0.82	0.77	0.76	0.75	0.75	0.75	0.94	0.18	19	-	1	0	0	0	1		1	1	1	1	1	1	1	0	1	1	1	1	1	1	1	1	1
tRNA nucleotidyl transferase, cca	Sinf_1127		1	0.99	0.92	0.92	0.92	0.91	0.67	0.67	0.65	0.64	0.63	0.65	0.67	0.67	0.67	0.65	0.63	0.62	0.62	0.62	0.91	0.08	20	-	1	0	0	0	1		1	1	1	1	1	1	1	1	1	1	1	1	1	1	1	1	1
dihydrodipicolinate reductase, dapB	Sinf_1128		1	0.99	0.95	0.97	0.97	0.97	0.11	0.11	0.11	0.1	0.1	0.1	0.86	0.86	0.86	0.76	0.75	0.76	0.76	0.76	0.96	0.1	14	-	1	0	0	0	1		1	1	1	1	1	0	0	0	0	0	0	1	1	1	1	1	1
EDD domain protein, DegV family	Sinf_1129		1	0.99	0.92	0.91	0.91	0.9	0.67	0.67	0.69	0.71	0.69	0.69	0.45	0.23	0.45	0.63	0.65	0.63	0.62	0.62	0.89	0.1	19	-	1	0	0	0	1		1	1	1	1	1	1	1	1	1	1	1	1	0	1	1	1	1
hypothetical protein conserved in bacteria	Sinf_1130		1	0.99	0.98	0.94	0.94	0.91	0.79	0.79	0.82	0.79	0.8	0.82	0.75	0.75	0.75	0.64	0.66	0.3	0.61	0.61	0.94	0.13	19	-	1	0	0	0	1		1	1	1	1	1	1	1	1	1	1	1	1	1	1	1	1	0
peptidoglycan hydrolase	Sinf_1131		1	0.97	0.77	0.73	0.73	0.73	0.44	0.44	0.46	0.46	0.46	0.46	0.55	0.55	0.55	0.46	0.46	0.12	0.11	0.11	0.72	0.1	17	-	1	0	0	0	1		1	1	1	1	1	1	1	1	1	1	1	1	1	1	1	1	0
1-deoxy-D-xylulose-5-phosphate synthase	Sinf_1132		1	0.94	0.9	0.91	0.9	0.9	0.09	0.09	0.08	0.07	0.07	0.07	0.07	0.07	0.07	0.07	0.07	0.08	0.08	0.08	0.08	0.06	5	-	1	0	0	0	0		1	1	1	1	1	0	0	0	0	0	0	0	0	0	0	0	0
bifunctional homocysteine S-methyltransferase/5,10-methylene-tetrahydrofolate reductaseprotein	Sinf_1133		1	0.99	0.91	0.9	0.9	0.9	0.73	0.73	0.07	0.08	0.07	0.07	0.07	0.07	0.07	0.08	0.08	0.07	0.07	0.07	0.9	0.06	8	-	1	0	0	0	0		1	1	1	1	1	1	1	0	0	0	0	0	0	0	0	0	0
cobalamin-independent methioninesynthase, metE	Sinf_1134		1	0.99	0.91	0.92	0.92	0.91	0.76	0.76	0.07	0.07	0.07	0.07	0.43	0.43	0.43	0.43	0.43	0.44	0.44	0.44	0.92	0.06	16	-	1	0	0	0	1		1	1	1	1	1	1	1	0	0	0	0	1	1	1	1	1	1
PTS system, fructose-specific IIABC component	Sinf_1135		1	0.99	0.97	0.83	0.83	0.84	0.77	0.77	0.75	0.76	0.75	0.75	0.26	0.07	0.24	0.72	0.77	0.74	0.74	0.74	0.82	0.06	17	-	1	0	0	0	0		1	1	1	1	1	1	1	1	1	1	1	0	0	0	1	1	1
fructose 1-phosphate kinase, fruK	Sinf_1136		1	0.99	0.95	0.93	0.93	0.93	0.83	0.84	0.76	0.77	0.77	0.76	0.82	0.82	0.82	0.76	0.77	0.78	0.78	0.78	0.91	0.08	20	-	1	0	0	0	1		1	1	1	1	1	1	1	1	1	1	1	1	1	1	1	1	1
transcriptonal regulator, DeoR family, pseudogene,	Sinf_1137																										0		0	0	0		0	0	0	0	0	0	0	0	0	0	0	0	0	0	0	0	0
thioredoxin reductase	Sinf_1138		1	0.99	0.96	0.91	0.9	0.9	0.76	0.76	0.75	0.77	0.77	0.76	0.74	0.74	0.74	0.51	0.52	0.54	0.53	0.53	0.9	0.08	20	-	1	0	0	0	1		1	1	1	1	1	1	1	1	1	1	1	1	1	1	1	1	1
hypothetical protein	Sinf_1139		1	0.92	0.83	0.76	0.75	0.74	0.15	0.15	0.12	0.14	0.14	0.12	0.14	0.14	0.14	0.19	0.18	0.14	0.13	0.13	0.75	0.12	6	-	1	0	0	0	0		1	1	1	1	1	0	0	0	0	0	0	0	0	0	0	0	0
tRNA (guanine-N(1)-)-methyl transferase, trmD	Sinf_1140		1	0.97	0.94	0.93	0.94	0.94	0.87	0.87	0.85	0.84	0.84	0.85	0.85	0.85	0.85	0.83	0.84	0.83	0.82	0.82	0.93	0.09	20	-	1	0	0	0	1		1	1	1	1	1	1	1	1	1	1	1	1	1	1	1	1	1
16S rRNA-processing protein, rimM	Sinf_1141		1	0.97	0.96	0.95	0.95	0.95	0.83	0.83	0.77	0.81	0.8	0.77	0.87	0.86	0.87	0.84	0.86	0.84	0.85	0.85	0.95	0.11	20	-	1	0	0	0	1		1	1	1	1	1	1	1	1	1	1	1	1	1	1	1	1	1
RNA binding protein	Sinf_1142		1	0.95	1	1	1	1	0.91	0.91	0.92	0.93	0.93	0.92	0.81	0.81	0.81	0.85	0.86	0.86	0.84	0.84	0.95	0.18	20	-	1	0	0	0	1		1	1	1	1	1	1	1	1	1	1	1	1	1	1	1	1	1
ribosomal protein S16, rpsP	Sinf_1143		1	0.98	0.95	0.96	0.96	0.96	0.91	0.91	0.88	0.9	0.91	0.79	0.96	0.96	0.96	0.92	0.92	0.91	0.91	0.91	0.95	0.15	20	-	1	0	0	0	1		1	1	1	1	1	1	1	1	1	1	1	1	1	1	1	1	1
hypothetical protein	Sinf_1144		1	0.98	0.97	0.16	0.15	0.15	0.16	0.16	0.19	0.15	0.15	0.15	0.62	0.6	0.62	0.16	0.17	0.16	0.15	0.15	0.15	0.14	5	-	1	0	0	0	1		1	1	0	0	0	0	0	0	0	0	0	1	1	1	0	0	0
hypothetical protein (DUF548)	Sinf_1145		1	0.98	0.83	0.74	0.73	0.72	0.1	0.1	0.11	0.11	0.1	0.11	0.53	0.54	0.53	0.11	0.11	0.11	0.11	0.11	0.72	0.1	9	-	1	0	0	0	1		1	1	1	1	1	0	0	0	0	0	0	1	1	1	0	0	0
hypothetical protein	Sinf_1146		1	0.94	0.88	0.82	0.81	0.82	0.58	0.58	0.66	0.68	0.38	0.66	0.13	0.12	0.13	0.38	0.38	0.36	0.36	0.36	0.57	0.12	11	-	1	0	0	0	0		1	1	1	1	1	1	1	1	1	0	1	0	0	0	0	0	0
ABC transporter permease protein	Sinf_1147		1	0.46	0.89	0.78	0.78	0.78	0.61	0.61	0.57	0.58	0.56	0.57	0.16	0.1	0.11	0.54	0.57	0.47	0.49	0.49	0.78	0.07	17	-	1	0	0	0	0		1	1	1	1	1	1	1	1	1	1	1	0	0	0	1	1	1
ABC transporter, ATP-binding protein	Sinf_1148		1	0.99	0.93	0.92	0.92	0.91	0.84	0.84	0.89	0.84	0.82	0.88	0.4	0.4	0.4	0.75	0.76	0.75	0.75	0.75	0.91	0.23	20	-	1	0	0	0	0		1	1	1	1	1	1	1	1	1	1	1	0	0	0	1	1	1
ABC transporter, substrate-binding protein	Sinf_1149		1	0.98	0.86	0.79	0.8	0.8	0.59	0.59	0.65	0.65	0.62	0.65	0.11	0.1	0.1	0.41	0.44	0.4	0.41	0.41	0.79	0.08	17	-	1	0	0	0	0		1	1	1	1	1	1	1	1	1	1	1	0	0	0	1	1	0
carbamoyl-phosphate synthase, large subunit, pyrAB	Sinf_1150		1	0.99	0.96	0.95	0.95	0.95	0.8	0.8	0.84	0.85	0.84	0.84	0.92	0.92	0.92	0.88	0.88	0.89	0.89	0.88	0.95	0.05	20	-	1	0	0	0	1		1	1	1	1	1	1	1	1	1	1	1	1	1	1	1	1	1
carbamoyl-phosphate synthase, small subunit, pyrAA	Sinf_1151		1	0.99	0.96	0.96	0.96	0.96	0.76	0.76	0.87	0.87	0.87	0.87	0.93	0.93	0.93	0.86	0.84	0.86	0.86	0.86	0.95	0.09	20	-	1	0	0	0	1		1	1	1	1	1	1	1	1	1	1	1	1	1	1	1	1	1
aspartate carbamoyl transferase, pyrB	Sinf_1152		1	0.98	0.96	0.95	0.94	0.93	0.7	0.7	0.75	0.11	0.72	0.74	0.82	0.82	0.82	0.75	0.74	0.7	0.7	0.7	0.94	0.08	19	-	1	0	0	0	1		1	1	1	1	1	1	1	1	0	1	1	1	1	1	1	1	1
uracil permease, pyrP	Sinf_1153		1	0.98	0.98	0.97	0.97	0.97	0.48	0.48	0.81	0.81	0.81	0.81	0.83	0.83	0.83	0.84	0.85	0.47	0.47	0.47	0.96	0.09	20	-	1	0	0	0	1		1	1	1	1	1	1	1	1	1	1	1	1	1	1	1	1	1
pyrimidine operon regulatory protein, pyrR	Sinf_1154		1	0.95	0.92	0.94	0.94	0.93	0.86	0.86	0.83	0.88	0.87	0.83	0.79	0.76	0.77	0.76	0.79	0.73	0.73	0.73	0.94	0.11	20	-	1	0	0	0	1		1	1	1	1	1	1	1	1	1	1	1	1	1	1	1	1	1
ribosomal large subunit pseudouridine synthase, rluD	Sinf_1155		1	0.98	0.95	0.94	0.94	0.93	0.81	0.8	0.77	0.77	0.77	0.76	0.86	0.86	0.82	0.81	0.82	0.81	0.8	0.8	0.93	0.09	20	-	1	0	0	0	1		1	1	1	1	1	1	1	1	1	1	1	1	1	1	1	1	1
lipoprotein signal peptidase, lspA	Sinf_1156		1	1	0.91	0.87	0.86	0.87	0.71	0.7	0.64	0.6	0.62	0.63	0.62	0.62	0.62	0.54	0.56	0.55	0.55	0.55	0.87	0.13	20	-	1	0	0	0	1		1	1	1	1	1	1	1	1	1	1	1	1	1	1	1	1	1
transcriptional regulator, LysR family	Sinf_1157		1	0.99	0.93	0.92	0.91	0.91	0.78	0.77	0.74	0.75	0.76	0.74	0.79	0.79	0.78	0.72	0.71	0.72	0.72	0.72	0.9	0.11	20	-	1	0	0	0	1		1	1	1	1	1	1	1	1	1	1	1	1	1	1	1	1	1
ribosomal protein L27, rpmA	Sinf_1158		1	1	1	0.98	0.98	0.98	0.95	0.97	0.95	0.98	0.98	0.89	0.94	0.94	0.94	0.95	0.97	0.89	0.95	0.89	0.98	0.14	20	-	1	0	0	0	1		1	1	1	1	1	1	1	1	1	1	1	1	1	1	1	1	1
putative ribosomal protein	Sinf_1159		1	1	0.9	0.9	0.92	0.9	0.67	0.67	0.41	0.61	0.62	0.42	0.15	0.15	0.15	0.18	0.53	0.53	0.53	0.53	0.89	0.14	16	-	1	0	0	0	0		1	1	1	1	1	1	1	1	1	1	1	0	0	0	0	1	1
ribosomal protein L21, rplU	Sinf_1160		1	0.99	1	0.98	0.98	0.98	0.95	0.95	0.95	0.96	0.97	0.95	0.96	0.96	0.96	0.92	0.93	0.94	0.94	0.94	0.97	0.14	20	-	1	0	0	0	1		1	1	1	1	1	1	1	1	1	1	1	1	1	1	1	1	1
acetyl transferase (GNAT) family	Sinf_1161		1	0.99	0.88	0.74	0.75	0.75	0.12	0.12	0.12	0.13	0.12	0.11	0.17	0.13	0.17	0.28	0.32	0.13	0.13	0.13	0.75	0.11	6	-	1	0	0	0	0		1	1	1	1	1	0	0	0	0	0	0	0	0	0	0	0	0
Bacterial capsule synthesis protein PGA cap, pseudogene,	Sinf_1162																										0		0	0	0		0	0	0	0	0	0	0	0	0	0	0	0	0	0	0	0	0
thiamine biosynthesis protein ThiI, thiI	Sinf_1163		1	0.99	0.98	0.98	0.97	0.87	0.88	0.88	0.77	0.8	0.8	0.77	0.85	0.85	0.85	0.84	0.85	0.87	0.86	0.86	0.97	0.08	20	-	1	0	0	0	1		1	1	1	1	1	1	1	1	1	1	1	1	1	1	1	1	1
cysteine desulfurase/amino transferase, pseudogene,	Sinf_1164																										0		0	0	0		0	0	0	0	0	0	0	0	0	0	0	0	0	0	0	0	0
hypothetical protein	Sinf_1165		1	0.21	0.65	0.65	0.65	0.66	0.42	0.42	0.35	0.33	0.32	0.35	0.4	0.41	0.4	0.37	0.36	0.29	0.31	0.31	0.65	0.1	10	-	0	0	1	0	1		0	1	1	1	1	1	1	0	0	0	0	0	1	0	0	0	0
folyl-polyglutamate synthetase	Sinf_1166		1	0.99	0.77	0.75	0.76	0.76	0.5	0.5	0.45	0.53	0.52	0.35	0.52	0.46	0.51	0.31	0.3	0.33	0.33	0.33	0.75	0.06	14	-	1	0	0	0	1		1	1	1	1	1	1	1	1	1	1	0	1	1	1	0	0	0
Malate/lactate dehydrogenase	Sinf_1167		1	0.99	0.96	0.95	0.95	0.94	0.65	0.65	0.3	0.29	0.3	0.3	0.61	0.62	0.62	0.29	0.84	0.3	0.3	0.3	0.94	0.09	12	-	1	0	0	0	1		1	1	1	1	1	1	1	0	0	0	0	1	1	1	0	1	0
hypothetical protein	Sinf_1168		1	0.99	0.97	0.86	0.86	0.86	0.55	0.55	0.55	0.55	0.58	0.55	0.65	0.65	0.65	0.57	0.58	0.48	0.48	0.48	0.86	0.14	20	-	1	0	0	0	1		1	1	1	1	1	1	1	1	1	1	1	1	1	1	1	1	1
Prephenate dehydrogenase, tyrA	Sinf_1169		1	0.98	0.87	0.89	0.89	0.88	0.08	0.08	0.09	0.1	0.11	0.09	0.78	0.78	0.78	0.71	0.71	0.75	0.74	0.74	0.88	0.08	14	-	1	0	0	0	1		1	1	1	1	1	0	0	0	0	0	0	1	1	1	1	1	1
Chorismate synthase, aroF	Sinf_1170		1	0.99	0.97	0.98	0.98	0.98	0.82	0.82	0.76	0.75	0.75	0.76	0.95	0.95	0.95	0.84	0.83	0.91	0.9	0.9	0.98	0.08	20	-	1	0	0	0	1		1	1	1	1	1	1	1	1	1	1	1	1	1	1	1	1	1
3-dehydroquinate synthase, aroB	Sinf_1171		1	0.99	0.97	0.96	0.96	0.94	0.68	0.67	0.28	0.29	0.32	0.28	0.84	0.83	0.84	0.84	0.85	0.8	0.8	0.8	0.96	0.08	16	-	1	0	0	0	1		1	1	1	1	1	1	1	0	0	0	0	1	1	1	1	1	1
shikimate/quinate 5-dehydrogenase, aroD	Sinf_1172		1	1	0.97	0.95	0.95	0.94	0.36	0.36	0.38	0.38	0.4	0.38	0.59	0.59	0.59	0.6	0.61	0.62	0.59	0.59	0.94	0.08	15	-	1	0	0	0	1		1	1	1	1	1	0	0	0	0	0	0	1	1	1	1	1	1
3-dehydroquinate dehydratase, type I, aroC	Sinf_1173		1	1	0.94	0.94	0.94	0.95	0.78	0.78	0.82	0.82	0.79	0.82	0.75	0.76	0.75	0.76	0.76	0.74	0.74	0.74	0.94	0.09	20	-	1	0	0	0	1		1	1	1	1	1	1	1	1	1	1	1	1	1	1	1	1	1
putative SAM-dependent methyl transferase	Sinf_1174		1	0.98	0.94	0.92	0.92	0.91	0.72	0.71	0.68	0.7	0.71	0.67	0.71	0.71	0.7	0.67	0.66	0.66	0.67	0.67	0.91	0.08	20	-	1	0	0	0	1		1	1	1	1	1	1	1	1	1	1	1	1	1	1	1	1	1
polyglycerol phosphate synthase	Sinf_1175		1	0.99	0.93	0.88	0.88	0.66	0.78	0.78	0.76	0.77	0.77	0.76	0.72	0.69	0.72	0.69	0.71	0.64	0.06	0.06	0.87	0.05	18	-	1	0	0	0	1		1	1	1	1	1	1	1	1	1	1	1	1	1	1	1	1	1
ribosomal protein L20, rplT	Sinf_1176		1	0.98	0.99	1	1	1	1	1	0.99	0.98	0.98	0.99	0.99	0.99	0.99	0.99	0.99	0.99	0.99	0.99	1	0.12	20	-	1	0	0	0	1		1	1	1	1	1	1	1	1	1	1	1	1	1	1	1	1	1
ribosomal protein L35, rpmI	Sinf_1177		1	1	1	1	1	1	0.92	0.92	0.94	0.92	0.92	0.94	0.93	0.92	0.92	0.96	0.98	0.94	0.94	0.94	0.98	0.16	20	-	1	0	0	0	1		1	1	1	1	1	1	1	1	1	1	1	1	1	1	1	1	1
Translation initiation factor IF-3, infC	Sinf_1178		1	0.99	0.98	0.99	0.99	0.99	0.98	0.98	0.94	0.94	0.94	0.94	0.98	0.98	0.98	0.92	0.94	0.92	0.92	0.92	0.97	0.13	20	-	1	0	0	0	1		1	1	1	1	1	1	1	1	1	1	1	1	1	1	1	1	1
Cytidylate kinase, cmk	Sinf_1179		1	0.99	0.95	0.96	0.96	0.95	0.83	0.83	0.81	0.82	0.82	0.81	0.82	0.81	0.82	0.74	0.72	0.69	0.68	0.68	0.95	0.11	20	-	1	0	0	0	1		1	1	1	1	1	1	1	1	1	1	1	1	1	1	1	1	1
LysM domain protein	Sinf_1180		1	1	0.93	0.88	0.87	0.86	0.62	0.62	0.63	0.63	0.62	0.62	0.43	0.4	0.43	0.41	0.42	0.35	0.42	0.42	0.84	0.09	19	-	1	0	0	0	1		1	1	1	1	1	1	1	1	1	1	1	1	0	1	1	1	0
ferredoxin, 4Fe-4S	Sinf_1181		1	1	0.93	0.85	0.85	0.81	0.82	0.83	0.74	0.78	0.75	0.76	0.69	0.69	0.69	0.66	0.66	0.66	0.65	0.65	0.85	0.17	20	-	1	0	0	0	1		1	1	1	1	1	1	1	1	1	1	1	1	1	1	1	1	1
hypothetical protein	Sinf_1182		1	0.99	0.93	0.91	0.91	0.89	0.73	0.74	0.67	0.67	0.67	0.57	0.62	0.62	0.62	0.57	0.54	0.13	0.12	0.12	0.9	0.11	17	-	1	0	0	0	1		1	1	1	1	1	1	1	1	1	1	1	1	1	1	1	1	0
peptidase T, pepT	Sinf_1183		1	1	0.95	0.95	0.95	0.95	0.79	0.79	0.81	0.8	0.78	0.74	0.78	0.77	0.78	0.78	0.76	0.78	0.77	0.77	0.95	0.07	20	-	1	0	0	0	1		1	1	1	1	1	1	1	1	1	1	1	1	1	1	1	1	1
hypothetical lipoprotein	Sinf_1184		1	0.98	0.85	0.81	0.81	0.81	0.17	0.22	0.17	0.16	0.17	0.15	0.16	0.16	0.16	0.27	0.17	0.23	0.16	0.16	0.79	0.14	6	-	1	0	0	0	0		1	1	1	1	1	0	0	0	0	0	0	0	0	0	0	0	0
hypothetical protein	Sinf_1185		1	0.81	0.58	0.38	0.38	0.37	0.35	0.35	0.34	0.37	0.34	0.34	0.32	0.32	0.32	0.34	0.34	0.3	0.31	0.31	0.37	0.22	2	-	1	0	0	0	0		1	1	0	0	0	0	0	0	0	0	0	0	0	0	0	0	0
N-acetylmuramoyl-L-alanine amidase	Sinf_1186		1	0.71	0.12	0.41	0.41	0.41	0.07	0.07	0.06	0.06	0.07	0.06	0.06	0.07	0.06	0.19	0.17	0.07	0.06	0.06	0.49	0.04	5	-	1	0	0	0	0		1	0	1	1	1	0	0	0	0	0	0	0	0	0	0	0	0
glucan binding protein	Sinf_1187		1	0.98	0.79	0.41	0.26	0.49	0.16	0.16	0.15	0.14	0.15	0.15	0.16	0.16	0.16	0.28	0.28	0.16	0.15	0.15	0.46	0.07	5	-	1	0	0	0	0		1	1	1	0	1	0	0	0	0	0	0	0	0	0	0	0	0
glycosyltransferase	Sinf_1188		1	0.98	0.95	0.94	0.94	0.94	0.74	0.74	0.71	0.71	0.7	0.72	0.76	0.81	0.81	0.64	0.63	0.54	0.55	0.55	0.93	0.08	20	-	1	0	0	0	1		1	1	1	1	1	1	1	1	1	1	1	1	1	1	1	1	1
hypothetical protein	Sinf_1189		1	0.09	0.09	0.09	0.09	0.09	0.1	0.1	0.09	0.08	0.09	0.09	0.1	0.1	0.1	0.1	0.09	0.09	0.09	0.09	0.1	0.08	0	unique	0	0	0	0	0		0	0	0	0	0	0	0	0	0	0	0	0	0	0	0	0	0
Phosphoglycerol transferase	Sinf_1190		1	0.49	0.45	0.46	0.46	0.36	0.09	0.09	0.39	0.4	0.43	0.39	0.08	0.08	0.08	0.43	0.28	0.07	0.07	0.07	0.45	0.06	8	-	1	0	0	0	0		1	1	1	1	0	0	0	0	0	1	0	0	0	0	1	0	0
hypothetical protein	Sinf_1191		1	0.38	0.18	0.31	0.31	0.3	0.21	0.21	0.22	0.2	0.25	0.19	0.22	0.2	0.22	0.2	0.2	0.2	0.2	0.2	0.21	0.17	0	unique	0	0	0	0	0		0	0	0	0	0	0	0	0	0	0	0	0	0	0	0	0	0
polysaccharide biosynthesis protein (RgpF)	Sinf_1192		1	0.99	0.27	0.6	0.6	0.61	0.07	0.07	0.69	0.07	0.63	0.69	0.61	0.66	0.66	0.34	0.83	0.07	0.08	0.08	0.25	0.06	11	-	1	0	0	0	1		1	0	1	1	1	0	0	1	0	1	1	1	1	1	0	1	0
putative glysosyltransferase, pseudogene,	Sinf_1193																										0		0	0	0		0	0	0	0	0	0	0	0	0	0	0	0	0	0	0	0	0
polysaccharide ABC exporter, ATP-bindingprotein	Sinf_1194		1	0.99	0.64	0.64	0.64	0.64	0.11	0.11	0.65	0.24	0.66	0.66	0.61	0.52	0.52	0.65	0.69	0.12	0.12	0.12	0.64	0.12	14	-	1	0	0	0	1		1	1	1	1	1	0	0	1	0	1	1	1	1	1	1	1	0
polysaccharide ABC exporter, ATP-bindingprotein	Sinf_1195		1	0.93	0.92	0.87	0.87	0.87	0.21	0.21	0.85	0.74	0.8	0.85	0.85	0.86	0.86	0.82	0.84	0.2	0.19	0.19	0.92	0.2	15	-	1	0	0	0	1		1	1	1	1	1	0	0	1	1	1	1	1	1	1	1	1	0
polysaccharide ABC transporter, membrane-spanning (permease) protein, pseudogene,	Sinf_1196																										0		0	0	0		0	0	0	0	0	0	0	0	0	0	0	0	0	0	0	0	0
rhamnosyl transferase	Sinf_1197		1	0.99	0.93	0.9	0.9	0.89	0.55	0.55	0.68	0.69	0.69	0.68	0.68	0.65	0.66	0.66	0.65	0.15	0.28	0.12	0.89	0.08	17	-	1	0	0	0	1		1	1	1	1	1	1	1	1	1	1	1	1	1	1	1	1	0
glycosyl transferase, putative	Sinf_1198		1	0.99	0.94	0.91	0.91	0.91	0.69	0.69	0.66	0.64	0.65	0.66	0.68	0.68	0.68	0.67	0.68	0.08	0.49	0.08	0.89	0.07	18	-	1	0	0	0	1		1	1	1	1	1	1	1	1	1	1	1	1	1	1	1	1	0
putative metal-sulfur cluster biosyntheticenzyme	Sinf_1199		1	0.97	0.93	0.95	0.95	0.93	0.87	0.87	0.86	0.89	0.84	0.87	0.86	0.86	0.86	0.84	0.78	0.79	0.78	0.79	0.94	0.14	20	-	1	0	0	0	1		1	1	1	1	1	1	1	1	1	1	1	1	1	1	1	1	1
RNA polymerase major sigma factor, sigA	Sinf_1200		1	0.99	0.99	0.99	0.99	0.99	0.96	0.96	0.97	0.96	0.97	0.97	0.94	0.95	0.95	0.9	0.9	0.89	0.9	0.9	0.98	0.08	20	-	1	0	0	0	1		1	1	1	1	1	1	1	1	1	1	1	1	1	1	1	1	1
DNA primase, dnaG	Sinf_1201		1	0.96	0.94	0.93	0.92	0.91	0.68	0.68	0.7	0.71	0.69	0.69	0.62	0.62	0.62	0.63	0.61	0.55	0.54	0.54	0.91	0.06	20	-	1	0	0	0	1		1	1	1	1	1	1	1	1	1	1	1	1	1	1	1	1	1
large conductance mechano sensitive channelprotein, mscL	Sinf_1202		1	1	0.86	0.85	0.85	0.81	0.74	0.74	0.69	0.71	0.69	0.69	0.16	0.15	0.16	0.64	0.68	0.63	0.61	0.61	0.85	0.13	17	-	1	0	0	0	0		1	1	1	1	1	1	1	1	1	1	1	0	0	0	1	1	1
ribosomal protein S21, rpsU	Sinf_1203		1	0.94	0.94	0.94	0.94	0.94	0.94	0.94	0.94	0.94	0.94	0.94	0.88	0.89	0.88	0.92	0.92	0.92	0.91	0.91	0.94	0.21	20	-	1	0	0	0	1		1	1	1	1	1	1	1	1	1	1	1	1	1	1	1	1	1
transposase IS1239	Sinf_1204		1	0.69	0.26	0.08	0.08	0.99	0.16	0.16	0.09	0.71	0.08	0.95	0.71	0.08	0.71	0.09	0.51	0.16	0.69	0.69	0.82	0.08	10	-	1	0	0	0	1		1	0	0	0	1	0	0	0	1	0	1	1	0	1	0	1	0
amino acid transporter, amino acid-bindingprotein	Sinf_1205		1	0.99	0.88	0.84	0.84	0.84	0.73	0.74	0.68	0.67	0.64	0.71	0.67	0.67	0.67	0.25	0.26	0.56	0.55	0.55	0.84	0.1	18	-	1	0	0	0	1		1	1	1	1	1	1	1	1	1	1	1	1	1	1	0	0	1
aminotransferase	Sinf_1206		1	0.98	0.85	0.85	0.85	0.84	0.18	0.18	0.64	0.63	0.18	0.64	0.7	0.7	0.7	0.18	0.18	0.18	0.18	0.18	0.84	0.07	12	-	1	0	0	0	1		1	1	1	1	1	0	0	1	1	0	1	1	1	1	0	0	0
amino acid ABC transporter (binding protein)	Sinf_1207		1	0.97	0.86	0.82	0.81	0.58	0.5	0.5	0.5	0.47	0.46	0.52	0.62	0.63	0.62	0.25	0.26	0.5	0.52	0.52	0.8	0.1	18	-	1	0	0	0	1		1	1	1	1	1	1	1	1	1	1	1	1	1	1	0	0	1
amino acid transporter, aminoacid-bindingprotein	Sinf_1208		1	0.99	0.91	0.84	0.84	0.83	0.5	0.51	0.55	0.49	0.47	0.57	0.59	0.6	0.59	0.23	0.22	0.5	0.5	0.5	0.84	0.1	18	-	1	0	0	0	1		1	1	1	1	1	1	1	1	1	1	1	1	1	1	0	0	1
glycogen phosphorylase, pseudogene,	Sinf_1209																										0		0	0	0		0	0	0	0	0	0	0	0	0	0	0	0	0	0	0	0	0
4-alpha-glucano transferase, malQ	Sinf_1210		1	0.99	0.95	0.9	0.9	0.9	0.73	0.73	0.69	0.7	0.66	0.67	0.66	0.65	0.66	0.56	0.54	0.55	0.55	0.55	0.9	0.06	20	-	1	0	0	0	1		1	1	1	1	1	1	1	1	1	1	1	1	1	1	1	1	1
maltose operon repressor MalR	Sinf_1211		1	0.98	0.92	0.94	0.94	0.93	0.73	0.72	0.73	0.72	0.71	0.73	0.51	0.19	0.51	0.27	0.26	0.26	0.27	0.27	0.92	0.08	14	-	1	0	0	0	1		1	1	1	1	1	1	1	1	1	1	1	1	0	1	0	0	0
maltose/maltodextrin ABC transporter,sugar-binding protein MalX	Sinf_1212		1	0.97	0.96	0.89	0.88	0.88	0.71	0.71	0.75	0.76	0.74	0.75	0.2	0.09	0.11	0.69	0.24	0.22	0.22	0.22	0.88	0.07	13	-	1	0	0	0	0		1	1	1	1	1	1	1	1	1	1	1	0	0	0	1	0	0
maltose/maltodextrin ABC transporter, permeaseprotein MalF	Sinf_1213		1	0.99	0.97	0.94	0.94	0.94	0.81	0.81	0.81	0.82	0.82	0.81	0.34	0.08	0.2	0.75	0.31	0.31	0.31	0.31	0.93	0.07	13	-	1	0	0	0	0		1	1	1	1	1	1	1	1	1	1	1	0	0	0	1	0	0
maltose/maltodextrin ABC transporter, MalGpermease	Sinf_1214		1	0.99	0.99	0.97	0.97	0.97	0.91	0.91	0.85	0.87	0.86	0.85	0.13	0.13	0.13	0.79	0.34	0.34	0.33	0.33	0.97	0.11	13	-	1	0	0	0	0		1	1	1	1	1	1	1	1	1	1	1	0	0	0	1	0	0
NTP pyrophosphohydrolase, MutT/nudix familyprotein	Sinf_1215		1	0.98	0.91	0.9	0.91	0.9	0.19	0.71	0.24	0.23	0.17	0.23	0.84	0.85	0.83	0.6	0.68	0.54	0.52	0.52	0.9	0.11	15	-	1	0	0	0	1		1	1	1	1	1	0	1	0	0	0	0	1	1	1	1	1	1
excinuclease ABC (subunit B), uvrB	Sinf_1216		1	0.99	0.97	0.96	0.96	0.96	0.92	0.92	0.9	0.91	0.87	0.9	0.92	0.92	0.92	0.9	0.9	0.9	0.9	0.9	0.96	0.07	20	-	1	0	0	0	1		1	1	1	1	1	1	1	1	1	1	1	1	1	1	1	1	1
glutamine ABC transporter, glutamine-bindingprotein/permease protein, glnP	Sinf_1217		1	0.99	0.94	0.86	0.86	0.86	0.8	0.8	0.74	0.76	0.75	0.73	0.8	0.8	0.8	0.69	0.7	0.69	0.69	0.69	0.85	0.06	20	-	1	0	0	0	1		1	1	1	1	1	1	1	1	1	1	1	1	1	1	1	1	1
amino acid ABC transporter, ATP-binding protein	Sinf_1218		1	0.98	0.97	0.95	0.95	0.95	0.91	0.91	0.87	0.88	0.88	0.87	0.86	0.86	0.86	0.83	0.82	0.82	0.82	0.82	0.94	0.22	20	-	1	0	0	0	1		1	1	1	1	1	1	1	1	1	1	1	1	1	1	1	1	1
Rubrerythrin, pseudogene,	Sinf_1219																										0		0	0	0		0	0	0	0	0	0	0	0	0	0	0	0	0	0	0	0	0
ABC transporter, ATP-binding protein	Sinf_1220		1	0.55	0.21	0.65	0.65	0.64	0.2	0.2	0.19	0.45	0.2	0.2	0.2	0.2	0.2	0.39	0.39	0.36	0.36	0.36	0.28	0.22	5	-	1	0	0	0	0		1	0	1	1	1	0	0	0	1	0	0	0	0	0	0	0	0
hypothetical protein	Sinf_1221		1	0.97	0.97	0.92	0.94	0.93	0.82	0.82	0.76	0.25	0.77	0.76	0.72	0.72	0.72	0.7	0.7	0.63	0.62	0.62	0.9	0.22	19	-	1	0	0	0	1		1	1	1	1	1	1	1	1	0	1	1	1	1	1	1	1	1
GTPase ObgE, obgE	Sinf_1222		1	0.99	0.96	0.98	0.98	0.98	0.92	0.92	0.89	0.92	0.91	0.89	0.93	0.94	0.93	0.88	0.87	0.87	0.87	0.87	0.98	0.07	20	-	1	0	0	0	1		1	1	1	1	1	1	1	1	1	1	1	1	1	1	1	1	1
hypothetical protein	Sinf_1223		1	1	0.98	0.98	0.98	0.98	0.75	0.27	0.3	0.83	0.27	0.28	0.25	0.66	0.25	0.69	0.74	0.65	0.64	0.28	0.98	0.22	13	-	1	0	0	0	1		1	1	1	1	1	1	0	0	1	0	0	0	1	0	1	1	1
ribosomal small subunit pseudouridine synthase, rluB	Sinf_1224		1	0.95	0.85	0.85	0.84	0.85	0.68	0.69	0.68	0.62	0.6	0.69	0.72	0.71	0.71	0.76	0.64	0.66	0.65	0.65	0.85	0.1	20	-	1	0	0	0	1		1	1	1	1	1	1	1	1	1	1	1	1	1	1	1	1	1
ABC transporter, substrate-binding protein	Sinf_1225		1	0.97	0.94	0.88	0.88	0.87	0.69	0.69	0.76	0.77	0.1	0.76	0.36	0.18	0.33	0.18	0.16	0.19	0.18	0.18	0.88	0.07	11	-	1	0	0	0	0		1	1	1	1	1	1	1	1	1	0	1	0	0	0	0	0	0
ABC transporter, substrate-binding protein	Sinf_1226		1	0.98	0.95	0.86	0.86	0.69	0.69	0.66	0.72	0.73	0.11	0.72	0.33	0.16	0.3	0.16	0.16	0.17	0.16	0.16	0.69	0.07	11	-	1	0	0	0	0		1	1	1	1	1	1	1	1	1	0	1	0	0	0	0	0	0
Sucrose-6-phosphate hydrolase	Sinf_1227	R7 approx 1254402-1263540bp, approx 9.1kb	1	0.98	0.23	0.23	0.23	0.98	0.24	0.24	0.22	0.23	0.23	0.23	0.21	0.22	0.21	0.22	0.22	0.22	0.23	0.23	0.22	0.06	2	-	1	0	0	0	0		1	0	0	0	1	0	0	0	0	0	0	0	0	0	0	0	0
Sucrose-6-phosphate hydrolase, pseudogene,	Sinf_1228																										0		0	0	0		0	0	0	0	0	0	0	0	0	0	0	0	0	0	0	0	0
DTDP-glucose 4,6-dehydratase	Sinf_1229		1	0.97	0.55	0.14	0.14	0.13	0.14	0.13	0.13	0.13	0.13	0.13	0.13	0.13	0.13	0.14	0.14	0.16	0.16	0.16	0.13	0.11	2	-	1	0	0	0	0		1	1	0	0	0	0	0	0	0	0	0	0	0	0	0	0	0
hypothetical protein	Sinf_1230		1	0.98	0.57	0.3	0.3	0.3	0.26	0.26	0.27	0.24	0.25	0.27	0.25	0.24	0.25	0.23	0.24	0.24	0.26	0.26	0.23	0.21	2	-	1	0	0	0	0		1	1	0	0	0	0	0	0	0	0	0	0	0	0	0	0	0
GCN5-related N-acetyl transferase	Sinf_1231		1	0.51	0.11	0.14	0.14	0.11	0.17	0.17	0.12	0.12	0.12	0.12	0.13	0.11	0.13	0.13	0.17	0.12	0.11	0.11	0.11	0.11	1	-	1	1	0	0	0		1	0	0	0	0	0	0	0	0	0	0	0	0	0	0	0	0
GCN5-related N-acetyl transferase	Sinf_1232		1	0.52	0.8	0.1	0.1	0.1	0.09	0.09	0.1	0.09	0.08	0.09	0.09	0.09	0.09	0.09	0.09	0.09	0.09	0.09	0.09	0.09	2	-	1	0	0	0	0		1	1	0	0	0	0	0	0	0	0	0	0	0	0	0	0	0
TfoX N-terminal domain family protein	Sinf_1233		1	0.87	0.15	0.15	0.15	0.61	0.14	0.14	0.15	0.15	0.15	0.15	0.14	0.14	0.15	0.47	0.57	0.16	0.42	0.42	0.15	0.13	6	-	1	0	0	0	0		1	0	0	0	1	0	0	0	0	0	0	0	0	0	1	1	0
Alpha/beta superfamily hydrolase	Sinf_1234		1	0.96	0.1	0.1	0.1	0.1	0.11	0.1	0.11	0.1	0.1	0.11	0.09	0.09	0.1	0.1	0.1	0.28	0.1	0.1	0.1	0.08	1	-	1	1	0	0	0		1	0	0	0	0	0	0	0	0	0	0	0	0	0	0	0	0
hypothetical protein	Sinf_1235		1	0.99	0.11	0.11	0.11	0.11	0.12	0.12	0.12	0.11	0.11	0.13	0.11	0.1	0.1	0.12	0.11	0.12	0.11	0.11	0.1	0.1	1	-	1	1	0	0	0		1	0	0	0	0	0	0	0	0	0	0	0	0	0	0	0	0
Acetyl transferase (GNAT) family	Sinf_1236		1	0.98	0.21	0.19	0.19	0.19	0.22	0.22	0.19	0.18	0.19	0.19	0.17	0.17	0.17	0.22	0.21	0.23	0.2	0.2	0.19	0.17	1	-	1	1	0	0	0		1	0	0	0	0	0	0	0	0	0	0	0	0	0	0	0	0
hypothetical protein	Sinf_1237		1	0.98	0.19	0.16	0.16	0.16	0.16	0.15	0.16	0.16	0.17	0.16	0.15	0.15	0.15	0.16	0.18	0.16	0.16	0.16	0.17	0.15	1	-	1	1	0	0	0		1	0	0	0	0	0	0	0	0	0	0	0	0	0	0	0	0
hypothetical protein	Sinf_1238		1	0.15	0.16	0.16	0.16	0.16	0.16	0.16	0.15	0.18	0.15	0.15	0.15	0.15	0.15	0.16	0.15	0.16	0.15	0.15	0.16	0.12	0	unique	0	0	0	0	0		0	0	0	0	0	0	0	0	0	0	0	0	0	0	0	0	0
helix-turn-helix domain protein	Sinf_1239		1	1	0.21	0.21	0.21	0.21	0.21	0.21	0.23	0.21	0.2	0.23	0.2	0.2	0.2	0.21	0.23	0.21	0.19	0.19	0.21	0.2	1	-	1	1	0	0	0		1	0	0	0	0	0	0	0	0	0	0	0	0	0	0	0	0
heat shock protein Hsp20	Sinf_1240		1	0.99	0.14	0.14	0.13	0.13	0.13	0.14	0.14	0.13	0.13	0.13	0.15	0.14	0.15	0.14	0.14	0.13	0.14	0.14	0.14	0.14	1	-	1	1	0	0	0		1	0	0	0	0	0	0	0	0	0	0	0	0	0	0	0	0
RNA methyl transferase	Sinf_1241		1	0.99	0.97	0.95	0.94	0.94	0.74	0.74	0.8	0.8	0.81	0.8	0.83	0.82	0.83	0.75	0.74	0.75	0.75	0.75	0.94	0.08	20	-	1	0	0	0	1		1	1	1	1	1	1	1	1	1	1	1	1	1	1	1	1	1
cell envelope-related transcriptional regulator,LytR family	Sinf_1242		1	0.99	0.76	0.72	0.71	0.71	0.51	0.51	0.53	0.53	0.53	0.52	0.49	0.5	0.41	0.45	0.45	0.38	0.39	0.39	0.69	0.07	17	-	1	0	0	0	1		1	1	1	1	1	1	1	1	1	1	1	1	1	1	1	1	0
prephenate dehydratase, pheA	Sinf_1243		1	0.99	0.88	0.86	0.87	0.86	0.1	0.1	0.1	0.1	0.1	0.1	0.73	0.73	0.73	0.71	0.73	0.71	0.71	0.71	0.85	0.1	14	-	1	0	0	0	1		1	1	1	1	1	0	0	0	0	0	0	1	1	1	1	1	1
shikimate kinase, aroK	Sinf_1244		1	0.98	0.9	0.9	0.9	0.89	0.46	0.46	0.49	0.49	0.46	0.5	0.57	0.57	0.57	0.58	0.57	0.61	0.61	0.61	0.91	0.13	20	-	1	0	0	0	1		1	1	1	1	1	1	1	1	1	1	1	1	1	1	1	1	1
3-phospho-shikimate 1-carboxyvinyl transferase, aroE	Sinf_1245		1	0.99	0.95	0.94	0.94	0.93	0.7	0.7	0.67	0.65	0.64	0.67	0.87	0.87	0.87	0.84	0.84	0.81	0.8	0.8	0.94	0.08	20	-	1	0	0	0	1		1	1	1	1	1	1	1	1	1	1	1	1	1	1	1	1	1
LepA GTP-binding protein, lepA	Sinf_1246		1	1	0.99	0.98	0.98	0.98	0.96	0.96	0.95	0.96	0.95	0.95	0.95	0.95	0.95	0.94	0.94	0.94	0.94	0.94	0.98	0.12	20	-	1	0	0	0	1		1	1	1	1	1	1	1	1	1	1	1	1	1	1	1	1	1
Host cell surface-exposed lipoprotein	Sinf_1247		1	0.98	0.9	0.27	0.13	0.13	0.4	0.4	0.12	0.13	0.12	0.13	0.12	0.12	0.12	0.13	0.13	0.12	0.15	0.15	0.12	0.12	4	-	1	0	0	0	0		1	1	0	0	0	0	0	0	0	0	0	0	0	0	0	0	0
nucleoside-diphosphate kinase, ndk	Sinf_1248		1	0.96	0.95	0.92	0.91	0.91	0.75	0.74	0.73	0.72	0.13	0.72	0.62	0.62	0.62	0.12	0.68	0.68	0.67	0.67	0.91	0.11	18	-	1	0	0	0	1		1	1	1	1	1	1	1	1	1	0	1	1	1	1	0	1	1
hypothetical protein	Sinf_1249	R8 approx 1273006-1281053bp, approx 8kb CRISPR related	1	0.29	0.27	0.27	0.27	0.27	0.29	0.3	0.31	0.27	0.27	0.29	0.29	0.29	0.29	0.34	0.29	0.29	0.29	0.29	0.27	0.29	0	unique	0	0	0	0	0		0	0	0	0	0	0	0	0	0	0	0	0	0	0	0	0	0
hypothetical protein	Sinf_1250		1	0.22	0.87	0.87	0.86	0.41	0.28	0.17	0.22	0.19	0.17	0.2	0.2	0.2	0.2	0.19	0.18	0.19	0.28	0.28	0.17	0.18	4	-	0	0	1	0	0		0	1	1	1	1	0	0	0	0	0	0	0	0	0	0	0	0
putative periplasmic or secreted lipoprotein	Sinf_1251		1	0.2	0.88	0.78	0.78	0.2	0.23	0.22	0.34	0.2	0.2	0.22	0.21	0.21	0.22	0.24	0.22	0.23	0.2	0.31	0.21	0.2	3	-	0	0	1	0	0		0	1	1	1	0	0	0	0	0	0	0	0	0	0	0	0	0
CRISPR type II-A/NMEMI-associated protein Csn2	Sinf_1252		1	0.12	0.89	0.88	0.89	0.87	0.77	0.77	0.13	0.75	0.75	0.73	0.13	0.63	0.13	0.12	0.12	0.14	0.13	0.13	0.13	0.11	10	-	0	0	1	0	1		0	1	1	1	1	1	1	0	1	1	1	0	1	0	0	0	0
CRISPR-associated protein Cas2 like protein	Sinf_1253		1	0.43	0.9	0.89	0.89	0.87	0.82	0.83	0.17	0.78	0.79	0.77	0.4	0.82	0.4	0.16	0.41	0.18	0.18	0.18	0.43	0.17	15	-	1	0	0	0	1		1	1	1	1	1	1	1	0	1	1	1	0	1	0	0	1	0
CRISPR-associated protein Cas1	Sinf_1254		1	0.3	0.97	0.96	0.95	0.94	0.84	0.83	0.1	0.83	0.82	0.81	0.29	0.84	0.29	0.11	0.28	0.09	0.08	0.08	0.29	0.08	10	-	0	0	1	0	1		0	1	1	1	1	1	1	0	1	1	1	0	1	0	0	0	0
CRISPR-associated protein, SAG0894 family	Sinf_1255		1	0.09	0.88	0.89	0.85	0.86	0.65	0.64	0.07	0.66	0.65	0.6	0.09	0.6	0.09	0.06	0.09	0.06	0.06	0.06	0.09	0.05	10	-	0	0	1	0	1		0	1	1	1	1	1	1	0	1	1	1	0	1	0	0	0	0
hypothetical protein	Sinf_1256		1	0.23	0.21	0.77	0.77	0.77	0.21	0.21	0.22	0.25	0.22	0.21	0.23	0.23	0.24	0.23	0.22	0.24	0.25	0.25	0.76	0.18	4	-	0	0	1	0	0		0	0	1	1	1	0	0	0	0	0	0	0	0	0	0	0	0
integral membrane protein TIGR01906	Sinf_1257		1	0.98	0.87	0.87	0.87	0.86	0.54	0.54	0.5	0.48	0.47	0.49	0.53	0.53	0.53	0.48	0.48	0.47	0.48	0.48	0.87	0.08	20	-	1	0	0	0	1		1	1	1	1	1	1	1	1	1	1	1	1	1	1	1	1	1
hydrolase	Sinf_1258		1	1	0.96	0.94	0.94	0.94	0.8	0.8	0.83	0.82	0.83	0.82	0.77	0.77	0.77	0.75	0.78	0.76	0.76	0.76	0.94	0.09	20	-	1	0	0	0	1		1	1	1	1	1	1	1	1	1	1	1	1	1	1	1	1	1
Acyl-ACP thioesterase	Sinf_1259		1	0.99	0.91	0.9	0.9	0.89	0.66	0.66	0.44	0.45	0.26	0.43	0.57	0.58	0.57	0.52	0.5	0.55	0.55	0.55	0.9	0.1	19	-	1	0	0	0	1		1	1	1	1	1	1	1	1	1	0	1	1	1	1	1	1	1
coproporphyrinogen III oxidase, hemN	Sinf_1260		1	1	0.96	0.94	0.94	0.93	0.84	0.84	0.84	0.85	0.84	0.85	0.83	0.83	0.83	0.79	0.8	0.79	0.78	0.78	0.94	0.07	20	-	1	0	0	0	1		1	1	1	1	1	1	1	1	1	1	1	1	1	1	1	1	1
phosphoglucosamine mutase, glmM	Sinf_1261		1	1	0.98	0.97	0.97	0.97	0.91	0.91	0.87	0.91	0.91	0.87	0.9	0.9	0.9	0.87	0.87	0.88	0.87	0.87	0.96	0.09	20	-	1	0	0	0	1		1	1	1	1	1	1	1	1	1	1	1	1	1	1	1	1	1
hypothetical protein conserved in bacteria	Sinf_1262		1	1	0.88	0.86	0.86	0.86	0.63	0.63	0.63	0.64	0.62	0.63	0.51	0.51	0.51	0.33	0.33	0.31	0.32	0.32	0.85	0.1	15	-	1	0	0	0	1		1	1	1	1	1	1	1	1	1	1	1	1	1	1	0	0	0
TIGR00159 family protein	Sinf_1263		1	0.99	0.95	0.94	0.94	0.94	0.77	0.77	0.76	0.75	0.75	0.76	0.64	0.55	0.64	0.63	0.61	0.63	0.59	0.6	0.92	0.08	20	-	1	0	0	0	1		1	1	1	1	1	1	1	1	1	1	1	1	1	1	1	1	1
mur ligase family protein	Sinf_1264		1	0.99	0.97	0.95	0.95	0.96	0.84	0.84	0.77	0.8	0.79	0.08	0.9	0.89	0.9	0.79	0.79	0.74	0.74	0.74	0.95	0.07	19	-	1	0	0	0	1		1	1	1	1	1	1	1	1	1	1	0	1	1	1	1	1	1
amido transferase	Sinf_1265		1	0.99	0.96	0.93	0.93	0.93	0.84	0.83	0.8	0.84	0.82	0.81	0.85	0.85	0.85	0.78	0.81	0.78	0.78	0.78	0.93	0.08	20	-	1	0	0	0	1		1	1	1	1	1	1	1	1	1	1	1	1	1	1	1	1	1
hypothetical protein	Sinf_1266		1	0.25	0.25	0.27	0.25	0.25	0.25	0.26	0.29	0.27	0.3	0.24	0.27	0.28	0.28	0.25	0.28	0.26	0.27	0.27	0.27	0.26	0	unique	0	0	0	0	0		0	0	0	0	0	0	0	0	0	0	0	0	0	0	0	0	0
enolase, eno	Sinf_1267		1	1	0.99	0.99	0.99	0.99	0.93	0.93	0.92	0.93	0.93	0.92	0.93	0.93	0.93	0.93	0.93	0.93	0.93	0.93	0.98	0.08	20	-	1	0	0	0	1		1	1	1	1	1	1	1	1	1	1	1	1	1	1	1	1	1
hypothetical protein	Sinf_1268		1	1	0.78	0.75	0.75	0.73	0.47	0.47	0.38	0.41	0.36	0.38	0.48	0.48	0.48	0.39	0.36	0.36	0.36	0.36	0.73	0.13	12	-	1	0	0	0	1		1	1	1	1	1	1	1	0	1	0	0	1	1	1	0	0	0
glycerate kinase, glxK	Sinf_1269		1	0.99	0.86	0.84	0.84	0.85	0.34	0.34	0.09	0.08	0.23	0.08	0.6	0.6	0.6	0.61	0.61	0.52	0.51	0.51	0.83	0.07	14	-	1	0	0	0	1		1	1	1	1	1	0	0	0	0	0	0	1	1	1	1	1	1
peptidoglycan linked protein(LPXTGmotif),pullulanase	Sinf_1270		1	0.99	0.33	0.8	0.8	0.36	0.27	0.27	0.32	0.27	0.27	0.32	0.11	0.05	0.12	0.3	0.31	0.29	0.29	0.29	0.72	0.03	4	-	1	0	0	0	0		1	0	1	1	0	0	0	0	0	0	0	0	0	0	0	0	0
phosphoribosyl-ATP pyrophosphatase, hisI'	Sinf_1271		1	1	0.92	0.95	0.95	0.95	0.17	0.19	0.17	0.16	0.16	0.17	0.16	0.91	0.16	0.81	0.17	0.19	0.16	0.16	0.94	0.15	8	-	1	0	0	0	1		1	1	1	1	1	0	0	0	0	0	0	0	1	0	1	0	0
phosphoribosyl-AMP cyclohydrolase, hisI	Sinf_1272		1	1	0.92	0.95	0.95	0.94	0.14	0.15	0.14	0.14	0.13	0.13	0.13	0.85	0.13	0.67	0.14	0.13	0.13	0.13	0.95	0.13	8	-	1	0	0	0	1		1	1	1	1	1	0	0	0	0	0	0	0	1	0	1	0	0
imidazoleglycerol-phosphate synthase, hisF	Sinf_1273		1	0.98	0.94	0.95	0.95	0.95	0.12	0.12	0.11	0.12	0.11	0.11	0.12	0.86	0.12	0.84	0.11	0.12	0.12	0.12	0.93	0.09	8	-	1	0	0	0	1		1	1	1	1	1	0	0	0	0	0	0	0	1	0	1	0	0
phosphoribosyl-formimino-5-amino-imidazole-carboxamide-ribotide isomerase, hisA	Sinf_1274		1	1	0.93	0.96	0.96	0.96	0.12	0.12	0.13	0.12	0.11	0.13	0.12	0.85	0.12	0.77	0.12	0.12	0.12	0.12	0.95	0.1	8	-	1	0	0	0	1		1	1	1	1	1	0	0	0	0	0	0	0	1	0	1	0	0
glutamine amido transferase, hisH	Sinf_1275		1	1	0.87	0.87	0.87	0.87	0.18	0.17	0.18	0.19	0.19	0.18	0.2	0.81	0.2	0.68	0.19	0.19	0.2	0.2	0.87	0.12	8	-	1	0	0	0	1		1	1	1	1	1	0	0	0	0	0	0	0	1	0	1	0	0
imidazole-glycerol-phosphate dehydratase, hisB	Sinf_1276		1	1	0.98	0.97	0.97	0.97	0.11	0.11	0.12	0.11	0.11	0.12	0.11	0.93	0.11	0.88	0.11	0.13	0.11	0.11	0.96	0.11	8	-	1	0	0	0	1		1	1	1	1	1	0	0	0	0	0	0	0	1	0	1	0	0
phosphoserine phosphatase, serB	Sinf_1277		1	0.99	0.9	0.95	0.95	0.95	0.67	0.67	0.14	0.54	0.12	0.13	0.75	0.75	0.75	0.73	0.68	0.5	0.14	0.23	0.95	0.1	15	-	1	0	0	0	1		1	1	1	1	1	1	1	0	1	0	0	1	1	1	1	1	1
Histidinol dehydrogenase, hisD	Sinf_1278		1	0.98	0.91	0.77	0.91	0.91	0.09	0.09	0.08	0.08	0.08	0.08	0.09	0.83	0.09	0.81	0.08	0.09	0.09	0.09	0.9	0.07	8	-	1	0	0	0	1		1	1	1	1	1	0	0	0	0	0	0	0	1	0	1	0	0
ATP phosphoribosyl transferase, hisG	Sinf_1279		1	1	0.97	0.97	0.97	0.97	0.13	0.13	0.11	0.11	0.11	0.11	0.11	0.88	0.11	0.86	0.11	0.12	0.11	0.11	0.96	0.11	8	-	1	0	0	0	1		1	1	1	1	1	0	0	0	0	0	0	0	1	0	1	0	0
Histidyl-tRNA synthetase, hisZ	Sinf_1280		1	0.98	0.92	0.9	0.9	0.9	0.15	0.15	0.16	0.16	0.17	0.15	0.16	0.7	0.16	0.68	0.15	0.15	0.15	0.15	0.88	0.09	8	-	1	0	0	0	1		1	1	1	1	1	0	0	0	0	0	0	0	1	0	1	0	0
Histidinol-phosphate amino transferase, hisC	Sinf_1281		1	0.99	0.87	0.87	0.87	0.86	0.14	0.14	0.14	0.14	0.14	0.12	0.14	0.72	0.14	0.67	0.14	0.14	0.14	0.14	0.85	0.08	8	-	1	0	0	0	1		1	1	1	1	1	0	0	0	0	0	0	0	1	0	1	0	0
negative regulator of septation ring formation	Sinf_1282		1	0.99	0.95	0.94	0.94	0.94	0.8	0.8	0.82	0.82	0.81	0.82	0.72	0.68	0.72	0.56	0.58	0.55	0.55	0.55	0.93	0.09	20	-	1	0	0	0	1		1	1	1	1	1	1	1	1	1	1	1	1	1	1	1	1	1
DNA gyrase subunit B, gyrB	Sinf_1283		1	0.99	0.98	0.91	0.95	0.95	0.9	0.9	0.89	0.89	0.88	0.89	0.91	0.91	0.91	0.89	0.9	0.9	0.89	0.89	0.95	0.06	20	-	1	0	0	0	1		1	1	1	1	1	1	1	1	1	1	1	1	1	1	1	1	1
HAD-superfamily hydrolase/phosphatase	Sinf_1284		1	1	0.87	0.82	0.82	0.82	0.69	0.69	0.65	0.63	0.62	0.45	0.57	0.57	0.57	0.62	0.64	0.6	0.6	0.6	0.81	0.1	20	-	1	0	0	0	1		1	1	1	1	1	1	1	1	1	1	1	1	1	1	1	1	1
IS1193, transposase, ISL3 family	Sinf_1285		1	0.95	0.25	0.09	0.09	0.13	0.15	0.08	0.61	0.34	0.08	0.66	0.93	0.96	0.87	0.28	0.45	0.54	0.51	0.51	0.63	0.07	11	-	1	0	0	0	1		1	0	0	0	0	0	0	1	0	0	1	1	1	1	0	1	1
rod shape-determining protein RodA, putative, rodA	Sinf_1286		1	0.99	0.94	0.9	0.9	0.9	0.75	0.75	0.71	0.7	0.22	0.7	0.67	0.67	0.67	0.63	0.66	0.64	0.65	0.65	0.89	0.08	19	-	1	0	0	0	1		1	1	1	1	1	1	1	1	1	0	1	1	1	1	1	1	1
ribosomal protein L19, rplS	Sinf_1287		1	1	0.98	0.95	0.95	0.95	0.92	0.92	0.96	0.94	0.94	0.97	0.94	0.94	0.94	0.92	0.92	0.92	0.92	0.92	0.94	0.13	20	-	1	0	0	0	1		1	1	1	1	1	1	1	1	1	1	1	1	1	1	1	1	1
(voltage-gated) chloride channel family protein	Sinf_1288		1	0.99	0.94	0.84	0.84	0.84	0.59	0.59	0.56	0.54	0.53	0.47	0.62	0.62	0.62	0.14	0.59	0.15	0.15	0.15	0.83	0.08	16	-	1	0	0	0	1		1	1	1	1	1	1	1	1	1	1	1	1	1	1	0	1	0
chorismate mutase	Sinf_1289		1	1	0.86	0.78	0.78	0.74	0.42	0.42	0.44	0.43	0.43	0.45	0.51	0.5	0.51	0.53	0.58	0.57	0.6	0.6	0.78	0.15	20	-	1	0	0	0	1		1	1	1	1	1	1	1	1	1	1	1	1	1	1	1	1	1
hypothetical protein	Sinf_1290		1	0.98	0.9	0.62	0.61	0.62	0.12	0.12	0.12	0.11	0.12	0.12	0.15	0.14	0.22	0.12	0.12	0.12	0.12	0.12	0.62	0.11	6	-	1	0	0	0	0		1	1	1	1	1	0	0	0	0	0	0	0	0	0	0	0	0
FeS assembly protein SufB	Sinf_1291		1	0.59	0.97	0.93	0.93	0.93	0.72	0.71	0.72	0.72	0.72	0.72	0.71	0.71	0.71	0.83	0.85	0.71	0.71	0.71	0.71	0.07	20	-	1	0	0	0	1		1	1	1	1	1	1	1	1	1	1	1	1	1	1	1	1	1
flavodoxin	Sinf_1292		1	1	0.98	0.97	0.97	0.96	0.84	0.84	0.8	0.83	0.82	0.8	0.73	0.87	0.87	0.75	0.77	0.72	0.72	0.72	0.96	0.12	20	-	1	0	0	0	1		1	1	1	1	1	1	1	1	1	1	1	1	1	1	1	1	1
adenosine deaminase	Sinf_1293		1	0.99	0.88	0.84	0.85	0.8	0.63	0.63	0.65	0.65	0.09	0.66	0.59	0.59	0.51	0.1	0.1	0.09	0.09	0.09	0.84	0.08	14	-	1	0	0	0	1		1	1	1	1	1	1	1	1	1	0	1	1	1	1	0	0	0
Lactaldehyde dehydrogenase involved in frucoseor rhamnose utilization	Sinf_1294		1	0.97	0.96	0.23	0.23	0.23	0.27	0.27	0.26	0.26	0.12	0.26	0.11	0.11	0.11	0.32	0.9	0.26	0.87	0.87	0.23	0.09	5	-	1	0	0	0	0		1	1	0	0	0	0	0	0	0	0	0	0	0	0	0	1	0
Lactaldehyde dehydrogenase involved in frucoseor rhamnose utilization	Sinf_1295		1	1	0.98	0.18	0.18	0.17	0.24	0.24	0.25	0.25	0.18	0.25	0.18	0.18	0.18	0.25	0.85	0.24	0.78	0.78	0.17	0.14	5	-	1	0	0	0	0		1	1	0	0	0	0	0	0	0	0	0	0	0	0	0	1	0
transposase IS1239	Sinf_1296		1	0.69	0.26	0.08	0.08	0.99	0.16	0.16	0.09	0.71	0.08	0.95	0.71	0.08	0.71	0.09	0.51	0.16	0.69	0.69	0.82	0.08	10	-	1	0	0	0	1		1	0	0	0	1	0	0	0	1	0	1	1	0	1	0	1	0
Exopolyphosphatase-related protein	Sinf_1297		1	0.99	0.97	0.85	0.85	0.86	0.79	0.79	0.73	0.72	0.71	0.74	0.78	0.78	0.78	0.67	0.7	0.72	0.71	0.71	0.85	0.09	20	-	1	0	0	0	1		1	1	1	1	1	1	1	1	1	1	1	1	1	1	1	1	1
ribosomal protein L31, rpmE	Sinf_1298		1	0.92	0.97	0.94	0.94	0.94	0.88	0.88	0.87	0.87	0.87	0.87	0.88	0.88	0.88	0.87	0.85	0.89	0.89	0.89	0.93	0.16	20	-	1	0	0	0	1		1	1	1	1	1	1	1	1	1	1	1	1	1	1	1	1	1
peptidoglycan hydrolase	Sinf_1299		1	0.56	0.97	0.8	0.8	0.79	0.35	0.35	0.5	0.49	0.5	0.5	0.41	0.39	0.51	0.42	0.44	0.1	0.1	0.1	0.78	0.09	14	-	1	0	0	0	1		1	1	1	1	1	0	0	1	1	1	1	1	0	1	1	1	0
metal (zinc) ABC transporter,zinc-bindingprotein	Sinf_1300		1	0.84	0.97	0.86	0.86	0.86	0.7	0.7	0.69	0.7	0.69	0.69	0.62	0.62	0.62	0.61	0.62	0.62	0.62	0.62	0.84	0.07	20	-	1	0	0	0	1		1	1	1	1	1	1	1	1	1	1	1	1	1	1	1	1	1
dipeptidase	Sinf_1301		1	0.99	0.98	0.94	0.94	0.94	0.81	0.81	0.78	0.8	0.8	0.78	0.28	0.06	0.28	0.78	0.81	0.07	0.07	0.07	0.94	0.06	14	-	1	0	0	0	0		1	1	1	1	1	1	1	1	1	1	1	0	0	0	1	1	0
hypothetical protein	Sinf_1302		1	0.99	0.99	0.96	0.96	0.96	0.78	0.78	0.77	0.77	0.77	0.77	0.8	0.8	0.8	0.76	0.75	0.71	0.71	0.71	0.95	0.08	20	-	1	0	0	0	1		1	1	1	1	1	1	1	1	1	1	1	1	1	1	1	1	1
hypothetical protein, cofD-related protein	Sinf_1303		1	0.99	0.97	0.92	0.92	0.91	0.84	0.84	0.8	0.8	0.79	0.8	0.8	0.8	0.8	0.77	0.77	0.79	0.78	0.78	0.92	0.07	20	-	1	0	0	0	1		1	1	1	1	1	1	1	1	1	1	1	1	1	1	1	1	1
putative P-loop-containing kinase	Sinf_1304		1	0.99	0.98	0.95	0.95	0.95	0.83	0.83	0.81	0.82	0.84	0.81	0.83	0.83	0.83	0.85	0.85	0.81	0.81	0.81	0.95	0.09	20	-	1	0	0	0	1		1	1	1	1	1	1	1	1	1	1	1	1	1	1	1	1	1
putative membrane protein	Sinf_1305		1	0.58	0.96	0.73	0.73	0.71	0.53	0.53	0.1	0.56	0.12	0.1	0.6	0.6	0.6	0.1	0.1	0.11	0.1	0.1	0.7	0.08	12	-	1	0	0	0	1		1	1	1	1	1	1	1	0	1	0	0	1	1	1	0	0	0
transcriptional regulator, TetR family	Sinf_1306		1	0.92	0.98	0.92	0.92	0.89	0.2	0.2	0.18	0.17	0.19	0.18	0.19	0.19	0.19	0.19	0.2	0.21	0.21	0.21	0.91	0.11	6	-	1	0	0	0	0		1	1	1	1	1	0	0	0	0	0	0	0	0	0	0	0	0
CoA enzyme activase-subunit I	Sinf_1307		1	0.96	0.97	0.93	0.93	0.93	0.07	0.07	0.07	0.08	0.07	0.08	0.07	0.07	0.07	0.08	0.07	0.07	0.08	0.07	0.92	0.06	6	-	1	0	0	0	0		1	1	1	1	1	0	0	0	0	0	0	0	0	0	0	0	0
Activator of(R)-2-hydroxyglutaryl-CoAdehydratase	Sinf_1308		1	0.97	0.96	0.92	0.06	0.92	0.07	0.07	0.06	0.06	0.06	0.06	0.06	0.07	0.06	0.06	0.07	0.06	0.06	0.06	0.92	0.06	5	-	1	0	0	0	0		1	1	1	0	1	0	0	0	0	0	0	0	0	0	0	0	0
endoribonuclease L-PSP, putative	Sinf_1309		1	0.98	0.98	0.96	0.96	0.96	0.17	0.17	0.15	0.33	0.34	0.14	0.91	0.91	0.91	0.84	0.14	0.88	0.88	0.88	0.94	0.14	13	-	1	0	0	0	1		1	1	1	1	1	0	0	0	0	0	0	1	1	1	1	0	1
preQ1-regulate dinosine-uridine nucleosidehydrolase	Sinf_1310		1	0.97	0.89	0.09	0.09	0.08	0.71	0.71	0.08	0.66	0.09	0.08	0.08	0.08	0.08	0.08	0.08	0.08	0.08	0.08	0.09	0.07	5	-	1	0	0	0	0		1	1	0	0	0	1	1	0	1	0	0	0	0	0	0	0	0
hypothetical protein	Sinf_1311		1	0.99	0.91	0.15	0.15	0.15	0.67	0.67	0.14	0.67	0.15	0.14	0.14	0.15	0.14	0.14	0.15	0.15	0.15	0.15	0.15	0.13	5	-	1	0	0	0	0		1	1	0	0	0	1	1	0	1	0	0	0	0	0	0	0	0
hypothetical protein	Sinf_1312		1	0.98	0.21	0.2	0.46	0.44	0.2	0.2	0.2	0.21	0.21	0.2	0.21	0.19	0.2	0.19	0.19	0.18	0.2	0.2	0.18	0.2	3	-	1	0	0	0	0		1	0	0	1	1	0	0	0	0	0	0	0	0	0	0	0	0
asparaginyl-tRNA synthetase, asnS	Sinf_1313		1	0.99	0.99	0.98	0.98	0.98	0.91	0.91	0.88	0.87	0.91	0.88	0.93	0.93	0.93	0.9	0.89	0.9	0.9	0.9	0.97	0.07	20	-	1	0	0	0	1		1	1	1	1	1	1	1	1	1	1	1	1	1	1	1	1	1
putative secreted protein	Sinf_1314		1	1	0.48	0.68	0.68	0.69	0.12	0.12	0.12	0.12	0.12	0.13	0.14	0.13	0.14	0.13	0.14	0.15	0.13	0.13	0.69	0.11	6	-	1	0	0	0	0		1	1	1	1	1	0	0	0	0	0	0	0	0	0	0	0	0
aspartate amino transferase, aspC	Sinf_1315		1	0.98	0.95	0.92	0.92	0.92	0.81	0.81	0.77	0.76	0.75	0.78	0.86	0.86	0.86	0.78	0.8	0.8	0.8	0.8	0.91	0.07	20	-	1	0	0	0	1		1	1	1	1	1	1	1	1	1	1	1	1	1	1	1	1	1
Conserved secreted protein	Sinf_1316		1	0.98	0.91	0.83	0.83	0.84	0.15	0.13	0.31	0.13	0.13	0.3	0.35	0.38	0.35	0.43	0.38	0.36	0.36	0.38	0.82	0.12	7	-	1	0	0	0	0		1	1	1	1	1	0	0	0	0	0	0	0	0	0	1	0	0
DnaQ family exonuclease/DinG family helicase	Sinf_1317		1	0.99	0.91	0.88	0.88	0.88	0.6	0.6	0.56	0.59	0.58	0.56	0.36	0.07	0.54	0.48	0.5	0.43	0.43	0.43	0.88	0.05	18	-	1	0	0	0	1		1	1	1	1	1	1	1	1	1	1	1	0	0	1	1	1	1
hydrolase	Sinf_1318		1	0.99	0.92	0.86	0.86	0.86	0.64	0.64	0.61	0.62	0.64	0.61	0.6	0.6	0.6	0.62	0.58	0.55	0.64	0.64	0.85	0.13	20	-	1	0	0	0	1		1	1	1	1	1	1	1	1	1	1	1	1	1	1	1	1	1
hypothetical protein, pseudogene,	Sinf_1319																										0		0	0	0		0	0	0	0	0	0	0	0	0	0	0	0	0	0	0	0	0
Cell division protein FtsX, ftsX	Sinf_1320		1	0.98	0.94	0.86	0.86	0.86	0.56	0.56	0.65	0.67	0.66	0.64	0.54	0.53	0.53	0.58	0.62	0.58	0.58	0.57	0.85	0.08	20	-	1	0	0	0	1		1	1	1	1	1	1	1	1	1	1	1	1	1	1	1	1	1
cell-division ATP-binding protein FtsE, ftsE	Sinf_1321		1	0.99	0.96	0.97	0.97	0.97	0.85	0.85	0.88	0.88	0.86	0.86	0.86	0.86	0.86	0.8	0.79	0.79	0.79	0.79	0.96	0.26	20	-	1	0	0	0	1		1	1	1	1	1	1	1	1	1	1	1	1	1	1	1	1	1
peptide chain release factor 2, prfB	Sinf_1322		1	0.99	0.99	0.99	0.99	0.95	0.31	0.9	0.91	0.89	0.9	0.91	0.94	0.94	0.94	0.86	0.85	0.86	0.86	0.86	0.31	0.08	18	-	1	0	0	0	1		1	1	1	1	1	0	1	1	1	1	1	1	1	1	1	1	1
HAD-superfamily hydrolase / phosphatase	Sinf_1323		1	0.99	0.88	0.79	0.79	0.77	0.48	0.48	0.46	0.42	0.42	0.47	0.5	0.5	0.5	0.12	0.11	0.11	0.12	0.12	0.51	0.09	15	-	1	0	0	0	1		1	1	1	1	1	1	1	1	1	1	1	1	1	1	0	0	0
cation transporter/ATPase	Sinf_1324		1	0.98	0.96	0.94	0.94	0.93	0.87	0.88	0.84	0.84	0.84	0.84	0.87	0.87	0.87	0.73	0.73	0.72	0.72	0.72	0.93	0.06	20	-	1	0	0	0	1		1	1	1	1	1	1	1	1	1	1	1	1	1	1	1	1	1
hypothetical protein conserved in bacteria	Sinf_1325		1	1	0.91	0.89	0.89	0.88	0.55	0.55	0.41	0.42	0.42	0.41	0.5	0.5	0.5	0.51	0.52	0.46	0.46	0.46	0.87	0.13	20	-	1	0	0	0	1		1	1	1	1	1	1	1	1	1	1	1	1	1	1	1	1	1
putative permease	Sinf_1326		1	0.98	0.91	0.87	0.87	0.11	0.67	0.68	0.12	0.66	0.65	0.12	0.1	0.1	0.1	0.11	0.09	0.11	0.11	0.11	0.86	0.09	9	-	1	0	0	0	0		1	1	1	1	0	1	1	0	1	1	0	0	0	0	0	0	0
HD superfamily phosphohydrolase	Sinf_1327		1	0.99	0.9	0.9	0.9	0.89	0.77	0.77	0.76	0.77	0.77	0.76	0.08	0.08	0.08	0.71	0.72	0.73	0.73	0.73	0.9	0.06	17	-	1	0	0	0	0		1	1	1	1	1	1	1	1	1	1	1	0	0	0	1	1	1
HAD-superfamily hydrolase / phosphatase	Sinf_1328		1	0.99	0.99	0.93	0.93	0.94	0.79	0.79	0.76	0.79	0.8	0.76	0.78	0.78	0.78	0.75	0.78	0.77	0.78	0.78	0.93	0.09	20	-	1	0	0	0	1		1	1	1	1	1	1	1	1	1	1	1	1	1	1	1	1	1
peptidoglycan FemAB like branched peptidesynthesis protein	Sinf_1329		1	0.99	0.97	0.96	0.96	0.96	0.69	0.69	0.64	0.64	0.65	0.64	0.48	0.48	0.48	0.47	0.48	0.39	0.4	0.4	0.95	0.07	19	-	1	0	0	0	1		1	1	1	1	1	1	1	1	1	1	1	1	1	1	1	1	0
tRNA-dependent lipid II-Ala--L-alanine ligase	Sinf_1330		1	0.95	0.57	0.56	0.56	0.56	0.47	0.47	0.49	0.45	0.46	0.5	0.49	0.49	0.49	0.47	0.46	0.49	0.49	0.49	0.56	0.08	20	-	1	0	0	0	1		1	1	1	1	1	1	1	1	1	1	1	1	1	1	1	1	1
triosephosphate isomerase, tpi	Sinf_1331		1	1	0.99	0.99	0.99	0.99	0.92	0.92	0.84	0.86	0.86	0.84	0.91	0.91	0.91	0.89	0.91	0.93	0.93	0.93	0.97	0.08	20	-	1	0	0	0	1		1	1	1	1	1	1	1	1	1	1	1	1	1	1	1	1	1
translation elongation factor Tu, tufA	Sinf_1332		1	0.99	0.97	0.96	0.96	0.96	0.96	0.97	0.96	0.96	0.95	0.96	0.98	0.98	0.98	0.97	0.96	0.97	0.97	0.97	0.96	0.14	20	-	1	0	0	0	1		1	1	1	1	1	1	1	1	1	1	1	1	1	1	1	1	1
cell-division protein FtsW, ftsW	Sinf_1333		1	0.97	0.92	0.9	0.9	0.89	0.79	0.79	0.78	0.79	0.79	0.79	0.72	0.72	0.72	0.67	0.69	0.63	0.64	0.64	0.89	0.07	20	-	1	0	0	0	1		1	1	1	1	1	1	1	1	1	1	1	1	1	1	1	1	1
phosphoenolpyruvate carboxylase, ppc	Sinf_1334		1	0.98	0.95	0.94	0.94	0.93	0.77	0.77	0.75	0.74	0.72	0.74	0.75	0.75	0.75	0.68	0.63	0.63	0.63	0.63	0.92	0.06	20	-	1	0	0	0	1		1	1	1	1	1	1	1	1	1	1	1	1	1	1	1	1	1
oligoendopeptidase F	Sinf_1335		1	0.99	0.95	0.65	0.92	0.92	0.83	0.83	0.18	0.83	0.84	0.83	0.18	0.18	0.18	0.82	0.83	0.81	0.8	0.8	0.91	0.07	16	-	1	0	0	0	0		1	1	1	1	1	1	1	0	1	1	1	0	0	0	1	1	1
glutathione peroxidase	Sinf_1336		1	1	0.92	0.93	0.93	0.92	0.12	0.12	0.73	0.77	0.76	0.75	0.12	0.12	0.12	0.62	0.12	0.72	0.7	0.7	0.92	0.11	14	-	1	0	0	0	0		1	1	1	1	1	0	0	1	1	1	1	0	0	0	1	0	1
Glycosyl hydrolases family 25	Sinf_1337		1	0.99	0.94	0.88	0.88	0.87	0.78	0.77	0.77	0.76	0.75	0.77	0.69	0.7	0.69	0.58	0.56	0.52	0.5	0.5	0.88	0.08	20	-	1	0	0	0	1		1	1	1	1	1	1	1	1	1	1	1	1	1	1	1	1	1
autolysin; amidase	Sinf_1338		1	0.98	0.65	0.8	0.8	0.8	0.1	0.1	0.1	0.1	0.09	0.1	0.1	0.1	0.1	0.11	0.1	0.11	0.12	0.12	0.79	0.09	6	-	1	0	0	0	0		1	1	1	1	1	0	0	0	0	0	0	0	0	0	0	0	0
ebsC family protein, putative	Sinf_1339		1	0.99	0.94	0.99	0.99	0.98	0.77	0.77	0.73	0.77	0.79	0.74	0.78	0.78	0.78	0.72	0.73	0.72	0.71	0.71	0.14	0.13	19	-	1	0	0	0	1		1	1	1	1	1	1	1	1	1	1	1	1	1	1	1	1	1
phosphoglycerate mutase-like protein	Sinf_1340		1	0.99	0.82	0.97	0.97	0.98	0.61	0.61	0.63	0.59	0.6	0.64	0.59	0.59	0.59	0.6	0.62	0.62	0.61	0.61	0.97	0.09	20	-	1	0	0	0	1		1	1	1	1	1	1	1	1	1	1	1	1	1	1	1	1	1
HAD-superfamily hydrolase/phosphatase	Sinf_1341		1	1	0.97	0.99	0.99	0.99	0.94	0.94	0.91	0.94	0.94	0.91	0.9	0.9	0.9	0.1	0.11	0.1	0.11	0.11	0.99	0.08	15	-	1	0	0	0	1		1	1	1	1	1	1	1	1	1	1	1	1	1	1	0	0	0
lysyl-tRNA synthetase, lysS	Sinf_1342		1	0.99	0.98	0.97	0.97	0.96	0.9	0.9	0.87	0.89	0.88	0.88	0.91	0.91	0.91	0.9	0.86	0.89	0.89	0.89	0.96	0.07	20	-	1	0	0	0	1		1	1	1	1	1	1	1	1	1	1	1	1	1	1	1	1	1
HTH-type transcriptional regulator rgg	Sinf_1343		1	0.4	0.2	0.44	0.44	0.21	0.23	0.24	0.24	0.25	0.23	0.26	0.29	0.3	0.3	0.46	0.14	0.22	0.23	0.23	0.23	0.09	4	-	0	0	0	0	0		0	0	1	1	0	0	0	0	0	0	0	0	0	0	1	0	0
radical SAM domain protein	Sinf_1344	R9, approx 1379449-1405381bp, approx 25.9kb	1	0.11	0.1	0.1	0.1	0.1	0.11	0.11	0.1	0.11	0.1	0.1	0.14	0.14	0.14	0.09	0.1	0.09	0.1	0.1	0.11	0.08	0	unique	0	0	0	0	0		0	0	0	0	0	0	0	0	0	0	0	0	0	0	0	0	0
Choline/ethanolamine kinase	Sinf_1345		1	0.09	0.08	0.08	0.08	0.09	0.07	0.07	0.08	0.08	0.08	0.08	0.07	0.08	0.07	0.08	0.08	0.09	0.09	0.09	0.08	0.08	0	unique	0	0	0	0	0		0	0	0	0	0	0	0	0	0	0	0	0	0	0	0	0	0
hypothetical protein	Sinf_1346		1	0.11	0.12	0.11	0.11	0.11	0.11	0.11	0.1	0.11	0.11	0.11	0.13	0.12	0.13	0.12	0.12	0.12	0.12	0.12	0.11	0.11	0	unique	0	0	0	0	0		0	0	0	0	0	0	0	0	0	0	0	0	0	0	0	0	0
hypothetical protein	Sinf_1347		1	0.11	0.1	0.11	0.11	0.11	0.11	0.11	0.11	0.11	0.11	0.11	0.11	0.11	0.11	0.11	0.11	0.1	0.1	0.1	0.12	0.09	0	unique	0	0	0	0	0		0	0	0	0	0	0	0	0	0	0	0	0	0	0	0	0	0
hypothetical protein	Sinf_1348		1	0.09	0.1	0.11	0.09	0.09	0.11	0.11	0.09	0.1	0.1	0.09	0.1	0.09	0.1	0.11	0.09	0.43	0.09	0.09	0.09	0.09	1	-	0	0	1	0	0		0	0	0	0	0	0	0	0	0	0	0	0	0	0	0	0	1
putative transcriptional regulator	Sinf_1349		1	0.1	0.1	0.34	0.33	0.1	0.11	0.11	0.1	0.1	0.09	0.1	0.1	0.1	0.1	0.1	0.09	0.1	0.12	0.12	0.1	0.09	0	unique	0	0	0	0	0		0	0	0	0	0	0	0	0	0	0	0	0	0	0	0	0	0
putative transcriptional regulator	Sinf_1350		1	0.42	0.37	0.38	0.38	0.4	0.4	0.42	0.39	0.39	0.38	0.41	0.36	0.36	0.36	0.41	0.43	0.45	0.31	0.31	0.34	0.33	8	-	1	0	0	0	0		1	0	0	0	0	0	1	0	0	0	1	0	0	0	1	1	1
Transposase, inactivated derivative	Sinf_1351		1	0.26	0.22	0.18	0.18	0.18	0.39	0.38	0.19	0.38	0.35	0.24	0.27	0.67	0.27	0.18	0.2	0.2	0.2	0.2	1	0.16	2	-	0	0	1	0	1		0	0	0	0	0	0	0	0	0	0	0	0	1	0	0	0	0
transposase for insertion sequence elementIS981J	Sinf_1352		1	0.98	0.26	0.22	0.23	0.23	0.29	0.23	0.26	0.3	0.24	0.26	0.26	0.34	0.26	0.19	0.25	0.23	0.11	0.17	0.98	0.08	2	-	1	0	0	0	0		1	0	0	0	0	0	0	0	0	0	0	0	0	0	0	0	0
Primosomal protein N' (replicationfactorY)-superfamily II helicase	Sinf_1353		1	0.12	0.11	0.13	0.12	0.12	0.13	0.13	0.13	0.11	0.11	0.11	0.13	0.11	0.11	0.12	0.12	0.11	0.11	0.11	0.13	0.11	0	unique	0	0	0	0	0		0	0	0	0	0	0	0	0	0	0	0	0	0	0	0	0	0
hypothetical protein	Sinf_1354		1	0.25	0.25	0.25	0.25	0.26	0.26	0.26	0.26	0.25	0.29	0.23	0.25	0.25	0.25	0.25	0.27	0.25	0.26	0.26	0.25	0.23	0	unique	0	0	0	0	0		0	0	0	0	0	0	0	0	0	0	0	0	0	0	0	0	0
hypothetical protein	Sinf_1355		1	0.16	0.15	0.18	0.18	0.17	0.16	0.17	0.17	0.15	0.15	0.17	0.16	0.15	0.19	0.16	0.16	0.17	0.17	0.17	0.15	0.16	0	unique	0	0	0	0	0		0	0	0	0	0	0	0	0	0	0	0	0	0	0	0	0	0
hypothetical protein	Sinf_1356		1	0.24	0.23	0.35	0.35	0.23	0.23	0.23	0.21	0.22	0.22	0.2	0.22	0.22	0.22	0.24	0.21	0.25	0.23	0.23	0.23	0.2	0	unique	0	0	0	0	0		0	0	0	0	0	0	0	0	0	0	0	0	0	0	0	0	0
putative transcriptional regulator	Sinf_1357		1	0.4	0.4	0.48	0.44	0.37	0.46	0.41	0.36	0.33	0.32	0.31	0.36	0.36	0.36	0.38	0.34	0.5	0.26	0.26	0.37	0.23	7	-	0	0	0	0	0		0	0	1	1	0	1	1	0	0	0	0	0	0	0	0	0	1
putative transfer protein	Sinf_1358		1	0.15	0.16	0.44	0.52	0.16	0.46	0.17	0.15	0.17	0.15	0.15	0.16	0.16	0.16	0.16	0.16	0.16	0.15	0.15	0.15	0.13	3	-	0	0	1	0	0		0	0	1	1	0	1	0	0	0	0	0	0	0	0	0	0	0
putative transfer protein	Sinf_1359		1	0.13	0.14	0.38	0.45	0.13	0.41	0.14	0.15	0.15	0.14	0.14	0.14	0.14	0.14	0.14	0.14	0.14	0.16	0.16	0.13	0.12	2	-	0	0	1	0	0		0	0	0	1	0	1	0	0	0	0	0	0	0	0	0	0	0
FtsK/SpoIIIE family protein	Sinf_1360		1	0.12	0.09	0.3	0.3	0.22	0.31	0.08	0.1	0.09	0.08	0.13	0.09	0.09	0.09	0.09	0.09	0.21	0.1	0.1	0.09	0.07	0	unique	0	0	0	0	0		0	0	0	0	0	0	0	0	0	0	0	0	0	0	0	0	0
transcriptoinal regulator, Cro/Cl family, pseudogene,	Sinf_1361																										0		0	0	0		0	0	0	0	0	0	0	0	0	0	0	0	0	0	0	0	0
hypothetical protein	Sinf_1362		1	0.12	0.12	0.13	0.15	0.12	0.2	0.13	0.13	0.13	0.12	0.12	0.12	0.12	0.11	0.13	0.13	0.13	0.12	0.12	0.12	0.11	0	unique	0	0	0	0	0		0	0	0	0	0	0	0	0	0	0	0	0	0	0	0	0	0
putative transposon protein	Sinf_1363		1	0.09	0.09	0.2	0.24	0.09	0.21	0.1	0.1	0.1	0.1	0.1	0.09	0.09	0.09	0.09	0.1	0.11	0.1	0.1	0.09	0.08	0	unique	0	0	0	0	0		0	0	0	0	0	0	0	0	0	0	0	0	0	0	0	0	0
hypothetical protein	Sinf_1364		1	0.19	0.19	0.36	0.37	0.2	0.57	0.19	0.2	0.19	0.19	0.21	0.19	0.19	0.19	0.19	0.2	0.2	0.19	0.19	0.2	0.17	1	-	0	0	1	0	0		0	0	0	0	0	1	0	0	0	0	0	0	0	0	0	0	0
hypothetical protein	Sinf_1365		1	0.12	0.12	0.6	0.6	0.13	0.64	0.13	0.14	0.13	0.13	0.14	0.12	0.12	0.12	0.13	0.13	0.13	0.13	0.13	0.12	0.11	3	-	0	0	1	0	0		0	0	1	1	0	1	0	0	0	0	0	0	0	0	0	0	0
conjugative transposon protein	Sinf_1366		1	0.06	0.06	0.67	0.67	0.14	0.63	0.07	0.07	0.06	0.06	0.06	0.06	0.06	0.06	0.07	0.06	0.15	0.06	0.06	0.06	0.05	3	-	0	0	1	0	0		0	0	1	1	0	1	0	0	0	0	0	0	0	0	0	0	0
membrane protein, putative	Sinf_1367		1	0.11	0.06	0.35	0.36	0.07	0.37	0.06	0.06	0.06	0.06	0.06	0.06	0.07	0.07	0.07	0.06	0.09	0.07	0.07	0.06	0.06	0	unique	0	0	0	0	0		0	0	0	0	0	0	0	0	0	0	0	0	0	0	0	0	0
hypothetical protein	Sinf_1368		1	0.5	0.17	0.18	0.18	0.19	0.18	0.18	0.2	0.18	0.19	0.2	0.18	0.18	0.18	0.18	0.18	0.18	0.19	0.19	0.2	0.16	1	-	1	1	0	0	0		1	0	0	0	0	0	0	0	0	0	0	0	0	0	0	0	0
Surface antigen	Sinf_1369		1	0.69	0.14	0.25	0.27	0.15	0.14	0.24	0.12	0.13	0.13	0.12	0.1	0.1	0.1	0.1	0.11	0.11	0.12	0.12	0.26	0.07	1	-	1	1	0	0	0		1	0	0	0	0	0	0	0	0	0	0	0	0	0	0	0	0
Excisionase from transposon Tn916	Sinf_1370		1	0.19	0.18	0.17	0.41	0.41	0.41	0.2	0.18	0.22	0.23	0.18	0.17	0.18	0.17	0.18	0.17	0.21	0.19	0.19	0.18	0.18	3	-	0	0	1	0	0		0	0	0	1	1	1	0	0	0	0	0	0	0	0	0	0	0
phage integrase family, pseudogene,	Sinf_1371																										0		0	0	0		0	0	0	0	0	0	0	0	0	0	0	0	0	0	0	0	0
Site-specific recombinase XerD	Sinf_1372		1	0.27	0.32	0.32	0.34	0.34	0.34	0.31	0.28	0.34	0.28	0.24	0.23	0.25	0.25	0.31	0.32	0.26	0.26	0.26	0.25	0.23	0	unique	0	0	0	0	0		0	0	0	0	0	0	0	0	0	0	0	0	0	0	0	0	0
permease of the major facilitator superfamily	Sinf_1373		1	0.87	0.11	0.8	0.8	0.12	0.13	0.13	0.11	0.1	0.1	0.14	0.09	0.1	0.09	0.09	0.1	0.13	0.1	0.1	0.11	0.13	3	-	1	0	0	0	0		1	0	1	1	0	0	0	0	0	0	0	0	0	0	0	0	0
permease of the major facilitator superfamily	Sinf_1374		1	0.9	0.27	0.65	0.65	0.34	0.33	0.33	0.29	0.43	0.43	0.28	0.29	0.28	0.29	0.37	0.37	0.36	0.3	0.3	0.32	0.32	5	-	1	0	0	0	0		1	0	1	1	0	0	0	0	1	1	0	0	0	0	0	0	0
permease of the major facilitator superfamily	Sinf_1375		1	0.79	0.19	0.85	0.85	0.25	0.19	0.19	0.2	0.21	0.23	0.2	0.16	0.19	0.17	0.23	0.27	0.28	0.21	0.21	0.23	0.32	3	-	1	0	0	0	0		1	0	1	1	0	0	0	0	0	0	0	0	0	0	0	0	0
transcriptional regulator, TetR family	Sinf_1376		1	0.96	0.2	0.79	0.79	0.29	0.18	0.18	0.28	0.25	0.26	0.28	0.2	0.2	0.2	0.25	0.29	0.21	0.19	0.19	0.29	0.13	3	-	1	0	0	0	0		1	0	1	1	0	0	0	0	0	0	0	0	0	0	0	0	0
HAD-superfamily hydrolase/phosphatase	Sinf_1377		1	0.87	0.84	0.82	0.82	0.82	0.12	0.11	0.13	0.11	0.11	0.11	0.23	0.12	0.23	0.1	0.11	0.11	0.1	0.11	0.82	0.1	6	-	1	0	0	0	0		1	1	1	1	1	0	0	0	0	0	0	0	0	0	0	0	0
hypothetical protein conserved in bacteria	Sinf_1378		1	0.98	0.98	0.97	0.97	0.98	0.83	0.83	0.88	0.85	0.84	0.88	0.78	0.78	0.77	0.79	0.81	0.34	0.79	0.79	0.98	0.19	19	-	1	0	0	0	1		1	1	1	1	1	1	1	1	1	1	1	1	1	1	1	1	0
hypothetical protein	Sinf_1379		1	0.38	0.86	0.73	0.73	0.73	0.19	0.19	0.35	0.16	0.17	0.23	0.17	0.18	0.17	0.36	0.43	0.35	0.35	0.35	0.74	0.17	6	-	0	0	1	0	0		0	1	1	1	1	0	0	0	0	0	0	0	0	0	0	1	0
protease/ peptidase (collagenase)	Sinf_1380		1	0.98	0.98	0.94	0.94	0.93	0.86	0.86	0.87	0.86	0.85	0.87	0.81	0.81	0.81	0.78	0.8	0.8	0.8	0.8	0.93	0.07	20	-	1	0	0	0	1		1	1	1	1	1	1	1	1	1	1	1	1	1	1	1	1	1
Collagenase and related protease	Sinf_1381		1	0.98	0.94	0.92	0.92	0.92	0.77	0.78	0.72	0.73	0.73	0.72	0.68	0.67	0.68	0.72	0.74	0.73	0.72	0.72	0.91	0.07	20	-	1	0	0	0	1		1	1	1	1	1	1	1	1	1	1	1	1	1	1	1	1	1
transposase IS1239	Sinf_1382		1	0.69	0.26	0.08	0.08	0.99	0.16	0.16	0.09	0.71	0.08	0.95	0.71	0.08	0.71	0.09	0.51	0.16	0.69	0.69	0.82	0.08	10	-	1	0	0	0	1		1	0	0	0	1	0	0	0	1	0	1	1	0	1	0	1	0
Protein of unknown function (DUF3270)	Sinf_1383		1	0.99	0.91	0.85	0.85	0.85	0.57	0.57	0.56	0.53	0.54	0.56	0.29	0.29	0.29	0.24	0.21	0.25	0.25	0.25	0.83	0.14	12	-	1	0	0	0	0		1	1	1	1	1	1	1	1	1	1	1	0	0	0	0	0	0
Gas vesicle protein	Sinf_1384		1	0.93	0.8	0.75	0.75	0.74	0.52	0.52	0.42	0.44	0.42	0.43	0.38	0.38	0.38	0.34	0.32	0.22	0.21	0.21	0.73	0.13	12	-	1	0	0	0	0		1	1	1	1	1	1	1	1	1	1	1	0	0	0	0	0	0
hypothetical protein, containing a divergent version of themethyl-accepting chemotaxis-like domain protein	Sinf_1385		1	0.97	0.92	0.84	0.84	0.84	0.65	0.65	0.6	0.6	0.62	0.6	0.58	0.58	0.58	0.49	0.47	0.46	0.46	0.46	0.83	0.12	20	-	1	0	0	0	1		1	1	1	1	1	1	1	1	1	1	1	1	1	1	1	1	1
prolipoprotein diacylglyceryl transferase, lgt	Sinf_1386		1	0.99	0.95	0.89	0.89	0.87	0.79	0.79	0.72	0.73	0.7	0.72	0.67	0.67	0.67	0.7	0.76	0.71	0.71	0.71	0.89	0.09	20	-	1	0	0	0	1		1	1	1	1	1	1	1	1	1	1	1	1	1	1	1	1	1
HPr (Serine) kinase/phosphorylase, hprK	Sinf_1387		1	0.98	0.96	0.93	0.93	0.93	0.86	0.86	0.85	0.85	0.86	0.85	0.79	0.79	0.79	0.79	0.79	0.77	0.78	0.78	0.92	0.1	20	-	1	0	0	0	1		1	1	1	1	1	1	1	1	1	1	1	1	1	1	1	1	1
Putative stress-responsive transcriptionalregulator	Sinf_1388		1	0.98	0.93	0.94	0.94	0.94	0.64	0.64	0.69	0.68	0.67	0.69	0.46	0.46	0.46	0.52	0.48	0.45	0.48	0.48	0.91	0.12	20	-	1	0	0	0	1		1	1	1	1	1	1	1	1	1	1	1	1	1	1	1	1	1
hypothetical protein conserved in bacteria	Sinf_1389		1	0.97	0.76	0.81	0.82	0.81	0.66	0.66	0.64	0.65	0.66	0.64	0.68	0.68	0.68	0.68	0.67	0.64	0.13	0.66	0.8	0.1	19	-	1	0	0	0	1		1	1	1	1	1	1	1	1	1	1	1	1	1	1	1	1	1
S1 RNA binding domain protein	Sinf_1390		1	0.98	0.94	0.93	0.93	0.92	0.79	0.79	0.78	0.79	0.79	0.78	0.81	0.81	0.81	0.77	0.77	0.77	0.76	0.76	0.92	0.06	20	-	1	0	0	0	1		1	1	1	1	1	1	1	1	1	1	1	1	1	1	1	1	1
hypothetical protein	Sinf_1391		1	0.94	0.73	0.74	0.74	0.74	0.5	0.5	0.35	0.35	0.37	0.35	0.26	0.35	0.26	0.41	0.25	0.34	0.34	0.27	0.74	0.21	9	-	1	0	0	0	0		1	1	1	1	1	1	1	0	0	0	0	0	0	0	1	0	0
permease	Sinf_1392		1	0.99	0.89	0.9	0.9	0.91	0.83	0.83	0.81	0.79	0.8	0.81	0.7	0.72	0.71	0.67	0.67	0.66	0.65	0.65	0.91	0.09	20	-	1	0	0	0	1		1	1	1	1	1	1	1	1	1	1	1	1	1	1	1	1	1
TIGR03943 family protein	Sinf_1393		1	0.99	0.91	0.88	0.88	0.88	0.82	0.83	0.77	0.79	0.79	0.54	0.72	0.72	0.71	0.68	0.67	0.67	0.66	0.66	0.88	0.08	20	-	1	0	0	0	1		1	1	1	1	1	1	1	1	1	1	1	1	1	1	1	1	1
hypothetical protein	Sinf_1394		1	0.96	0.67	0.61	0.61	0.59	0.25	0.25	0.23	0.27	0.27	0.23	0.25	0.25	0.24	0.24	0.24	0.25	0.24	0.24	0.54	0.21	6	-	1	0	0	0	0		1	1	1	1	1	0	0	0	0	0	0	0	0	0	0	0	0
signal recognition particle-docking protein, ftsY	Sinf_1395		1	0.97	0.84	0.79	0.79	0.78	0.72	0.72	0.67	0.68	0.69	0.67	0.72	0.72	0.72	0.67	0.65	0.69	0.69	0.69	0.78	0.08	20	-	1	0	0	0	1		1	1	1	1	1	1	1	1	1	1	1	1	1	1	1	1	1
HAD-superfamily hydrolase / phosphatase	Sinf_1396		1	0.93	0.91	0.82	0.82	0.82	0.62	0.62	0.61	0.6	0.6	0.61	0.63	0.63	0.62	0.49	0.5	0.5	0.5	0.5	0.81	0.09	20	-	1	0	0	0	1		1	1	1	1	1	1	1	1	1	1	1	1	1	1	1	1	1
HAD-superfamily hydrolase / phosphatase	Sinf_1397		1	0.98	0.92	0.82	0.82	0.67	0.59	0.59	0.49	0.28	0.51	0.49	0.47	0.47	0.47	0.48	0.46	0.43	0.45	0.45	0.82	0.09	19	-	1	0	0	0	1		1	1	1	1	1	1	1	1	0	1	1	1	1	1	1	1	1
hypothetical protein, pseudogene,	Sinf_1398																										0		0	0	0		0	0	0	0	0	0	0	0	0	0	0	0	0	0	0	0	0
MutT/NudX family protein (putative)	Sinf_1399		1	0.63	0.91	0.14	0.14	0.88	0.18	0.18	0.2	0.2	0.12	0.2	0.17	0.55	0.18	0.53	0.5	0.15	0.16	0.16	0.89	0.13	7	-	1	0	0	0	1		1	1	0	0	1	0	0	0	0	0	0	0	1	0	1	1	0
Chromosome segregation protein SMC, smc	Sinf_1400		1	0.99	0.9	0.87	0.87	0.86	0.68	0.68	0.63	0.64	0.62	0.63	0.61	0.61	0.61	0.61	0.59	0.6	0.6	0.6	0.87	0.05	20	-	1	0	0	0	1		1	1	1	1	1	1	1	1	1	1	1	1	1	1	1	1	1
Ribonuclease III, rncS	Sinf_1401		1	1	0.96	0.97	0.97	0.97	0.8	0.8	0.77	0.79	0.77	0.77	0.7	0.7	0.7	0.72	0.73	0.71	0.7	0.7	0.96	0.09	20	-	1	0	0	0	1		1	1	1	1	1	1	1	1	1	1	1	1	1	1	1	1	1
metallo-beta-lactamase superfamily protein	Sinf_1402		1	0.99	0.94	0.92	0.92	0.91	0.86	0.85	0.85	0.83	0.82	0.84	0.81	0.81	0.81	0.79	0.79	0.8	0.79	0.79	0.9	0.11	20	-	1	0	0	0	1		1	1	1	1	1	1	1	1	1	1	1	1	1	1	1	1	1
essential two-component sensor histidine kinase, walK	Sinf_1403		1	0.99	0.97	0.96	0.96	0.95	0.8	0.8	0.8	0.79	0.79	0.81	0.74	0.74	0.74	0.65	0.68	0.67	0.66	0.66	0.94	0.17	20	-	1	0	0	0	1		1	1	1	1	1	1	1	1	1	1	1	1	1	1	1	1	1
essential two-component response regulator, walR	Sinf_1404		1	0.99	0.98	0.98	0.98	0.99	0.91	0.91	0.91	0.92	0.91	0.91	0.87	0.88	0.87	0.82	0.8	0.79	0.79	0.79	0.97	0.38	20	-	1	0	0	0	1		1	1	1	1	1	1	1	1	1	1	1	1	1	1	1	1	1
amino acid ABC transporter, ATP-binding protein	Sinf_1405		1	0.99	0.97	0.97	0.97	0.97	0.84	0.85	0.53	0.82	0.53	0.53	0.85	0.85	0.85	0.88	0.54	0.84	0.55	0.55	0.95	0.23	20	-	1	0	0	0	1		1	1	1	1	1	1	1	1	1	1	1	1	1	1	1	1	1
ABC transporter, amino acid binding protein	Sinf_1406		1	0.99	0.83	0.99	0.99	0.98	0.6	0.61	0.21	0.62	0.19	0.21	0.67	0.67	0.67	0.57	0.21	0.52	0.51	0.51	0.98	0.1	16	-	1	0	0	0	1		1	1	1	1	1	1	1	0	1	0	0	1	1	1	1	0	1
amino acid ABC transporter, permease protein	Sinf_1407		1	0.99	0.98	0.99	0.99	0.98	0.78	0.77	0.32	0.72	0.31	0.32	0.83	0.83	0.83	0.67	0.3	0.39	0.64	0.64	0.98	0.1	15	-	1	0	0	0	1		1	1	1	1	1	1	1	0	1	0	0	1	1	1	1	0	0
amino acid ABC transporter,integral membraneprotein	Sinf_1408		1	1	0.96	0.96	0.96	0.95	0.8	0.81	0.27	0.53	0.27	0.27	0.81	0.81	0.81	0.8	0.28	0.78	0.78	0.78	0.97	0.11	16	-	1	0	0	0	1		1	1	1	1	1	1	1	0	1	0	0	1	1	1	1	0	1
hypothetical protein	Sinf_1409		1	1	0.9	0.88	0.88	0.85	0.34	0.34	0.59	0.59	0.22	0.59	0.12	0.12	0.12	0.36	0.36	0.36	0.37	0.37	0.86	0.1	9	-	1	0	0	0	0		1	1	1	1	1	0	0	1	1	0	1	0	0	0	0	0	0
hypothetical protein	Sinf_1410		1	0.98	0.52	0.46	0.31	0.45	0.27	0.28	0.2	0.19	0.19	0.2	0.29	0.33	0.29	0.2	0.19	0.17	0.18	0.18	0.45	0.15	5	-	1	0	0	0	0		1	1	1	0	1	0	0	0	0	0	0	0	0	0	0	0	0
sensor histidine kinase (two component system)	Sinf_1411		1	0.88	0.8	0.72	0.71	0.71	0.27	0.27	0.14	0.14	0.14	0.14	0.13	0.13	0.13	0.13	0.14	0.13	0.14	0.14	0.46	0.13	6	-	1	0	0	0	0		1	1	1	1	1	0	0	0	0	0	0	0	0	0	0	0	0
two-component response regulator	Sinf_1412		1	0.99	0.86	0.81	0.81	0.81	0.52	0.52	0.35	0.35	0.35	0.35	0.34	0.34	0.34	0.37	0.36	0.37	0.38	0.38	0.8	0.33	8	-	1	0	0	0	0		1	1	1	1	1	1	1	0	0	0	0	0	0	0	0	0	0
contains cation-transporting ATPase domainprotein	Sinf_1413	R10 approx 1444107-1448503bp, approx 4.4kb	1	0.96	0.22	0.18	0.18	0.22	0.2	0.2	0.18	0.18	0.19	0.18	0.37	0.37	0.37	0.35	0.49	0.36	0.37	0.37	0.23	0.09	2	-	1	0	0	0	0		1	0	0	0	0	0	0	0	0	0	0	0	0	0	0	1	0
cation-transporting ATPase	Sinf_1414		1	0.97	0.15	0.16	0.16	0.16	0.15	0.15	0.15	0.15	0.15	0.15	0.3	0.29	0.3	0.3	0.42	0.3	0.3	0.3	0.17	0.07	2	-	1	0	0	0	0		1	0	0	0	0	0	0	0	0	0	0	0	0	0	0	1	0
Protein of unknown function (DUF3114)	Sinf_1415		1	0.99	0.72	0.7	0.71	0.7	0.35	0.35	0.39	0.4	0.37	0.39	0.31	0.31	0.31	0.31	0.09	0.09	0.09	0.09	0.7	0.07	7	-	1	0	0	0	0		1	1	1	1	1	0	0	0	0	0	0	0	0	0	0	0	0
transcriptional regulator, TetR family	Sinf_1416		1	1	0.78	0.83	0.83	0.17	0.18	0.18	0.19	0.19	0.18	0.19	0.17	0.17	0.17	0.19	0.2	0.21	0.18	0.18	0.18	0.13	4	-	1	0	0	0	0		1	1	1	1	0	0	0	0	0	0	0	0	0	0	0	0	0
myosin-crossreactive streptococcal antigen	Sinf_1417		1	0.99	0.34	0.89	0.89	0.07	0.59	0.59	0.06	0.57	0.57	0.06	0.06	0.06	0.06	0.06	0.06	0.06	0.06	0.06	0.58	0.06	8	-	1	0	0	0	0		1	0	1	1	0	1	1	0	1	1	0	0	0	0	0	0	0
pectate lyase related protein,polysaccharidelyase family	Sinf_1418		1	0.71	0.5	0.63	0.63	0.07	0.08	0.08	0.07	0.08	0.08	0.07	0.07	0.07	0.07	0.08	0.08	0.09	0.08	0.08	0.42	0.07	5	-	1	0	0	0	0		1	1	1	1	0	0	0	0	0	0	0	0	0	0	0	0	0
Threonyl-tRNA synthetase, thrS	Sinf_1419		1	0.99	0.99	0.98	0.98	0.97	0.88	0.88	0.88	0.88	0.88	0.88	0.9	0.9	0.9	0.9	0.86	0.89	0.89	0.89	0.97	0.06	20	-	1	0	0	0	1		1	1	1	1	1	1	1	1	1	1	1	1	1	1	1	1	1
sugar/glucosyl transferase	Sinf_1420		1	1	0.94	0.9	0.9	0.89	0.72	0.72	0.75	0.73	0.72	0.75	0.61	0.61	0.61	0.63	0.64	0.62	0.62	0.62	0.9	0.07	20	-	1	0	0	0	1		1	1	1	1	1	1	1	1	1	1	1	1	1	1	1	1	1
glycosyl transferase, group 1 family protein	Sinf_1421		1	0.99	0.95	0.89	0.89	0.88	0.76	0.76	0.75	0.73	0.74	0.75	0.63	0.62	0.62	0.61	0.65	0.17	0.17	0.17	0.89	0.07	17	-	1	0	0	0	1		1	1	1	1	1	1	1	1	1	1	1	1	1	1	1	1	0
Catabolite control protein A (ccpA), ccpA	Sinf_1422		1	0.99	0.98	0.96	0.96	0.95	0.92	0.92	0.93	0.93	0.92	0.93	0.87	0.88	0.88	0.81	0.81	0.8	0.79	0.79	0.96	0.1	20	-	1	0	0	0	1		1	1	1	1	1	1	1	1	1	1	1	1	1	1	1	1	1
hypothetical protein	Sinf_1423		1	0.99	0.2	0.22	0.22	0.2	0.21	0.23	0.21	0.22	0.22	0.21	0.24	0.21	0.26	0.17	0.22	0.23	0.22	0.22	0.19	0.18	1	-	1	1	0	0	0		1	0	0	0	0	0	0	0	0	0	0	0	0	0	0	0	0
proline dipeptidase, pepQ	Sinf_1424		1	0.99	0.96	0.94	0.94	0.94	0.84	0.84	0.82	0.82	0.83	0.27	0.81	0.81	0.81	0.74	0.73	0.75	0.74	0.74	0.93	0.08	19	-	1	0	0	0	1		1	1	1	1	1	1	1	1	1	1	0	1	1	1	1	1	1
NTP pyrophospho-hydrolases containingaZn-finger, probably nucleic-acid-binding protein	Sinf_1425		1	0.58	0.13	0.87	0.87	0.27	0.16	0.16	0.12	0.13	0.13	0.12	0.12	0.12	0.12	0.15	0.16	0.15	0.15	0.15	0.14	0.09	3	-	1	0	0	0	0		1	0	1	1	0	0	0	0	0	0	0	0	0	0	0	0	0
hypothetical protein	Sinf_1426		1	1	0.67	0.42	0.42	0.42	0.23	0.24	0.23	0.23	0.23	0.22	0.21	0.23	0.21	0.21	0.23	0.21	0.22	0.22	0.24	0.19	5	-	1	0	0	0	0		1	1	1	1	1	0	0	0	0	0	0	0	0	0	0	0	0
Transcriptional Regulator, LysR family protein	Sinf_1427		1	0.52	0.61	0.47	0.47	0.47	0.26	0.26	0.2	0.19	0.19	0.2	0.21	0.21	0.21	0.2	0.23	0.19	0.19	0.19	0.22	0.19	5	-	1	0	0	0	0		1	1	1	1	1	0	0	0	0	0	0	0	0	0	0	0	0
Uncharacterized membrane protein, putativeNa+channel or pump	Sinf_1428		1	0.96	0.97	0.85	0.85	0.84	0.18	0.18	0.11	0.12	0.12	0.11	0.56	0.21	0.56	0.13	0.12	0.12	0.12	0.12	0.12	0.1	7	-	1	0	0	0	1		1	1	1	1	1	0	0	0	0	0	0	1	0	1	0	0	0
regulatory protein, MarR	Sinf_1429		1	0.95	0.58	0.46	0.46	0.44	0.2	0.2	0.24	0.25	0.21	0.24	0.16	0.16	0.17	0.19	0.2	0.15	0.15	0.15	0.19	0.13	5	-	1	0	0	0	0		1	1	1	1	1	0	0	0	0	0	0	0	0	0	0	0	0
nitroreductase	Sinf_1430		1	0.99	0.89	0.9	0.9	0.89	0.7	0.7	0.68	0.66	0.66	0.68	0.15	0.15	0.15	0.11	0.12	0.15	0.14	0.14	0.89	0.09	12	-	1	0	0	0	0		1	1	1	1	1	1	1	1	1	1	1	0	0	0	0	0	0
glutathione reductase-like protein	Sinf_1431		1	0.98	0.76	0.22	0.22	0.22	0.24	0.23	0.23	0.23	0.23	0.23	0.23	0.23	0.23	0.24	0.22	0.24	0.21	0.21	0.22	0.07	2	-	1	0	0	0	0		1	1	0	0	0	0	0	0	0	0	0	0	0	0	0	0	0
Bacterioferritin (cytochrome b1)	Sinf_1432		1	0.88	0.61	0.14	0.14	0.13	0.13	0.13	0.13	0.12	0.12	0.13	0.13	0.13	0.14	0.15	0.15	0.12	0.13	0.13	0.13	0.12	2	-	1	0	0	0	0		1	1	0	0	0	0	0	0	0	0	0	0	0	0	0	0	0
Organic hydroperoxide resistance transcriptional regulator, pseudogene,	Sinf_1433																										0		0	0	0		0	0	0	0	0	0	0	0	0	0	0	0	0	0	0	0	0
SsrA-binding protein, smpB	Sinf_1434		1	0.99	0.97	0.98	0.98	0.97	0.89	0.89	0.85	0.85	0.86	0.85	0.9	0.9	0.9	0.83	0.78	0.79	0.79	0.79	0.98	0.13	20	-	1	0	0	0	1		1	1	1	1	1	1	1	1	1	1	1	1	1	1	1	1	1
VacB/Rnb family exoribonuclease, vacB	Sinf_1435		1	0.99	0.95	0.93	0.93	0.92	0.8	0.8	0.73	0.78	0.78	0.73	0.75	0.75	0.75	0.67	0.66	0.69	0.68	0.68	0.92	0.06	20	-	1	0	0	0	1		1	1	1	1	1	1	1	1	1	1	1	1	1	1	1	1	1
protein translocase subunit SecG, secG	Sinf_1436		1	1	0.98	0.98	0.98	0.97	0.87	0.87	0.95	0.98	0.96	0.95	0.79	0.8	0.79	0.72	0.71	0.74	0.74	0.74	0.98	0.19	20	-	1	0	0	0	1		1	1	1	1	1	1	1	1	1	1	1	1	1	1	1	1	1
substrate transporter :Major facilitatorsuperfamily (multi-drug resistanceprotein)	Sinf_1437		1	1	0.97	0.95	0.95	0.94	0.8	0.8	0.15	0.76	0.76	0.16	0.73	0.14	0.73	0.61	0.7	0.66	0.66	0.66	0.13	0.17	16	-	1	0	0	0	1		1	1	1	1	1	1	1	0	1	1	0	1	0	1	1	1	1
dephospho-CoA kinase, coaE	Sinf_1438		1	1	0.81	0.78	0.78	0.78	0.63	0.62	0.59	0.59	0.58	0.61	0.59	0.59	0.58	0.59	0.59	0.51	0.52	0.52	0.78	0.11	20	-	1	0	0	0	1		1	1	1	1	1	1	1	1	1	1	1	1	1	1	1	1	1
formamido pyrimidine-DNA glycosylase, mutM	Sinf_1439		1	0.99	0.83	0.83	0.82	0.83	0.7	0.7	0.71	0.72	0.72	0.71	0.7	0.7	0.7	0.67	0.66	0.64	0.64	0.64	0.82	0.09	20	-	1	0	0	0	1		1	1	1	1	1	1	1	1	1	1	1	1	1	1	1	1	1
GTP-binding protein era, era	Sinf_1440		1	0.98	0.98	0.97	0.97	0.97	0.94	0.94	0.94	0.93	0.93	0.94	0.92	0.91	0.91	0.91	0.89	0.91	0.91	0.91	0.96	0.11	20	-	1	0	0	0	1		1	1	1	1	1	1	1	1	1	1	1	1	1	1	1	1	1
diacylglycerol kinase, dgk	Sinf_1441		1	1	0.94	0.88	0.88	0.85	0.78	0.78	0.79	0.78	0.77	0.79	0.76	0.17	0.76	0.77	0.75	0.7	0.69	0.69	0.88	0.15	19	-	1	0	0	0	1		1	1	1	1	1	1	1	1	1	1	1	1	0	1	1	1	1
putative metallo protease	Sinf_1442		1	1	0.97	0.95	0.95	0.95	0.9	0.92	0.83	0.87	0.87	0.83	0.89	0.89	0.89	0.86	0.86	0.86	0.86	0.86	0.94	0.12	20	-	1	0	0	0	1		1	1	1	1	1	1	1	1	1	1	1	1	1	1	1	1	1
alpha-amylase, amyE	Sinf_1443		1	0.09	0.35	0.85	0.85	0.07	0.07	0.07	0.37	0.37	0.1	0.37	0.07	0.07	0.07	0.08	0.08	0.09	0.08	0.08	0.12	0.05	2	-	0	0	1	0	0		0	0	1	1	0	0	0	0	0	0	0	0	0	0	0	0	0
hypothetical protein	Sinf_1444		1	0.64	0.23	0.41	0.41	0.25	0.23	0.23	0.24	0.21	0.22	0.23	0.22	0.22	0.22	0.24	0.21	0.23	0.21	0.24	0.21	0.2	3	-	1	0	0	0	0		1	0	1	1	0	0	0	0	0	0	0	0	0	0	0	0	0
hypothetical protein, pseudogene,	Sinf_1445																										0		0	0	0		0	0	0	0	0	0	0	0	0	0	0	0	0	0	0	0	0
hypothetical protein	Sinf_1446		1	0.95	0.3	0.24	0.24	0.24	0.25	0.25	0.22	0.23	0.23	0.23	0.23	0.23	0.23	0.23	0.21	0.25	0.23	0.23	0.24	0.18	1	-	1	1	0	0	0		1	0	0	0	0	0	0	0	0	0	0	0	0	0	0	0	0
Phosphate starvation-inducible protein PhoH,putative ATPase	Sinf_1447		1	0.99	0.94	0.91	0.91	0.92	0.81	0.81	0.78	0.81	0.8	0.78	0.84	0.85	0.84	0.69	0.78	0.76	0.76	0.76	0.91	0.08	20	-	1	0	0	0	1		1	1	1	1	1	1	1	1	1	1	1	1	1	1	1	1	1
hypothetical protein conserved in bacteria	Sinf_1448		1	1	0.96	0.95	0.95	0.95	0.84	0.84	0.82	0.88	0.89	0.83	0.87	0.87	0.87	0.78	0.75	0.76	0.76	0.76	0.95	0.17	20	-	1	0	0	0	1		1	1	1	1	1	1	1	1	1	1	1	1	1	1	1	1	1
peptidyl methionine sulfoxide reductase, msrA	Sinf_1449		1	0.98	0.93	0.92	0.92	0.91	0.77	0.76	0.81	0.81	0.81	0.81	0.8	0.7	0.8	0.3	0.29	0.28	0.29	0.29	0.9	0.09	15	-	1	0	0	0	1		1	1	1	1	1	1	1	1	1	1	1	1	1	1	0	0	0
hypothetical protein conserved in bacteria	Sinf_1450		1	0.98	0.97	0.98	0.98	0.98	0.81	0.81	0.76	0.81	0.8	0.75	0.8	0.81	0.8	0.74	0.76	0.77	0.77	0.77	0.97	0.09	20	-	1	0	0	0	1		1	1	1	1	1	1	1	1	1	1	1	1	1	1	1	1	1
ribosome recycling factor, frr	Sinf_1451		1	1	0.97	0.99	0.99	0.99	0.89	0.89	0.9	0.9	0.9	0.9	0.86	0.86	0.86	0.89	0.88	0.9	0.9	0.9	0.98	0.12	20	-	1	0	0	0	1		1	1	1	1	1	1	1	1	1	1	1	1	1	1	1	1	1
uridylate kinase, pyrH	Sinf_1452		1	0.98	0.97	0.95	0.95	0.95	0.9	0.9	0.91	0.91	0.91	0.91	0.85	0.85	0.85	0.84	0.85	0.86	0.86	0.86	0.94	0.1	20	-	1	0	0	0	1		1	1	1	1	1	1	1	1	1	1	1	1	1	1	1	1	1
ribosomal protein L1, rplA	Sinf_1453		1	0.99	1	0.99	0.99	0.99	0.91	0.91	0.97	0.95	0.95	0.97	0.91	0.91	0.91	0.92	0.93	0.92	0.92	0.92	0.99	0.1	20	-	1	0	0	0	1		1	1	1	1	1	1	1	1	1	1	1	1	1	1	1	1	1
ribosomal protein L11, rplK	Sinf_1454		1	1	0.99	1	1	1	0.96	0.96	0.97	0.97	0.98	0.97	0.95	0.95	0.95	0.96	0.97	0.97	0.97	0.97	1	0.11	20	-	1	0	0	0	1		1	1	1	1	1	1	1	1	1	1	1	1	1	1	1	1	1
hypothetical protein (DUF3397)	Sinf_1455		1	1	0.82	0.83	0.83	0.83	0.49	0.49	0.45	0.48	0.47	0.45	0.44	0.44	0.44	0.41	0.42	0.36	0.37	0.37	0.85	0.16	17	-	1	0	0	0	1		1	1	1	1	1	1	1	1	1	1	1	1	1	1	1	1	0
DNA translocase, DnaK family	Sinf_1456		1	0.98	0.92	0.91	0.91	0.91	0.76	0.76	0.73	0.76	0.75	0.73	0.73	0.73	0.73	0.69	0.68	0.68	0.68	0.68	0.9	0.05	20	-	1	0	0	0	1		1	1	1	1	1	1	1	1	1	1	1	1	1	1	1	1	1
Peptidyl-prolyl cis-trans isomerase	Sinf_1457		1	0.98	0.77	0.82	0.82	0.82	0.65	0.65	0.66	0.69	0.7	0.68	0.5	0.5	0.5	0.6	0.63	0.61	0.61	0.61	0.82	0.08	20	-	1	0	0	0	1		1	1	1	1	1	1	1	1	1	1	1	1	1	1	1	1	1
iron-dependent transcriptional regulator	Sinf_1458		1	1	0.85	0.91	0.91	0.89	0.73	0.73	0.63	0.63	0.6	0.63	0.11	0.11	0.11	0.59	0.61	0.59	0.59	0.59	0.88	0.11	17	-	1	0	0	0	0		1	1	1	1	1	1	1	1	1	1	1	0	0	0	1	1	1
methylthioadenosine nucleosidase, mtn	Sinf_1459		1	0.99	0.87	0.87	0.87	0.87	0.74	0.75	0.75	0.76	0.71	0.75	0.79	0.79	0.79	0.67	0.67	0.67	0.68	0.68	0.87	0.1	20	-	1	0	0	0	1		1	1	1	1	1	1	1	1	1	1	1	1	1	1	1	1	1
hypothetical protein	Sinf_1460		1	0.97	0.78	0.82	0.82	0.82	0.36	0.36	0.29	0.17	0.26	0.29	0.29	0.29	0.29	0.28	0.38	0.36	0.35	0.35	0.81	0.14	6	-	1	0	0	0	0		1	1	1	1	1	0	0	0	0	0	0	0	0	0	0	0	0
ADP-ribose pyrophosphatase, nudF	Sinf_1461		1	0.99	0.96	0.97	0.97	0.95	0.76	0.76	0.82	0.8	0.79	0.81	0.74	0.74	0.74	0.66	0.65	0.64	0.64	0.64	0.97	0.1	20	-	1	0	0	0	1		1	1	1	1	1	1	1	1	1	1	1	1	1	1	1	1	1
UDP-N-acetylglucosamine pyrophosphorylase, gcaD	Sinf_1462		1	0.98	0.97	0.94	0.94	0.94	0.76	0.76	0.72	0.76	0.75	0.71	0.84	0.84	0.84	0.78	0.79	0.78	0.77	0.77	0.94	0.07	20	-	1	0	0	0	1		1	1	1	1	1	1	1	1	1	1	1	1	1	1	1	1	1
NAD-dependent oxidoreductase	Sinf_1463		1	0.99	0.95	0.93	0.92	0.93	0.68	0.68	0.67	0.69	0.67	0.67	0.19	0.09	0.19	0.24	0.22	0.23	0.22	0.22	0.92	0.08	12	-	1	0	0	0	0		1	1	1	1	1	1	1	1	1	1	1	0	0	0	0	0	0
hypothetical protein conserved in bacteria	Sinf_1464		1	0.98	0.91	0.85	0.85	0.84	0.13	0.36	0.13	0.7	0.13	0.67	0.13	0.2	0.13	0.62	0.64	0.42	0.67	0.67	0.84	0.12	13	-	1	0	0	0	0		1	1	1	1	1	0	0	0	1	0	1	0	0	0	1	1	1
3-ketoacyl-(acyl-carrier-protein) reductase, fabG	Sinf_1465		1	0.98	0.96	0.95	0.95	0.94	0.79	0.79	0.76	0.77	0.79	0.76	0.24	0.24	0.24	0.7	0.71	0.69	0.7	0.7	0.94	0.13	17	-	1	0	0	0	0		1	1	1	1	1	1	1	1	1	1	1	0	0	0	1	1	1
hypothetical protein (DUF2829)	Sinf_1466		1	1	0.97	0.95	0.95	0.95	0.89	0.89	0.91	0.94	0.85	0.91	0.16	0.16	0.16	0.94	0.92	0.94	0.92	0.92	0.95	0.21	17	-	1	0	0	0	0		1	1	1	1	1	1	1	1	1	1	1	0	0	0	1	1	1
beta-lactam resistance factor, fibB	Sinf_1467		1	0.99	0.91	0.92	0.92	0.92	0.65	0.65	0.6	0.56	0.54	0.6	0.63	0.64	0.64	0.64	0.65	0.6	0.61	0.61	0.9	0.07	20	-	1	0	0	0	1		1	1	1	1	1	1	1	1	1	1	1	1	1	1	1	1	1
Methionyl-tRNA synthetase, metS	Sinf_1468		1	0.99	0.97	0.97	0.97	0.97	0.79	0.79	0.84	0.84	0.83	0.83	0.83	0.83	0.83	0.83	0.88	0.84	0.84	0.84	0.97	0.07	20	-	1	0	0	0	1		1	1	1	1	1	1	1	1	1	1	1	1	1	1	1	1	1
hypothetical protein	Sinf_1469		1	0.99	0.89	0.08	0.08	0.08	0.07	0.07	0.68	0.67	0.07	0.68	0.07	0.07	0.07	0.07	0.08	0.46	0.45	0.45	0.08	0.06	8	-	1	0	0	0	0		1	1	0	0	0	0	0	1	1	0	1	0	0	0	0	0	1
putative integral membrane protein	Sinf_1470		1	1	0.78	0.12	0.12	0.71	0.12	0.12	0.13	0.39	0.13	0.13	0.12	0.12	0.13	0.17	0.32	0.51	0.14	0.14	0.71	0.1	5	-	1	0	0	0	0		1	1	0	0	1	0	0	0	0	0	0	0	0	0	0	0	1
Transcriptional regulator, ArsR family	Sinf_1471		1	1	0.75	0.2	0.2	0.77	0.19	0.16	0.17	0.2	0.16	0.19	0.16	0.15	0.16	0.51	0.68	0.64	0.17	0.17	0.77	0.18	7	-	1	0	0	0	0		1	1	0	0	1	0	0	0	0	0	0	0	0	0	1	1	1
exodeoxyribonuclease, exoA	Sinf_1472		1	0.62	0.93	0.9	0.9	0.9	0.85	0.86	0.82	0.84	0.83	0.83	0.86	0.86	0.86	0.86	0.86	0.85	0.85	0.85	0.89	0.08	20	-	1	0	0	0	1		1	1	1	1	1	1	1	1	1	1	1	1	1	1	1	1	1
transcriptional regulator, Spx/MgsR family	Sinf_1473		1	1	0.88	0.85	0.85	0.85	0.66	0.66	0.63	0.7	0.6	0.63	0.61	0.61	0.62	0.67	0.66	0.61	0.62	0.62	0.84	0.13	20	-	1	0	0	0	1		1	1	1	1	1	1	1	1	1	1	1	1	1	1	1	1	1
phosphoglycerate dehydrogenase, serA	Sinf_1474		1	0.99	0.96	0.96	0.96	0.96	0.81	0.81	0.09	0.12	0.12	0.08	0.84	0.84	0.84	0.83	0.09	0.09	0.09	0.09	0.95	0.1	12	-	1	0	0	0	1		1	1	1	1	1	1	1	0	0	0	0	1	1	1	1	0	0
phosphoserine amino transferase, serC	Sinf_1475		1	0.99	0.98	0.98	0.98	0.98	0.09	0.82	0.09	0.67	0.09	0.09	0.87	0.87	0.87	0.79	0.09	0.09	0.09	0.09	0.98	0.08	12	-	1	0	0	0	1		1	1	1	1	1	0	1	0	1	0	0	1	1	1	1	0	0
copper homeostasis protein CutC	Sinf_1476		1	1	0.92	0.91	0.91	0.91	0.74	0.74	0.69	0.69	0.68	0.69	0.11	0.11	0.11	0.47	0.47	0.46	0.47	0.47	0.91	0.11	17	-	1	0	0	0	0		1	1	1	1	1	1	1	1	1	1	1	0	0	0	1	1	1
nitrogen regulatory protein PII, nrgB	Sinf_1477		1	0.99	0.9	0.95	0.95	0.95	0.17	0.17	0.16	0.16	0.17	0.16	0.76	0.77	0.76	0.16	0.17	0.78	0.17	0.17	0.93	0.13	10	-	1	0	0	0	1		1	1	1	1	1	0	0	0	0	0	0	1	1	1	0	0	1
ammonium transporter, nrgA	Sinf_1478		1	1	0.94	0.95	0.95	0.95	0.22	0.22	0.08	0.21	0.09	0.08	0.76	0.75	0.75	0.08	0.08	0.79	0.08	0.08	0.95	0.08	10	-	1	0	0	0	1		1	1	1	1	1	0	0	0	0	0	0	1	1	1	0	0	1
putative S-adenosyl-methionine-dependent methyltransferase, YraL family	Sinf_1479		1	0.99	0.93	0.87	0.87	0.86	0.75	0.74	0.75	0.78	0.77	0.75	0.78	0.78	0.78	0.71	0.74	0.75	0.74	0.74	0.86	0.08	20	-	1	0	0	0	1		1	1	1	1	1	1	1	1	1	1	1	1	1	1	1	1	1
hypothetical protein conserved in bacteria	Sinf_1480		1	1	0.99	0.95	0.96	0.96	0.73	0.73	0.78	0.8	0.77	0.78	0.58	0.58	0.58	0.67	0.65	0.68	0.68	0.68	0.95	0.13	20	-	1	0	0	0	1		1	1	1	1	1	1	1	1	1	1	1	1	1	1	1	1	1
Uncharacterized PSP1-like protein	Sinf_1481		1	0.98	0.9	0.85	0.85	0.84	0.09	0.09	0.58	0.55	0.1	0.57	0.6	0.61	0.61	0.1	0.1	0.09	0.09	0.09	0.85	0.08	12	-	1	0	0	0	1		1	1	1	1	1	0	0	1	1	0	1	1	1	1	0	0	0
DNA polymerase III delta' subunit, holB	Sinf_1482		1	0.99	0.94	0.88	0.89	0.88	0.64	0.65	0.61	0.59	0.59	0.61	0.55	0.55	0.54	0.48	0.51	0.44	0.44	0.44	0.88	0.08	20	-	1	0	0	0	1		1	1	1	1	1	1	1	1	1	1	1	1	1	1	1	1	1
thymidylate kinase, tmk	Sinf_1483		1	0.98	0.93	0.89	0.89	0.89	0.73	0.73	0.7	0.69	0.67	0.7	0.68	0.68	0.68	0.66	0.62	0.7	0.7	0.7	0.88	0.13	20	-	1	0	0	0	1		1	1	1	1	1	1	1	1	1	1	1	1	1	1	1	1	1
CBS-domain-containing membrane protein	Sinf_1484		1	1	0.92	0.92	0.92	0.92	0.67	0.67	0.14	0.67	0.13	0.14	0.42	0.13	0.42	0.68	0.73	0.73	0.73	0.73	0.91	0.11	16	-	1	0	0	0	1		1	1	1	1	1	1	1	0	1	0	0	1	0	1	1	1	1
branched-chain amino acid ABC transporter,ATP-binding protein, livF	Sinf_1485		1	0.99	0.98	0.97	0.97	0.97	0.85	0.85	0.3	0.84	0.3	0.29	0.84	0.84	0.84	0.9	0.89	0.9	0.9	0.9	0.97	0.27	17	-	1	0	0	0	1		1	1	1	1	1	1	1	0	1	0	0	1	1	1	1	1	1
branched-chain amino acid ABC transporter,ATP-binding protein, livG	Sinf_1486		1	0.98	0.93	0.94	0.93	0.93	0.79	0.79	0.26	0.8	0.25	0.26	0.83	0.83	0.83	0.82	0.85	0.83	0.83	0.83	0.93	0.2	17	-	1	0	0	0	1		1	1	1	1	1	1	1	0	1	0	0	1	1	1	1	1	1
amino acid ABC transporter permease protein	Sinf_1487		1	0.99	0.96	0.96	0.96	0.96	0.65	0.65	0.13	0.75	0.13	0.16	0.84	0.84	0.84	0.66	0.66	0.66	0.66	0.66	0.95	0.11	17	-	1	0	0	0	1		1	1	1	1	1	1	1	0	1	0	0	1	1	1	1	1	1
branched-chain amino acid ABC transporterpermease protein, livH	Sinf_1488		1	1	0.97	0.97	0.97	0.96	0.82	0.82	0.15	0.83	0.14	0.15	0.88	0.87	0.88	0.82	0.82	0.82	0.82	0.82	0.96	0.1	17	-	1	0	0	0	1		1	1	1	1	1	1	1	0	1	0	0	1	1	1	1	1	1
branched-chain amino acid ABC transporter, aminoacid-binding protein	Sinf_1489		1	1	0.92	0.9	0.9	0.89	0.56	0.56	0.12	0.64	0.09	0.12	0.79	0.79	0.79	0.61	0.57	0.55	0.55	0.55	0.9	0.09	17	-	1	0	0	0	1		1	1	1	1	1	1	1	0	1	0	0	1	1	1	1	1	1
hypothetical protein conserved in bacteria	Sinf_1490		1	0.98	0.88	0.83	0.83	0.81	0.63	0.63	0.6	0.6	0.57	0.6	0.5	0.5	0.5	0.53	0.54	0.5	0.51	0.51	0.83	0.17	20	-	1	0	0	0	1		1	1	1	1	1	1	1	1	1	1	1	1	1	1	1	1	1
hypothetical protein	Sinf_1491		1	1	0.71	0.67	0.67	0.68	0.15	0.15	0.34	0.37	0.15	0.34	0.46	0.46	0.46	0.17	0.14	0.16	0.16	0.16	0.66	0.13	9	-	1	0	0	0	1		1	1	1	1	1	0	0	0	0	0	0	1	1	1	0	0	0
ATP-dependent Clp protease, proteolytic subunit, clpP	Sinf_1492		1	1	0.98	0.98	0.98	0.98	0.92	0.92	0.9	0.91	0.91	0.9	0.96	0.96	0.96	0.89	0.92	0.94	0.94	0.94	0.96	0.09	20	-	1	0	0	0	1		1	1	1	1	1	1	1	1	1	1	1	1	1	1	1	1	1
Membrane protein, pseudogene,	Sinf_1493																										0		0	0	0		0	0	0	0	0	0	0	0	0	0	0	0	0	0	0	0	0
transcriptional regulator, LysR family	Sinf_1494		1	0.99	0.88	0.85	0.85	0.2	0.19	0.19	0.13	0.13	0.13	0.13	0.14	0.15	0.14	0.17	0.16	0.13	0.13	0.13	0.86	0.14	5	-	1	0	0	0	0		1	1	1	1	0	0	0	0	0	0	0	0	0	0	0	0	0
uracil phosphoribosyl transferase, upp	Sinf_1495		1	1	0.98	0.96	0.96	0.96	0.93	0.93	0.92	0.93	0.91	0.92	0.93	0.93	0.93	0.89	0.91	0.91	0.91	0.91	0.96	0.1	20	-	1	0	0	0	1		1	1	1	1	1	1	1	1	1	1	1	1	1	1	1	1	1
L-cysteine desulfhydrase	Sinf_1496		1	0.99	0.87	0.88	0.88	0.89	0.6	0.61	0.15	0.15	0.15	0.15	0.69	0.69	0.69	0.61	0.63	0.63	0.62	0.62	0.89	0.07	16	-	1	0	0	0	1		1	1	1	1	1	1	1	0	0	0	0	1	1	1	1	1	1
cystathionine gamma-synthase, metC	Sinf_1497		1	0.99	0.92	0.89	0.89	0.89	0.1	0.1	0.09	0.09	0.33	0.09	0.82	0.82	0.82	0.78	0.78	0.77	0.77	0.77	0.89	0.09	14	-	1	0	0	0	1		1	1	1	1	1	0	0	0	0	0	0	1	1	1	1	1	1
polysaccharide transporter (biosynthesis)	Sinf_1498		1	0.99	0.94	0.89	0.89	0.88	0.69	0.69	0.62	0.63	0.63	0.62	0.69	0.69	0.68	0.63	0.64	0.59	0.58	0.58	0.88	0.07	20	-	1	0	0	0	1		1	1	1	1	1	1	1	1	1	1	1	1	1	1	1	1	1
UDP-N-acetylmuramoyl-alanyl-D-glutamate-2,6-diaminopimelate ligase, murE	Sinf_1499		1	0.99	0.92	0.9	0.9	0.9	0.74	0.74	0.7	0.73	0.74	0.7	0.73	0.73	0.73	0.71	0.7	0.7	0.7	0.7	0.89	0.08	20	-	1	0	0	0	1		1	1	1	1	1	1	1	1	1	1	1	1	1	1	1	1	1
iron compound ABC transporter, ATP-bindingprotein	Sinf_1500		1	1	0.81	0.8	0.8	0.8	0.73	0.73	0.68	0.69	0.68	0.67	0.33	0.33	0.33	0.69	0.35	0.29	0.48	0.48	0.78	0.16	15	-	1	0	0	0	0		1	1	1	1	1	1	1	1	1	1	1	0	0	0	1	0	0
iron compound ABC transporter, substrate-bindingprotein	Sinf_1501		1	1	0.87	0.85	0.85	0.85	0.64	0.65	0.46	0.49	0.49	0.46	0.16	0.15	0.16	0.5	0.16	0.12	0.18	0.18	0.84	0.08	13	-	1	0	0	0	0		1	1	1	1	1	1	1	1	1	1	1	0	0	0	1	0	0
iron compound ABC transporter, permease protein	Sinf_1502		1	0.73	0.81	0.8	0.8	0.8	0.7	0.7	0.54	0.54	0.44	0.54	0.19	0.19	0.19	0.45	0.19	0.24	0.26	0.26	0.79	0.1	13	-	1	0	0	0	0		1	1	1	1	1	1	1	1	1	1	1	0	0	0	1	0	0
iron compound ABC transporter, permease protein	Sinf_1503		1	0.99	0.75	0.77	0.77	0.78	0.61	0.62	0.55	0.58	0.52	0.55	0.2	0.2	0.2	0.54	0.2	0.28	0.29	0.29	0.75	0.11	13	-	1	0	0	0	0		1	1	1	1	1	1	1	1	1	1	1	0	0	0	1	0	0
Domain of unknown function (DUF1803)	Sinf_1504		1	0.99	0.86	0.86	0.86	0.86	0.54	0.56	0.55	0.55	0.56	0.55	0.5	0.45	0.5	0.57	0.57	0.57	0.12	0.25	0.84	0.12	18	-	1	0	0	0	1		1	1	1	1	1	1	1	1	1	1	1	1	1	1	1	1	1
Orthopoxvirus protein of unknownfunction(DUF830)	Sinf_1505		1	0.94	0.91	0.7	0.71	0.71	0.16	0.16	0.14	0.13	0.13	0.13	0.14	0.14	0.14	0.6	0.5	0.51	0.51	0.51	0.7	0.13	11	-	1	0	0	0	0		1	1	1	1	1	0	0	0	0	0	0	0	0	0	1	1	1
hypothetical protein conserved in bacteria	Sinf_1506		1	1	0.97	0.75	0.75	0.74	0.43	0.43	0.37	0.36	0.36	0.37	0.4	0.41	0.4	0.42	0.42	0.44	0.43	0.43	0.75	0.09	16	-	1	0	0	0	1		1	1	1	1	1	1	1	0	0	0	0	0	1	0	1	1	1
hypothetical protein	Sinf_1507		1	0.98	0.59	0.16	0.53	0.17	0.17	0.31	0.16	0.18	0.17	0.18	0.18	0.18	0.18	0.33	0.18	0.19	0.18	0.18	0.91	0.15	4	-	1	0	0	0	0		1	1	0	1	0	0	0	0	0	0	0	0	0	0	0	0	0
hypothetical protein	Sinf_1508		1	0.9	0.86	0.27	0.76	0.27	0.25	0.25	0.25	0.26	0.25	0.25	0.25	0.28	0.25	0.25	0.25	0.24	0.24	0.24	0.8	0.23	4	-	1	0	0	0	0		1	1	0	1	0	0	0	0	0	0	0	0	0	0	0	0	0
conserved domain protein	Sinf_1509		1	0.76	0.95	0.09	0.13	0.09	0.09	0.11	0.09	0.09	0.08	0.09	0.09	0.09	0.09	0.13	0.09	0.17	0.09	0.09	0.65	0.07	3	-	1	0	0	0	0		1	1	0	0	0	0	0	0	0	0	0	0	0	0	0	0	0
putative manganese-dependent inorganicpyro-phosphatase, ppa	Sinf_1510		1	0.99	0.97	0.96	0.96	0.96	0.83	0.83	0.8	0.82	0.81	0.79	0.86	0.86	0.86	0.84	0.84	0.87	0.87	0.87	0.96	0.08	20	-	1	0	0	0	1		1	1	1	1	1	1	1	1	1	1	1	1	1	1	1	1	1
hypothetical protein	Sinf_1511		1	0.99	0.8	0.78	0.79	0.76	0.12	0.12	0.11	0.11	0.11	0.11	0.31	0.31	0.32	0.11	0.11	0.13	0.14	0.14	0.76	0.1	6	-	1	0	0	0	0		1	1	1	1	1	0	0	0	0	0	0	0	0	0	0	0	0
pyruvate formate-lyase activating enzyme	Sinf_1512		1	1	0.94	0.95	0.95	0.95	0.81	0.81	0.82	0.84	0.83	0.82	0.83	0.83	0.83	0.79	0.8	0.79	0.8	0.8	0.94	0.08	20	-	1	0	0	0	1		1	1	1	1	1	1	1	1	1	1	1	1	1	1	1	1	1
Hemolysin related protein containing CBSdomains	Sinf_1513		1	0.99	0.93	0.93	0.93	0.93	0.84	0.84	0.83	0.83	0.84	0.83	0.8	0.8	0.8	0.77	0.76	0.76	0.75	0.75	0.92	0.07	20	-	1	0	0	0	1		1	1	1	1	1	1	1	1	1	1	1	1	1	1	1	1	1
Lactose and galactose permease, GPH translocatorfamily	Sinf_1514		1	0.98	0.58	0.14	0.14	0.14	0.14	0.14	0.12	0.14	0.13	0.12	0.63	0.63	0.63	0.14	0.14	0.14	0.14	0.14	0.14	0.06	5	-	1	0	0	0	1		1	1	0	0	0	0	0	0	0	0	0	1	1	1	0	0	0
ABC transporter ATP binding protein	Sinf_1515		1	0.99	0.9	0.85	0.21	0.85	0.21	0.21	0.21	0.22	0.24	0.22	0.65	0.65	0.65	0.67	0.21	0.24	0.21	0.21	0.84	0.17	9	-	1	0	0	0	1		1	1	1	0	1	0	0	0	0	0	0	1	1	1	1	0	0
O-antigen export system permease protein RfbD	Sinf_1516	R11 approx 1539185-1545710bp, approx 6.5kb	1	0.11	0.12	0.13	0.13	0.14	0.14	0.15	0.6	0.14	0.12	0.12	0.43	0.13	0.43	0.13	0.13	0.13	0.13	0.13	0.14	0.11	3	-	0	0	1	0	1		0	0	0	0	0	0	0	1	0	0	0	1	0	1	0	0	0
Export ABC transporter ATP-binding protein, pseudogene,	Sinf_1517																										0		0	0	0		0	0	0	0	0	0	0	0	0	0	0	0	0	0	0	0	0
Dinucleotide-utilizing enzymes involved inmolybdopterin and thiamine biosynthesis family 2	Sinf_1518		1	0.22	0.22	0.22	0.22	0.22	0.22	0.22	0.22	0.23	0.22	0.34	0.5	0.5	0.5	0.22	0.23	0.35	0.32	0.32	0.22	0.21	3	-	0	0	1	1	1		0	0	0	0	0	0	0	0	0	0	0	1	1	1	0	0	0
Response regulator FasA or ComE or BlpR	Sinf_1519		1	0.21	0.14	0.25	0.21	0.19	0.2	0.2	0.49	0.22	0.22	0.22	0.37	0.37	0.37	0.18	0.22	0.2	0.22	0.22	0.2	0.14	1	-	0	0	1	0	0		0	0	0	0	0	0	0	1	0	0	0	0	0	0	0	0	0
IS1193, transposase, ISL3 family	Sinf_1520		1	0.95	0.25	0.09	0.09	0.13	0.15	0.08	0.6	0.34	0.08	0.65	0.93	0.96	0.87	0.28	0.45	0.54	0.51	0.51	0.62	0.07	11	-	1	0	0	0	1		1	0	0	0	0	0	0	1	0	0	1	1	1	1	0	1	1
sensor histidine kinase	Sinf_1521		1	0.14	0.13	0.15	0.16	0.13	0.15	0.15	0.51	0.14	0.13	0.15	0.36	0.36	0.36	0.14	0.16	0.13	0.14	0.14	0.14	0.14	1	-	0	0	1	0	0		0	0	0	0	0	0	0	1	0	0	0	0	0	0	0	0	0
SAM-dependent methyltransferase, related to tRNA (uracil-5-)-methyltransferase	Sinf_1522		1	0.98	0.98	0.86	0.85	0.86	0.73	0.73	0.71	0.75	0.72	0.72	0.78	0.78	0.78	0.64	0.66	0.61	0.66	0.66	0.85	0.12	20	-	1	0	0	0	1		1	1	1	1	1	1	1	1	1	1	1	1	1	1	1	1	1
radical SAM protein, TIGR01212 family	Sinf_1523		1	0.99	0.98	0.96	0.95	0.96	0.87	0.87	0.86	0.87	0.87	0.86	0.87	0.87	0.87	0.87	0.87	0.87	0.42	0.42	0.95	0.08	20	-	1	0	0	0	1		1	1	1	1	1	1	1	1	1	1	1	1	1	1	1	1	1
membrane associated phosphatase	Sinf_1524		1	0.99	0.82	0.78	0.79	0.77	0.31	0.31	0.43	0.46	0.43	0.41	0.44	0.44	0.43	0.5	0.45	0.45	0.45	0.45	0.78	0.11	18	-	1	0	0	0	1		1	1	1	1	1	0	0	1	1	1	1	1	1	1	1	1	1
putative membrane protein	Sinf_1525		1	0.99	0.92	0.88	0.88	0.87	0.59	0.59	0.57	0.57	0.55	0.58	0.66	0.64	0.66	0.56	0.66	0.68	0.68	0.68	0.86	0.13	20	-	1	0	0	0	1		1	1	1	1	1	1	1	1	1	1	1	1	1	1	1	1	1
RNA methyl transferase, TrmH family	Sinf_1526		1	1	0.95	0.93	0.92	0.92	0.81	0.81	0.77	0.76	0.76	0.77	0.73	0.73	0.73	0.74	0.75	0.74	0.74	0.74	0.91	0.09	20	-	1	0	0	0	1		1	1	1	1	1	1	1	1	1	1	1	1	1	1	1	1	1
transporter	Sinf_1527		1	0.99	0.96	0.95	0.95	0.94	0.08	0.08	0.08	0.08	0.08	0.08	0.73	0.72	0.73	0.71	0.75	0.71	0.08	0.08	0.93	0.06	12	-	1	0	0	0	1		1	1	1	1	1	0	0	0	0	0	0	1	1	1	1	1	1
potassium transporter peripheral membranecomponent, trkA	Sinf_1528		1	1	0.96	0.91	0.91	0.98	0.81	0.81	0.09	0.07	0.08	0.07	0.77	0.77	0.77	0.77	0.69	0.73	0.73	0.73	0.88	0.08	16	-	1	0	0	0	1		1	1	1	1	1	1	1	0	0	0	0	1	1	1	1	1	1
potassium uptake protein TrkH	Sinf_1529		1	0.99	0.93	0.89	0.89	0.97	0.77	0.77	0.11	0.1	0.1	0.11	0.75	0.75	0.75	0.72	0.74	0.71	0.7	0.7	0.89	0.07	16	-	1	0	0	0	1		1	1	1	1	1	1	1	0	0	0	0	1	1	1	1	1	1
hypothetical protein	Sinf_1530		1	1	0.93	0.91	0.91	0.95	0.7	0.7	0.62	0.69	0.67	0.64	0.7	0.7	0.7	0.22	0.71	0.62	0.64	0.64	0.9	0.19	19	-	1	0	0	0	1		1	1	1	1	1	1	1	1	1	1	1	1	1	1	0	1	1
ribosomal large subunit pseudouridine synthase, rluB	Sinf_1531		1	0.99	0.98	0.96	0.96	0.99	0.91	0.92	0.86	0.9	0.89	0.87	0.9	0.9	0.9	0.84	0.86	0.87	0.87	0.87	0.96	0.11	20	-	1	0	0	0	1		1	1	1	1	1	1	1	1	1	1	1	1	1	1	1	1	1
segregation and condensation protein B, scpB	Sinf_1532		1	1	0.89	0.84	0.84	0.83	0.68	0.68	0.69	0.71	0.7	0.69	0.62	0.63	0.63	0.59	0.62	0.6	0.6	0.6	0.83	0.1	20	-	1	0	0	0	1		1	1	1	1	1	1	1	1	1	1	1	1	1	1	1	1	1
segregation and condensation protein A, scpA	Sinf_1533		1	1	0.95	0.92	0.92	0.92	0.75	0.75	0.69	0.74	0.71	0.69	0.68	0.68	0.68	0.69	0.69	0.67	0.67	0.67	0.9	0.1	20	-	1	0	0	0	1		1	1	1	1	1	1	1	1	1	1	1	1	1	1	1	1	1
Site-specific recombinase XerD	Sinf_1534		1	0.99	0.85	0.81	0.81	0.8	0.5	0.5	0.51	0.52	0.48	0.51	0.36	0.36	0.36	0.45	0.46	0.46	0.44	0.44	0.81	0.09	17	-	1	0	0	0	0		1	1	1	1	1	1	1	1	1	1	1	0	0	0	1	1	1
putative transcriptional regulator containingCBS domains	Sinf_1535		1	1	0.9	0.95	0.95	0.95	0.79	0.79	0.78	0.79	0.78	0.78	0.63	0.63	0.63	0.53	0.55	0.51	0.51	0.51	0.93	0.11	20	-	1	0	0	0	1		1	1	1	1	1	1	1	1	1	1	1	1	1	1	1	1	1
phosphoesterase, MJ0936 family	Sinf_1536		1	0.98	0.92	0.89	0.89	0.88	0.75	0.76	0.71	0.73	0.74	0.71	0.78	0.78	0.78	0.67	0.64	0.63	0.62	0.62	0.87	0.1	20	-	1	0	0	0	1		1	1	1	1	1	1	1	1	1	1	1	1	1	1	1	1	1
xanthosine triphosphate pyrophosphatase	Sinf_1537		1	0.99	0.91	0.84	0.84	0.84	0.59	0.59	0.65	0.63	0.61	0.65	0.58	0.58	0.58	0.58	0.56	0.57	0.57	0.57	0.83	0.07	20	-	1	0	0	0	1		1	1	1	1	1	1	1	1	1	1	1	1	1	1	1	1	1
glutamate racemase, racE	Sinf_1538		1	0.99	0.95	0.9	0.9	0.89	0.76	0.77	0.78	0.81	0.77	0.78	0.77	0.78	0.78	0.79	0.79	0.77	0.77	0.77	0.9	0.1	20	-	1	0	0	0	1		1	1	1	1	1	1	1	1	1	1	1	1	1	1	1	1	1
hypothetical protein conserved in bacteria	Sinf_1539		1	1	0.98	0.98	0.98	0.96	0.84	0.86	0.84	0.84	0.84	0.84	0.64	0.64	0.64	0.53	0.56	0.54	0.54	0.54	0.98	0.17	20	-	1	0	0	0	1		1	1	1	1	1	1	1	1	1	1	1	1	1	1	1	1	1
diaminopimelate decarboxylase, lysA	Sinf_1540		1	1	0.95	0.95	0.95	0.94	0.09	0.08	0.08	0.08	0.08	0.08	0.78	0.78	0.78	0.78	0.77	0.78	0.78	0.78	0.95	0.1	14	-	1	0	0	0	1		1	1	1	1	1	0	0	0	0	0	0	1	1	1	1	1	1
integral membrane protein	Sinf_1541		1	1	0.95	0.88	0.89	0.87	0.74	0.74	0.75	0.79	0.77	0.75	0.71	0.71	0.71	0.58	0.61	0.57	0.57	0.57	0.88	0.12	20	-	1	0	0	0	1		1	1	1	1	1	1	1	1	1	1	1	1	1	1	1	1	1
uncharacterized domain HDIG	Sinf_1542		1	1	0.95	0.97	0.97	0.97	0.79	0.79	0.76	0.76	0.78	0.76	0.78	0.79	0.78	0.68	0.74	0.13	0.12	0.12	0.97	0.11	17	-	1	0	0	0	1		1	1	1	1	1	1	1	1	1	1	1	1	1	1	1	1	0
rRNA methylase	Sinf_1543		1	0.92	0.9	0.9	0.9	0.88	0.65	0.65	0.66	0.68	0.67	0.66	0.62	0.62	0.62	0.62	0.61	0.56	0.56	0.56	0.9	0.09	20	-	1	0	0	0	1		1	1	1	1	1	1	1	1	1	1	1	1	1	1	1	1	1
acylphosphatase	Sinf_1544		1	1	0.9	0.89	0.89	0.88	0.81	0.81	0.81	0.83	0.8	0.81	0.82	0.83	0.83	0.67	0.68	0.16	0.66	0.7	0.86	0.16	19	-	1	0	0	0	1		1	1	1	1	1	1	1	1	1	1	1	1	1	1	1	1	0
membrane protein	Sinf_1545		1	0.99	0.93	0.92	0.92	0.91	0.69	0.7	0.69	0.74	0.74	0.69	0.65	0.65	0.65	0.63	0.65	0.55	0.54	0.54	0.9	0.08	20	-	1	0	0	0	1		1	1	1	1	1	1	1	1	1	1	1	1	1	1	1	1	1
transcription elongation factor, greA	Sinf_1546		1	1	0.97	0.97	0.97	0.97	0.91	0.91	0.88	0.92	0.92	0.88	0.88	0.88	0.88	0.84	0.86	0.71	0.84	0.84	0.95	0.11	20	-	1	0	0	0	1		1	1	1	1	1	1	1	1	1	1	1	1	1	1	1	1	1
aminodeoxychorismate lyase	Sinf_1547		1	0.99	0.88	0.81	0.81	0.78	0.58	0.57	0.5	0.53	0.49	0.5	0.45	0.45	0.45	0.44	0.43	0.39	0.39	0.39	0.8	0.06	17	-	1	0	0	0	1		1	1	1	1	1	1	1	1	1	1	1	1	1	1	1	1	0
acetyltransferase, GNAT family	Sinf_1548		1	0.98	0.68	0.78	0.78	0.78	0.61	0.62	0.55	0.57	0.56	0.52	0.54	0.13	0.4	0.57	0.46	0.47	0.45	0.45	0.49	0.12	19	-	1	0	0	0	1		1	1	1	1	1	1	1	1	1	1	1	1	0	0	1	1	1
UDP-N-acetyl muramate-alanine ligase, murC	Sinf_1549		1	0.99	0.96	0.96	0.96	0.95	0.83	0.83	0.83	0.83	0.82	0.83	0.86	0.85	0.86	0.81	0.8	0.81	0.81	0.81	0.95	0.07	20	-	1	0	0	0	1		1	1	1	1	1	1	1	1	1	1	1	1	1	1	1	1	1
hypothetical protein	Sinf_1550		1	1	0.79	0.83	0.83	0.8	0.5	0.51	0.49	0.56	0.49	0.49	0.38	0.38	0.38	0.33	0.38	0.39	0.37	0.37	0.82	0.12	12	-	1	0	0	0	0		1	1	1	1	1	1	1	1	1	1	1	0	0	0	0	0	0
SWF/SNF family helicase	Sinf_1551		1	0.99	0.93	0.89	0.89	0.88	0.71	0.71	0.67	0.69	0.67	0.67	0.61	0.61	0.61	0.56	0.58	0.52	0.51	0.51	0.88	0.05	20	-	1	0	0	0	1		1	1	1	1	1	1	1	1	1	1	1	1	1	1	1	1	1
GTP-binding protein, engA	Sinf_1552		1	0.99	0.99	0.99	0.99	0.99	0.95	0.95	0.92	0.93	0.94	0.92	0.94	0.94	0.94	0.91	0.9	0.91	0.91	0.91	0.98	0.1	20	-	1	0	0	0	1		1	1	1	1	1	1	1	1	1	1	1	1	1	1	1	1	1
primosome component (helicase loader), dnaI	Sinf_1553		1	1	0.97	0.94	0.94	0.93	0.57	0.57	0.57	0.61	0.6	0.57	0.57	0.57	0.57	0.56	0.56	0.54	0.54	0.54	0.94	0.1	20	-	1	0	0	0	1		1	1	1	1	1	1	1	1	1	1	1	1	1	1	1	1	1
chromosome replication initiationprotein/membrane attachment protein, dnaB	Sinf_1554		1	0.99	0.9	0.89	0.89	0.89	0.58	0.58	0.58	0.57	0.57	0.58	0.45	0.46	0.45	0.34	0.44	0.44	0.44	0.44	0.89	0.07	19	-	1	0	0	0	1		1	1	1	1	1	1	1	1	1	1	1	1	1	1	0	1	1
transcriptional regulator NrdR, nrdR	Sinf_1555		1	1	0.98	0.96	0.97	0.96	0.82	0.82	0.87	0.87	0.87	0.87	0.78	0.78	0.78	0.74	0.72	0.71	0.71	0.71	0.94	0.12	20	-	1	0	0	0	1		1	1	1	1	1	1	1	1	1	1	1	1	1	1	1	1	1
two-component sensor histidinekinase,CovSfamily, covS	Sinf_1556		1	0.87	0.83	0.71	0.71	0.69	0.45	0.45	0.45	0.47	0.46	0.46	0.4	0.14	0.4	0.16	0.16	0.16	0.15	0.15	0.7	0.13	14	-	1	0	0	0	0		1	1	1	1	1	1	1	1	1	1	1	0	0	0	0	0	0
two-component response regulator, CovR family, covR	Sinf_1557		1	1	0.98	0.96	0.96	0.95	0.79	0.79	0.81	0.81	0.4	0.81	0.77	0.77	0.77	0.46	0.44	0.44	0.43	0.43	0.94	0.37	20	-	1	0	0	0	1		1	1	1	1	1	1	1	1	1	0	1	1	1	1	1	1	1
putative metal-binding, possiblynucleicacid-binding protein	Sinf_1558		1	0.98	0.91	0.8	0.8	0.8	0.54	0.54	0.56	0.61	0.59	0.57	0.49	0.49	0.49	0.48	0.5	0.44	0.45	0.45	0.78	0.11	20	-	1	0	0	0	1		1	1	1	1	1	1	1	1	1	1	1	1	1	1	1	1	1
heat shock protein HtpX, htpX	Sinf_1559		1	1	0.94	0.89	0.89	0.89	0.8	0.8	0.74	0.76	0.75	0.74	0.73	0.73	0.73	0.75	0.78	0.75	0.73	0.73	0.89	0.08	20	-	1	0	0	0	1		1	1	1	1	1	1	1	1	1	1	1	1	1	1	1	1	1
hypothetical protein, lemA	Sinf_1560		1	1	0.95	0.95	0.95	0.94	0.82	0.82	0.73	0.75	0.75	0.73	0.73	0.73	0.73	0.73	0.75	0.73	0.73	0.73	0.94	0.11	20	-	1	0	0	0	1		1	1	1	1	1	1	1	1	1	1	1	1	1	1	1	1	1
Methyl transferase gidB (Glucose-inhibiteddivision protein B), gidB	Sinf_1561		1	1	0.96	0.94	0.94	0.94	0.75	0.75	0.73	0.75	0.75	0.73	0.81	0.8	0.81	0.79	0.78	0.74	0.75	0.75	0.94	0.09	20	-	1	0	0	0	1		1	1	1	1	1	1	1	1	1	1	1	1	1	1	1	1	1
cation (potassium) transport protein	Sinf_1562		1	0.99	0.85	0.81	0.81	0.8	0.64	0.65	0.7	0.71	0.7	0.7	0.65	0.65	0.65	0.42	0.43	0.44	0.43	0.43	0.81	0.08	20	-	1	0	0	0	1		1	1	1	1	1	1	1	1	1	1	1	1	1	1	1	1	1
cation (potassium) transport associated protein	Sinf_1563		1	0.99	0.92	0.8	0.8	0.79	0.6	0.6	0.71	0.68	0.68	0.71	0.57	0.57	0.57	0.41	0.47	0.43	0.43	0.43	0.79	0.1	20	-	1	0	0	0	1		1	1	1	1	1	1	1	1	1	1	1	1	1	1	1	1	1
cobalt ABC transporter, permease component	Sinf_1564		1	1	0.91	0.87	0.87	0.86	0.71	0.72	0.19	0.17	0.17	0.19	0.45	0.73	0.72	0.68	0.72	0.68	0.67	0.67	0.86	0.08	16	-	1	0	0	0	1		1	1	1	1	1	1	1	0	0	0	0	1	1	1	1	1	1
cobalt ABC transporter, ATP binding protein	Sinf_1565		1	0.99	0.87	0.83	0.83	0.82	0.66	0.66	0.2	0.19	0.18	0.17	0.57	0.68	0.68	0.69	0.67	0.65	0.66	0.66	0.82	0.12	16	-	1	0	0	0	1		1	1	1	1	1	1	1	0	0	0	0	1	1	1	1	1	1
putative membrane protein	Sinf_1566		1	1	0.93	0.93	0.93	0.93	0.77	0.77	0.13	0.14	0.14	0.12	0.23	0.6	0.6	0.59	0.68	0.6	0.58	0.58	0.92	0.12	15	-	1	0	0	0	1		1	1	1	1	1	1	1	0	0	0	0	0	1	1	1	1	1
sodium:dicarboxylate symporter family protein	Sinf_1567		1	0.99	0.95	0.85	0.85	0.84	0.78	0.78	0.74	0.73	0.73	0.73	0.77	0.77	0.76	0.63	0.79	0.74	0.58	0.58	0.84	0.09	20	-	1	0	0	0	1		1	1	1	1	1	1	1	1	1	1	1	1	1	1	1	1	1
hypothetical protein	Sinf_1568		1	0.76	0.26	0.22	0.22	0.2	0.24	0.24	0.23	0.23	0.22	0.23	0.2	0.2	0.2	0.23	0.21	0.23	0.21	0.21	0.23	0.19	1	-	1	1	0	0	0		1	0	0	0	0	0	0	0	0	0	0	0	0	0	0	0	0
branched-chain amino acid transporter	Sinf_1569		1	1	0.91	0.85	0.85	0.84	0.72	0.71	0.69	0.69	0.68	0.29	0.31	0.31	0.31	0.32	0.31	0.32	0.32	0.32	0.85	0.1	11	-	1	0	0	0	0		1	1	1	1	1	1	1	1	1	1	0	0	0	0	0	0	0
ABC transporter permease protein	Sinf_1570		1	0.61	0.98	0.95	0.95	0.95	0.68	0.68	0.66	0.66	0.63	0.66	0.79	0.79	0.79	0.66	0.66	0.66	0.66	0.66	0.94	0.1	20	-	1	0	0	0	1		1	1	1	1	1	1	1	1	1	1	1	1	1	1	1	1	1
ABC transporter, ATP-binding protein	Sinf_1571		1	0.99	0.97	0.94	0.94	0.93	0.75	0.75	0.78	0.79	0.78	0.78	0.78	0.78	0.78	0.73	0.75	0.79	0.79	0.79	0.92	0.19	20	-	1	0	0	0	1		1	1	1	1	1	1	1	1	1	1	1	1	1	1	1	1	1
ABC transporter substrate-binding protein	Sinf_1572		1	0.99	0.89	0.85	0.85	0.84	0.55	0.55	0.59	0.62	0.61	0.6	0.73	0.73	0.73	0.61	0.61	0.58	0.58	0.58	0.85	0.1	20	-	1	0	0	0	1		1	1	1	1	1	1	1	1	1	1	1	1	1	1	1	1	1
amino acid ABC transporter, substrate-bindingprotein	Sinf_1573		1	0.98	0.9	0.84	0.83	0.83	0.73	0.71	0.73	0.72	0.72	0.74	0.77	0.77	0.77	0.56	0.55	0.53	0.53	0.53	0.83	0.09	20	-	1	0	0	0	1		1	1	1	1	1	1	1	1	1	1	1	1	1	1	1	1	1
amino acylase/N-acyl-L-amino acid amidohydrolase/hippurate hydrolase	Sinf_1574		1	0.96	0.89	0.79	0.8	0.8	0.28	0.28	0.08	0.08	0.08	0.08	0.68	0.68	0.68	0.62	0.26	0.27	0.26	0.26	0.79	0.07	10	-	1	0	0	0	1		1	1	1	1	1	0	0	0	0	0	0	1	1	1	1	0	0
amino acid ABC transporter substrate-binding protein, pseudogene,	Sinf_1575																										0		0	0	0		0	0	0	0	0	0	0	0	0	0	0	0	0	0	0	0	0
glutamine amido transferase	Sinf_1576		1	1	0.9	0.81	0.81	0.8	0.57	0.57	0.47	0.46	0.46	0.46	0.5	0.5	0.5	0.56	0.53	0.55	0.54	0.54	0.8	0.09	20	-	1	0	0	0	1		1	1	1	1	1	1	1	1	1	1	1	1	1	1	1	1	1
DNA-binding regulatory protein, YebC/PmpRfamily	Sinf_1577		1	1	0.98	0.98	0.98	0.97	0.92	0.92	0.87	0.88	0.9	0.87	0.91	0.91	0.91	0.87	0.88	0.87	0.87	0.87	0.97	0.1	20	-	1	0	0	0	1		1	1	1	1	1	1	1	1	1	1	1	1	1	1	1	1	1
transcriptional regulator, MerR family	Sinf_1578		1	0.99	0.14	0.15	0.97	0.97	0.6	0.6	0.55	0.52	0.12	0.55	0.16	0.15	0.16	0.27	0.27	0.29	0.11	0.22	0.95	0.1	9	-	1	0	0	0	0		1	0	0	1	1	1	1	1	1	0	1	0	0	0	0	0	0
putative nucleotidyl transferase	Sinf_1579		1	0.98	0.94	0.95	0.92	0.92	0.71	0.71	0.69	0.69	0.64	0.69	0.76	0.76	0.76	0.66	0.72	0.69	0.69	0.69	0.92	0.07	20	-	1	0	0	0	1		1	1	1	1	1	1	1	1	1	1	1	1	1	1	1	1	1
YeeC-like protein	Sinf_1580		1	0.99	0.94	0.11	0.1	0.1	0.1	0.1	0.12	0.11	0.1	0.12	0.11	0.11	0.1	0.11	0.1	0.11	0.11	0.11	0.1	0.09	2	-	1	0	0	0	0		1	1	0	0	0	0	0	0	0	0	0	0	0	0	0	0	0
hypothetical protein	Sinf_1581		1	0.8	0.79	0.17	0.17	0.17	0.17	0.17	0.17	0.16	0.15	0.16	0.16	0.16	0.16	0.17	0.16	0.17	0.18	0.18	0.17	0.14	2	-	1	0	0	0	0		1	1	0	0	0	0	0	0	0	0	0	0	0	0	0	0	0
DNA helicase, restriction/modification systemcomponent YeeB	Sinf_1582		1	0.99	0.98	0.07	0.08	0.08	0.07	0.07	0.08	0.07	0.07	0.07	0.08	0.08	0.08	0.07	0.08	0.09	0.07	0.07	0.08	0.06	2	-	1	0	0	0	0		1	1	0	0	0	0	0	0	0	0	0	0	0	0	0	0	0
Type II restriction enzyme, methylase subunitYeeA	Sinf_1583		1	0.85	0.8	0.07	0.07	0.06	0.06	0.07	0.07	0.06	0.06	0.06	0.07	0.07	0.07	0.06	0.06	0.06	0.06	0.06	0.07	0.05	2	-	1	0	0	0	0		1	1	0	0	0	0	0	0	0	0	0	0	0	0	0	0	0
Methyl transferase domain protein	Sinf_1584		1	0.95	0.95	0.97	0.97	0.97	0.79	0.79	0.78	0.81	0.81	0.78	0.83	0.83	0.83	0.77	0.88	0.81	0.8	0.8	0.97	0.14	20	-	1	0	0	0	1		1	1	1	1	1	1	1	1	1	1	1	1	1	1	1	1	1
iojap-like ribosome-associated protein	Sinf_1585		1	0.94	0.98	0.99	0.98	0.99	0.76	0.77	0.81	0.81	0.75	0.82	0.84	0.84	0.84	0.7	0.7	0.61	0.72	0.72	0.92	0.12	20	-	1	0	0	0	1		1	1	1	1	1	1	1	1	1	1	1	1	1	1	1	1	1
Amidase, related to nicotinamidase	Sinf_1586		1	0.14	0.69	0.98	0.97	0.81	0.41	0.42	0.13	0.24	0.16	0.13	0.15	0.15	0.15	0.39	0.15	0.43	0.42	0.42	0.14	0.11	9	-	0	0	1	0	0		0	1	1	1	1	1	1	0	0	0	0	0	0	0	0	0	1
putative HD superfamily hydrolase of NADmetabolism	Sinf_1587		1	0.97	0.96	0.95	0.93	0.93	0.69	0.7	0.67	0.69	0.68	0.67	0.79	0.79	0.79	0.7	0.72	0.68	0.67	0.67	0.91	0.1	20	-	1	0	0	0	1		1	1	1	1	1	1	1	1	1	1	1	1	1	1	1	1	1
nicotinic acid mono-nucleotide-adenylyltransferase, nadD	Sinf_1588		1	0.98	0.94	0.93	0.94	0.93	0.84	0.84	0.79	0.77	0.77	0.79	0.79	0.79	0.79	0.82	0.83	0.83	0.82	0.82	0.92	0.11	20	-	1	0	0	0	1		1	1	1	1	1	1	1	1	1	1	1	1	1	1	1	1	1
putative RNA-binding protein, YhbY family	Sinf_1589		1	1	0.98	0.98	0.98	0.99	0.9	0.9	0.82	0.88	0.88	0.84	0.87	0.87	0.87	0.84	0.83	0.84	0.84	0.84	0.97	0.16	20	-	1	0	0	0	1		1	1	1	1	1	1	1	1	1	1	1	1	1	1	1	1	1
GTP-binding protein	Sinf_1590		1	1	0.98	0.96	0.96	0.95	0.89	0.89	0.83	0.86	0.85	0.82	0.87	0.88	0.88	0.85	0.83	0.82	0.82	0.82	0.95	0.08	20	-	1	0	0	0	1		1	1	1	1	1	1	1	1	1	1	1	1	1	1	1	1	1
hydrolase, HAD subfamily	Sinf_1591		1	1	0.95	0.93	0.92	0.92	0.85	0.85	0.85	0.85	0.86	0.84	0.77	0.77	0.77	0.63	0.64	0.63	0.62	0.62	0.92	0.12	20	-	1	0	0	0	1		1	1	1	1	1	1	1	1	1	1	1	1	1	1	1	1	1
hypothetical protein	Sinf_1592		1	1	0.27	0.27	0.27	0.26	0.29	0.29	0.29	0.27	0.26	0.27	0.28	0.28	0.28	0.27	0.26	0.31	0.31	0.31	0.31	0.24	1	-	1	1	0	0	0		1	0	0	0	0	0	0	0	0	0	0	0	0	0	0	0	0
hypothetical protein	Sinf_1593		1	0.56	0.12	0.12	0.12	0.13	0.13	0.13	0.14	0.12	0.12	0.13	0.13	0.13	0.13	0.12	0.14	0.12	0.12	0.12	0.12	0.11	1	-	1	1	0	0	0		1	0	0	0	0	0	0	0	0	0	0	0	0	0	0	0	0
transport protein	Sinf_1594		1	0.98	0.14	0.85	0.23	0.84	0.32	0.32	0.13	0.28	0.29	0.19	0.12	0.12	0.12	0.28	0.3	0.15	0.13	0.13	0.84	0.2	4	-	1	0	0	0	0		1	0	1	0	1	0	0	0	0	0	0	0	0	0	0	0	0
integral membrane protein, permease, pseudogene,	Sinf_1595																										0		0	0	0		0	0	0	0	0	0	0	0	0	0	0	0	0	0	0	0	0
integral membrane protein, permease	Sinf_1596		1	0.99	0.92	0.76	0.76	0.75	0.56	0.56	0.56	0.56	0.11	0.56	0.6	0.6	0.6	0.11	0.52	0.51	0.51	0.51	0.75	0.1	18	-	1	0	0	0	1		1	1	1	1	1	1	1	1	1	0	1	1	1	1	0	1	1
aspartyl/glutamyl-tRNA amido transferase,subunitB, gatB	Sinf_1597		1	1	0.98	0.98	0.98	0.98	0.92	0.92	0.87	0.88	0.88	0.87	0.9	0.9	0.9	0.85	0.84	0.9	0.9	0.9	0.92	0.07	20	-	1	0	0	0	1		1	1	1	1	1	1	1	1	1	1	1	1	1	1	1	1	1
aspartyl-/glutamyl-tRNA amido transferase,subunitA, gatA	Sinf_1598		1	1	0.98	0.96	0.97	0.97	0.88	0.88	0.86	0.87	0.86	0.86	0.88	0.88	0.88	0.86	0.84	0.86	0.86	0.86	0.95	0.08	20	-	1	0	0	0	1		1	1	1	1	1	1	1	1	1	1	1	1	1	1	1	1	1
aspartyl/glutamyl-tRNA (Gln) amido transferase,subunit C, gatC	Sinf_1599		1	1	0.99	0.97	0.97	0.97	0.86	0.87	0.8	0.81	0.81	0.8	0.81	0.81	0.81	0.71	0.73	0.79	0.8	0.8	0.97	0.14	20	-	1	0	0	0	1		1	1	1	1	1	1	1	1	1	1	1	1	1	1	1	1	1
pyrazinamidase/nicotinamidase (iso-chorismatesynthase), pncA	Sinf_1600		1	1	0.99	0.9	0.9	0.9	0.8	0.8	0.73	0.72	0.69	0.73	0.82	0.82	0.82	0.79	0.8	0.77	0.77	0.77	0.89	0.09	20	-	1	0	0	0	1		1	1	1	1	1	1	1	1	1	1	1	1	1	1	1	1	1
transcriptional regulator CodY, codY	Sinf_1601		1	1	0.98	0.97	0.97	0.97	0.92	0.92	0.93	0.94	0.93	0.93	0.86	0.86	0.86	0.74	0.73	0.75	0.73	0.73	0.95	0.09	20	-	1	0	0	0	1		1	1	1	1	1	1	1	1	1	1	1	1	1	1	1	1	1
aspartate (tyrosine/aromatic) amino transferase	Sinf_1602		1	1	0.98	0.96	0.96	0.96	0.82	0.82	0.86	0.86	0.86	0.2	0.89	0.89	0.89	0.86	0.86	0.85	0.85	0.85	0.96	0.06	19	-	1	0	0	0	1		1	1	1	1	1	1	1	1	1	1	0	1	1	1	1	1	1
Membrane domain of membrane-anchoredglycerophosphoryl diester phosphodiesterase	Sinf_1603		1	0.53	0.55	0.71	0.71	0.7	0.08	0.3	0.08	0.33	0.32	0.08	0.08	0.07	0.08	0.16	0.17	0.18	0.2	0.2	0.69	0.07	6	-	1	0	0	0	0		1	1	1	1	1	0	0	0	0	0	0	0	0	0	0	0	0
transposase IS1239	Sinf_1604		1	0.69	0.26	0.08	0.08	0.99	0.16	0.16	0.09	0.71	0.08	0.95	0.71	0.08	0.71	0.09	0.51	0.16	0.69	0.69	0.82	0.08	10	-	1	0	0	0	1		1	0	0	0	1	0	0	0	1	0	1	1	0	1	0	1	0
Universal stress protein UspA and relatednucleotide-binding protein	Sinf_1605		1	0.97	0.98	0.94	0.94	0.93	0.82	0.82	0.83	0.84	0.84	0.8	0.79	0.79	0.79	0.68	0.7	0.67	0.67	0.67	0.91	0.13	20	-	1	0	0	0	1		1	1	1	1	1	1	1	1	1	1	1	1	1	1	1	1	1
HAD-superfamily hydrolase / phosphatase	Sinf_1606		1	0.98	0.91	0.87	0.87	0.87	0.75	0.75	0.72	0.72	0.71	0.72	0.72	0.72	0.72	0.55	0.56	0.54	0.53	0.53	0.86	0.06	20	-	1	0	0	0	1		1	1	1	1	1	1	1	1	1	1	1	1	1	1	1	1	1
L-asparaginase	Sinf_1607		1	1	0.98	0.93	0.93	0.93	0.77	0.77	0.78	0.75	0.77	0.74	0.81	0.76	0.81	0.75	0.74	0.76	0.77	0.77	0.92	0.09	20	-	1	0	0	0	1		1	1	1	1	1	1	1	1	1	1	1	1	1	1	1	1	1
transcriptional regulator, Cro/CI family	Sinf_1608		1	1	0.97	0.94	0.94	0.92	0.2	0.2	0.2	0.59	0.2	0.29	0.23	0.86	0.23	0.76	0.2	0.26	0.27	0.3	0.84	0.35	9	-	1	0	0	0	1		1	1	1	1	1	0	0	0	1	0	0	0	1	0	1	0	0
hypothetical protein	Sinf_1609		1	0.26	0.85	0.27	0.27	0.25	0.15	0.15	0.13	0.13	0.14	0.13	0.13	0.22	0.13	0.25	0.15	0.15	0.16	0.16	0.27	0.14	1	-	0	0	1	0	0		0	1	0	0	0	0	0	0	0	0	0	0	0	0	0	0	0
hypothetical protein	Sinf_1610		1	0.57	0.67	0.74	0.72	0.51	0.14	0.14	0.15	0.13	0.14	0.15	0.15	0.15	0.15	0.15	0.14	0.14	0.14	0.14	0.14	0.12	5	-	1	0	0	0	0		1	1	1	1	1	0	0	0	0	0	0	0	0	0	0	0	0
ATP-dependent DNA helicase RecG, recG	Sinf_1611		1	0.99	0.92	0.92	0.92	0.92	0.81	0.81	0.76	0.77	0.81	0.76	0.81	0.81	0.8	0.76	0.76	0.73	0.73	0.73	0.91	0.06	20	-	1	0	0	0	1		1	1	1	1	1	1	1	1	1	1	1	1	1	1	1	1	1
alanine racemase, alr	Sinf_1612		1	0.99	0.95	0.9	0.9	0.9	0.7	0.7	0.66	0.68	0.68	0.66	0.7	0.69	0.69	0.62	0.63	0.64	0.63	0.63	0.9	0.3	20	-	1	0	0	0	1		1	1	1	1	1	1	1	1	1	1	1	1	1	1	1	1	1
4'-phosphopantetheinyl transferase, acpS	Sinf_1613		1	1	0.84	0.89	0.89	0.89	0.67	0.67	0.64	0.66	0.65	0.65	0.68	0.69	0.68	0.63	0.63	0.63	0.6	0.6	0.86	0.12	20	-	1	0	0	0	1		1	1	1	1	1	1	1	1	1	1	1	1	1	1	1	1	1
3-deoxy-7-phosphoheptulonate synthase	Sinf_1614		1	1	0.94	0.92	0.92	0.91	0.62	0.62	0.09	0.1	0.09	0.09	0.78	0.78	0.78	0.76	0.76	0.75	0.75	0.75	0.92	0.08	16	-	1	0	0	0	1		1	1	1	1	1	1	1	0	0	0	0	1	1	1	1	1	1
3-deoxy-7-phosphoheptulonate synthase (DAHP)	Sinf_1615		1	1	0.96	0.96	0.96	0.95	0.62	0.62	0.09	0.09	0.09	0.08	0.87	0.87	0.86	0.86	0.86	0.84	0.84	0.84	0.96	0.08	16	-	1	0	0	0	1		1	1	1	1	1	1	1	0	0	0	0	1	1	1	1	1	1
translocase binding subunit (secA), secA	Sinf_1616		1	0.99	0.97	0.93	0.93	0.93	0.85	0.85	0.86	0.87	0.87	0.86	0.83	0.83	0.83	0.83	0.83	0.81	0.8	0.8	0.93	0.06	20	-	1	0	0	0	1		1	1	1	1	1	1	1	1	1	1	1	1	1	1	1	1	1
fructokinase, scrK	Sinf_1617		1	1	0.99	0.94	0.94	0.6	0.8	0.79	0.75	0.78	0.77	0.76	0.86	0.86	0.86	0.78	0.79	0.77	0.77	0.77	0.93	0.08	20	-	1	0	0	0	1		1	1	1	1	1	1	1	1	1	1	1	1	1	1	1	1	1
PTS system, sucrose-specific IIA/B/C component	Sinf_1618		1	0.99	0.44	0.9	0.43	0.42	0.81	0.81	0.66	0.69	0.68	0.66	0.79	0.79	0.79	0.79	0.8	0.67	0.67	0.67	0.89	0.06	20	-	1	0	0	0	1		1	1	1	1	1	1	1	1	1	1	1	1	1	1	1	1	1
sucrose-6-phosphate hydrolase, scrB	Sinf_1619		1	0.99	0.93	0.88	0.88	0.85	0.71	0.71	0.66	0.67	0.69	0.66	0.79	0.79	0.79	0.65	0.67	0.7	0.69	0.69	0.86	0.07	20	-	1	0	0	0	1		1	1	1	1	1	1	1	1	1	1	1	1	1	1	1	1	1
sucrose operon repressor ScrR, scrR	Sinf_1620		1	0.65	0.98	0.93	0.93	0.92	0.77	0.77	0.8	0.81	0.81	0.8	0.47	0.76	0.47	0.71	0.7	0.71	0.71	0.71	0.92	0.09	20	-	1	0	0	0	1		1	1	1	1	1	1	1	1	1	1	1	1	1	1	1	1	1
antitermination protein NusB, nusB	Sinf_1621		1	1	0.93	0.91	0.91	0.9	0.77	0.77	0.68	0.76	0.71	0.64	0.71	0.71	0.71	0.56	0.56	0.57	0.56	0.56	0.89	0.12	20	-	1	0	0	0	1		1	1	1	1	1	1	1	1	1	1	1	1	1	1	1	1	1
hypothetical protein conserved in bacteria	Sinf_1622		1	1	0.95	0.97	0.97	0.97	0.87	0.87	0.86	0.86	0.82	0.86	0.78	0.78	0.78	0.66	0.7	0.63	0.62	0.62	0.97	0.13	20	-	1	0	0	0	1		1	1	1	1	1	1	1	1	1	1	1	1	1	1	1	1	1
translation elongation factor P, efp	Sinf_1623		1	0.99	0.98	0.99	0.99	0.98	0.89	0.89	0.91	0.9	0.9	0.91	0.9	0.9	0.9	0.9	0.94	0.9	0.91	0.91	0.98	0.11	20	-	1	0	0	0	1		1	1	1	1	1	1	1	1	1	1	1	1	1	1	1	1	1
hypothetical protein (DUF2628)	Sinf_1624		1	0.98	0.34	0.64	0.64	0.33	0.16	0.16	0.17	0.18	0.16	0.17	0.16	0.16	0.16	0.31	0.15	0.15	0.15	0.15	0.15	0.14	3	-	1	0	0	0	0		1	0	1	1	0	0	0	0	0	0	0	0	0	0	0	0	0
competence protein ComEB required for DNAbinding and uptake	Sinf_1625		1	0.99	0.98	0.93	0.93	0.93	0.85	0.85	0.84	0.85	0.84	0.84	0.85	0.85	0.85	0.52	0.53	0.53	0.53	0.53	0.92	0.1	20	-	1	0	0	0	1		1	1	1	1	1	1	1	1	1	1	1	1	1	1	1	1	1
aminopeptidase P	Sinf_1626		1	0.99	0.95	0.92	0.92	0.93	0.31	0.68	0.7	0.71	0.67	0.71	0.84	0.83	0.84	0.74	0.74	0.64	0.64	0.64	0.92	0.08	19	-	1	0	0	0	1		1	1	1	1	1	0	1	1	1	1	1	1	1	1	1	1	1
Na+-driven multidrug efflux pump, pseudogene,	Sinf_1627																										0		0	0	0		0	0	0	0	0	0	0	0	0	0	0	0	0	0	0	0	0
excinuclease ABC, uvrA	Sinf_1628		1	0.99	0.98	0.98	0.98	0.98	0.9	0.9	0.9	0.9	0.9	0.9	0.9	0.9	0.9	0.87	0.87	0.86	0.86	0.86	0.98	0.06	20	-	1	0	0	0	1		1	1	1	1	1	1	1	1	1	1	1	1	1	1	1	1	1
cation (Mg++, Co++) transporter CorA family	Sinf_1629		1	1	0.98	0.97	0.98	0.98	0.88	0.88	0.88	0.89	0.89	0.89	0.83	0.83	0.82	0.74	0.73	0.74	0.74	0.74	0.96	0.09	20	-	1	0	0	0	1		1	1	1	1	1	1	1	1	1	1	1	1	1	1	1	1	1
Uncharacterized membrane-bound protein conservedin bacteria	Sinf_1630		1	1	0.87	0.89	0.89	0.86	0.65	0.65	0.7	0.7	0.69	0.71	0.55	0.55	0.55	0.49	0.49	0.47	0.47	0.47	0.88	0.09	20	-	1	0	0	0	1		1	1	1	1	1	1	1	1	1	1	1	1	1	1	1	1	1
hypothetical protein	Sinf_1631		1	0.61	0.62	0.55	0.57	0.57	0.22	0.22	0.2	0.19	0.2	0.2	0.23	0.23	0.23	0.2	0.2	0.23	0.2	0.2	0.2	0.19	5	-	1	0	0	0	0		1	1	1	1	1	0	0	0	0	0	0	0	0	0	0	0	0
hypothetical protein	Sinf_1632		1	1	0.37	0.3	0.3	0.32	0.24	0.24	0.25	0.26	0.25	0.25	0.24	0.23	0.24	0.26	0.25	0.25	0.23	0.23	0.24	0.21	1	-	1	1	0	0	0		1	0	0	0	0	0	0	0	0	0	0	0	0	0	0	0	0
hypothetical protein	Sinf_1633		1	1	0.51	0.54	0.56	0.55	0.16	0.16	0.14	0.13	0.13	0.13	0.13	0.15	0.13	0.13	0.13	0.13	0.13	0.13	0.13	0.12	5	-	1	0	0	0	0		1	1	1	1	1	0	0	0	0	0	0	0	0	0	0	0	0
ribosomal protein S18, rpsR	Sinf_1634		1	1	1	0.98	1	1	0.99	0.99	0.98	0.98	0.98	0.98	0.97	0.97	0.97	1	1	1	1	1	0.98	0.18	20	-	1	0	0	0	1		1	1	1	1	1	1	1	1	1	1	1	1	1	1	1	1	1
single-strand DNA-binding protein, ssbA	Sinf_1635		1	0.99	0.94	0.95	0.95	0.95	0.84	0.84	0.81	0.84	0.84	0.81	0.86	0.86	0.86	0.81	0.81	0.69	0.69	0.69	0.91	0.1	20	-	1	0	0	0	1		1	1	1	1	1	1	1	1	1	1	1	1	1	1	1	1	1
ribosomal protein S6, rpsF	Sinf_1636		1	1	0.98	0.97	0.98	0.97	0.95	0.95	0.96	0.96	0.96	0.95	0.97	0.96	0.97	0.93	0.97	0.93	0.91	0.91	0.98	0.15	20	-	1	0	0	0	1		1	1	1	1	1	1	1	1	1	1	1	1	1	1	1	1	1
transposase IS1239	Sinf_1637		1	0.69	0.26	0.08	0.08	0.99	0.16	0.16	0.09	0.71	0.08	0.95	0.71	0.08	0.71	0.09	0.51	0.16	0.69	0.69	0.82	0.08	10	-	1	0	0	0	1		1	0	0	0	1	0	0	0	1	0	1	1	0	1	0	1	0
hypothetical protein	Sinf_1638		1	1	0.93	0.24	0.85	0.82	0.21	0.22	0.21	0.24	0.24	0.2	0.23	0.22	0.23	0.24	0.22	0.26	0.21	0.21	0.82	0.2	5	-	1	0	0	0	0		1	1	0	1	1	0	0	0	0	0	0	0	0	0	0	0	0
Sortase A, LPXTG specific	Sinf_1639		1	0.97	0.83	0.49	0.49	0.2	0.19	0.2	0.2	0.19	0.19	0.19	0.17	0.18	0.17	0.19	0.2	0.18	0.19	0.19	0.46	0.16	5	-	1	0	0	0	0		1	1	1	1	0	0	0	0	0	0	0	0	0	0	0	0	0
hypothetical protein	Sinf_1640		1	0.99	0.78	0.31	0.32	0.12	0.11	0.1	0.11	0.11	0.12	0.15	0.1	0.11	0.1	0.11	0.11	0.13	0.12	0.12	0.32	0.08	2	-	1	0	0	0	0		1	1	0	0	0	0	0	0	0	0	0	0	0	0	0	0	0
signal peptidase, pseudogene,	Sinf_1641																										0		0	0	0		0	0	0	0	0	0	0	0	0	0	0	0	0	0	0	0	0
hypothetical protein	Sinf_1642		1	0.98	0.47	0.32	0.32	0.15	0.15	0.16	0.15	0.16	0.16	0.15	0.14	0.14	0.14	0.15	0.15	0.15	0.14	0.14	0.32	0.14	2	-	1	0	0	0	0		1	1	0	0	0	0	0	0	0	0	0	0	0	0	0	0	0
A/G-specific adenine glycosylase, mutY	Sinf_1643		1	1	0.85	0.85	0.85	0.85	0.73	0.73	0.75	0.76	0.73	0.76	0.79	0.79	0.79	0.65	0.64	0.63	0.64	0.64	0.85	0.08	20	-	1	0	0	0	1		1	1	1	1	1	1	1	1	1	1	1	1	1	1	1	1	1
flavin oxidoreductase	Sinf_1644		1	0.99	0.95	0.93	0.92	0.92	0.14	0.15	0.06	0.06	0.06	0.07	0.07	0.06	0.07	0.14	0.14	0.14	0.14	0.14	0.92	0.05	6	-	1	0	0	0	0		1	1	1	1	1	0	0	0	0	0	0	0	0	0	0	0	0
ISSth1, transposase (orf1), IS3 family	Sinf_1645		1	0.99	0.12	0.11	0.11	0.1	0.2	0.2	0.12	0.11	0.11	0.29	0.3	0.3	0.3	0.13	0.13	0.1	0.1	0.1	0.14	0.1	1	-	1	1	0	0	0		1	0	0	0	0	0	0	0	0	0	0	0	0	0	0	0	0
ISSth1, transposase (orf2), IS3 family, pseudogene,	Sinf_1646																										0		0	0	0		0	0	0	0	0	0	0	0	0	0	0	0	0	0	0	0	0
Protein of unknown function (DUF2992)	Sinf_1647		1	1	0.14	0.95	0.97	0.97	0.54	0.54	0.16	0.14	0.13	0.15	0.14	0.13	0.14	0.19	0.14	0.14	0.14	0.14	0.96	0.15	7	-	1	0	0	0	0		1	0	1	1	1	1	1	0	0	0	0	0	0	0	0	0	0
hypothetical protein	Sinf_1648		1	0.98	0.14	0.73	0.72	0.72	0.14	0.14	0.14	0.15	0.16	0.15	0.16	0.16	0.16	0.14	0.14	0.16	0.14	0.14	0.7	0.12	5	-	1	0	0	0	0		1	0	1	1	1	0	0	0	0	0	0	0	0	0	0	0	0
putative membrane protein yetF	Sinf_1649		1	0.98	0.11	0.12	0.12	0.86	0.12	0.12	0.11	0.11	0.12	0.12	0.13	0.13	0.13	0.45	0.46	0.47	0.3	0.3	0.12	0.11	5	-	1	0	0	0	0		1	0	0	0	1	0	0	0	0	0	0	0	0	0	1	1	1
Protein of unknown function (DUF3290)	Sinf_1650		1	0.99	0.13	0.14	0.14	0.89	0.13	0.13	0.13	0.13	0.13	0.14	0.14	0.14	0.14	0.22	0.21	0.21	0.13	0.13	0.13	0.11	2	-	1	0	0	0	0		1	0	0	0	1	0	0	0	0	0	0	0	0	0	0	0	0
thioredoxin, trx	Sinf_1651		1	1	0.97	0.95	0.95	0.95	0.87	0.87	0.9	0.92	0.87	0.9	0.89	0.89	0.89	0.81	0.79	0.83	0.81	0.81	0.94	0.16	20	-	1	0	0	0	1		1	1	1	1	1	1	1	1	1	1	1	1	1	1	1	1	1
Membrane-associated phospholipid phosphatase	Sinf_1652		1	1	0.94	0.7	0.7	0.72	0.55	0.55	0.17	0.2	0.54	0.16	0.48	0.48	0.48	0.47	0.16	0.5	0.49	0.49	0.71	0.21	16	-	1	0	0	0	1		1	1	1	1	1	1	1	0	0	1	0	1	1	1	1	0	1
nicotinate-nucleotide pyrophosphorylase, nadC	Sinf_1653		1	0.99	0.6	0.91	0.91	0.92	0.11	0.11	0.1	0.1	0.48	0.1	0.1	0.1	0.1	0.11	0.11	0.1	0.48	0.48	0.89	0.09	9	-	1	0	0	0	0		1	1	1	1	1	0	0	0	0	1	0	0	0	0	0	0	0
L-aspartate oxidase, nadB	Sinf_1654		1	0.99	0.21	0.87	0.86	0.86	0.08	0.08	0.08	0.08	0.08	0.07	0.07	0.07	0.07	0.08	0.07	0.08	0.08	0.08	0.39	0.08	4	-	1	0	0	0	0		1	0	1	1	1	0	0	0	0	0	0	0	0	0	0	0	0
Quinolinate synthetase A, nadA	Sinf_1655		1	0.99	0.07	0.93	0.93	0.92	0.08	0.08	0.08	0.08	0.08	0.08	0.08	0.07	0.07	0.08	0.08	0.08	0.08	0.08	0.09	0.07	4	-	1	0	0	0	0		1	0	1	1	1	0	0	0	0	0	0	0	0	0	0	0	0
Mismatch repair ATPase (MutS family), mutS2	Sinf_1656		1	0.99	0.98	0.95	0.95	0.95	0.77	0.77	0.76	0.77	0.77	0.76	0.78	0.78	0.77	0.73	0.71	0.7	0.7	0.7	0.95	0.06	20	-	1	0	0	0	1		1	1	1	1	1	1	1	1	1	1	1	1	1	1	1	1	1
Uncharacterized membrane protein, required forcolicin V production	Sinf_1657		1	1	0.85	0.81	0.81	0.8	0.55	0.55	0.54	0.55	0.56	0.54	0.51	0.52	0.51	0.52	0.52	0.44	0.43	0.43	0.79	0.1	20	-	1	0	0	0	1		1	1	1	1	1	1	1	1	1	1	1	1	1	1	1	1	1
Cell division protein ZapA	Sinf_1658		1	1	0.95	0.94	0.94	0.93	0.74	0.74	0.72	0.75	0.7	0.72	0.72	0.72	0.72	0.63	0.62	0.57	0.58	0.58	0.94	0.16	20	-	1	0	0	0	1		1	1	1	1	1	1	1	1	1	1	1	1	1	1	1	1	1
ribonuclease HIII, rnhC	Sinf_1659		1	0.98	0.92	0.88	0.88	0.87	0.69	0.69	0.68	0.69	0.65	0.68	0.69	0.69	0.69	0.63	0.65	0.62	0.63	0.63	0.87	0.09	20	-	1	0	0	0	1		1	1	1	1	1	1	1	1	1	1	1	1	1	1	1	1	1
signal peptidase I	Sinf_1660		1	0.98	0.87	0.81	0.8	0.8	0.66	0.66	0.7	0.71	0.72	0.7	0.62	0.62	0.62	0.59	0.63	0.55	0.55	0.55	0.81	0.1	20	-	1	0	0	0	1		1	1	1	1	1	1	1	1	1	1	1	1	1	1	1	1	1
exo-deoxyribonuclease V alpha subunit	Sinf_1661		1	0.99	0.87	0.87	0.87	0.86	0.74	0.74	0.67	0.71	0.7	0.68	0.72	0.72	0.72	0.64	0.64	0.64	0.63	0.63	0.87	0.06	20	-	1	0	0	0	1		1	1	1	1	1	1	1	1	1	1	1	1	1	1	1	1	1
hypothetical protein	Sinf_1662		1	1	0.73	0.61	0.61	0.6	0.25	0.25	0.26	0.23	0.23	0.26	0.15	0.16	0.15	0.14	0.13	0.14	0.13	0.13	0.6	0.12	6	-	1	0	0	0	0		1	1	1	1	1	0	0	0	0	0	0	0	0	0	0	0	0
DNA polymerase IV, dinP	Sinf_1663		1	1	0.93	0.9	0.9	0.9	0.82	0.82	0.78	0.79	0.78	0.79	0.8	0.79	0.8	0.76	0.73	0.73	0.72	0.72	0.9	0.14	20	-	1	0	0	0	1		1	1	1	1	1	1	1	1	1	1	1	1	1	1	1	1	1
pyruvate formate-lyase, pflA	Sinf_1664		1	0.99	0.98	0.97	0.98	0.98	0.91	0.91	0.94	0.91	0.91	0.94	0.94	0.94	0.94	0.93	0.93	0.93	0.94	0.94	0.97	0.05	20	-	1	0	0	0	1		1	1	1	1	1	1	1	1	1	1	1	1	1	1	1	1	1
Carbonic anhydrase	Sinf_1665		1	1	0.12	0.14	0.13	0.14	0.13	0.14	0.14	0.14	0.14	0.13	0.96	0.96	0.71	0.13	0.14	0.13	0.13	0.13	0.12	0.14	4	-	1	0	0	0	1		1	0	0	0	0	0	0	0	0	0	0	1	1	1	0	0	0
putative acyltransferase	Sinf_1666		1	1	0.45	0.5	0.5	0.47	0.36	0.36	0.34	0.5	0.29	0.34	0.94	0.96	0.21	0.29	0.22	0.26	0.25	0.25	0.52	0.22	9	-	1	0	0	0	1		1	1	1	1	1	0	0	0	1	0	0	1	1	0	0	0	0
hypothetical protein	Sinf_1667		1	0.92	0.12	0.12	0.13	0.12	0.63	0.63	0.61	0.14	0.13	0.63	0.15	0.11	0.15	0.64	0.13	0.57	0.11	0.11	0.11	0.12	7	-	1	0	0	0	0		1	0	0	0	0	1	1	1	0	0	1	0	0	0	1	0	1
Flavodoxin reductases(ferredoxin-NADPHreductases) family 1	Sinf_1668		1	1	0.23	0.21	0.21	0.2	0.28	0.29	0.19	0.34	0.19	0.19	0.19	0.19	0.19	0.28	0.21	0.23	0.32	0.32	0.22	0.16	1	-	1	1	0	0	0		1	0	0	0	0	0	0	0	0	0	0	0	0	0	0	0	0
Mg2+ and Co2+ transporter	Sinf_1669		1	0.42	0.16	0.16	0.16	0.16	0.16	0.16	0.16	0.16	0.16	0.16	0.17	0.17	0.17	0.17	0.17	0.18	0.18	0.18	0.82	0.13	2	-	1	0	0	0	0		1	0	0	0	0	0	0	0	0	0	0	0	0	0	0	0	0
Type II restriction endonuclease, pseudogene,	Sinf_1670																										0		0	0	0		0	0	0	0	0	0	0	0	0	0	0	0	0	0	0	0	0
YbbM seven transmembrane helix protein	Sinf_1671		1	0.98	0.11	0.12	0.12	0.11	0.57	0.57	0.11	0.58	0.13	0.11	0.97	0.96	0.97	0.12	0.12	0.11	0.12	0.12	0.48	0.1	8	-	1	0	0	0	1		1	0	0	0	0	1	1	0	1	0	0	1	1	1	0	0	0
YbbL ABC transporter ATP-binding protein	Sinf_1672		1	0.99	0.3	0.3	0.3	0.3	0.43	0.43	0.29	0.43	0.29	0.29	0.97	0.98	0.97	0.31	0.3	0.31	0.3	0.3	0.36	0.18	7	-	1	0	0	0	1		1	0	0	0	0	1	1	0	1	0	0	1	1	1	0	0	0
Beta-lactamase class C and otherpenicillin-binding protein	Sinf_1673		1	1	0.68	0.7	0.7	0.69	0.59	0.59	0.59	0.56	0.57	0.59	0.72	0.72	0.72	0.62	0.58	0.53	0.54	0.54	0.69	0.1	20	-	1	0	0	0	1		1	1	1	1	1	1	1	1	1	1	1	1	1	1	1	1	1
Glyoxalase/Bleomycin resistanceprotein/Dioxygenase superfamily	Sinf_1674		1	0.93	0.83	0.75	0.76	0.73	0.53	0.53	0.56	0.55	0.52	0.56	0.5	0.51	0.51	0.32	0.34	0.3	0.31	0.31	0.75	0.09	15	-	1	0	0	0	1		1	1	1	1	1	1	1	1	1	1	1	1	1	1	0	0	0
glycerol uptake facilitator protein	Sinf_1675		1	0.98	0.9	0.95	0.95	0.96	0.82	0.82	0.82	0.8	0.81	0.8	0.67	0.67	0.67	0.73	0.76	0.74	0.76	0.76	0.95	0.09	20	-	1	0	0	0	1		1	1	1	1	1	1	1	1	1	1	1	1	1	1	1	1	1
x-prolyl-dipeptidyl aminopeptidase, pepX	Sinf_1676		1	0.99	0.9	0.87	0.87	0.87	0.65	0.65	0.69	0.68	0.67	0.69	0.6	0.6	0.6	0.58	0.58	0.6	0.59	0.59	0.86	0.06	20	-	1	0	0	0	1		1	1	1	1	1	1	1	1	1	1	1	1	1	1	1	1	1
phosphate regulon sensor protein phoR, phoR	Sinf_1677		1	0.99	0.8	0.82	0.82	0.68	0.58	0.58	0.18	0.19	0.18	0.18	0.18	0.18	0.18	0.19	0.18	0.19	0.18	0.18	0.68	0.1	8	-	1	0	0	0	0		1	1	1	1	1	1	1	0	0	0	0	0	0	0	0	0	0
phosphate regulon response regulator PhoB, phoB	Sinf_1678		1	0.94	0.32	0.73	0.74	0.65	0.65	0.65	0.32	0.31	0.32	0.32	0.32	0.32	0.32	0.32	0.31	0.32	0.33	0.33	0.65	0.3	7	-	1	0	0	0	0		1	0	1	1	1	1	1	0	0	0	0	0	0	0	0	0	0
phosphate transport system regulatory proteinPhoU, phoU	Sinf_1679		1	0.99	0.28	0.85	0.85	0.66	0.66	0.66	0.25	0.25	0.25	0.25	0.25	0.25	0.25	0.25	0.25	0.26	0.26	0.26	0.66	0.11	7	-	1	0	0	0	0		1	0	1	1	1	1	1	0	0	0	0	0	0	0	0	0	0
phosphate ABC transporter, ATP-binding protein	Sinf_1680		1	1	0.57	0.91	0.91	0.85	0.85	0.85	0.69	0.71	0.56	0.69	0.57	0.57	0.57	0.57	0.57	0.57	0.7	0.7	0.85	0.21	20	-	1	0	0	0	1		1	1	1	1	1	1	1	1	1	1	1	1	1	1	1	1	1
phosphate ABC transporter, permease protein	Sinf_1681		1	1	0.31	0.83	0.83	0.79	0.8	0.8	0.52	0.53	0.33	0.52	0.33	0.33	0.34	0.32	0.33	0.33	0.53	0.53	0.78	0.12	12	-	1	0	0	0	0		1	0	1	1	1	1	1	1	1	0	1	0	0	0	0	0	0
phosphate ABC transporter, permease protein	Sinf_1682		1	0.99	0.39	0.89	0.89	0.84	0.81	0.81	0.64	0.65	0.39	0.64	0.4	0.4	0.4	0.42	0.41	0.42	0.66	0.66	0.84	0.12	18	-	1	0	0	0	0		1	0	1	1	1	1	1	1	1	0	1	0	0	0	1	1	1
hemolysin precursor, putative	Sinf_1683		1	1	0.13	0.76	0.76	0.67	0.65	0.65	0.44	0.45	0.12	0.44	0.13	0.13	0.13	0.13	0.12	0.13	0.44	0.44	0.67	0.1	12	-	1	0	0	0	0		1	0	1	1	1	1	1	1	1	0	1	0	0	0	0	0	0
DNA-binding protein, YbaB/EbfC family	Sinf_1684		1	0.98	0.96	0.84	0.96	0.96	0.85	0.85	0.83	0.85	0.85	0.83	0.87	0.87	0.87	0.79	0.76	0.75	0.75	0.75	0.97	0.15	20	-	1	0	0	0	1		1	1	1	1	1	1	1	1	1	1	1	1	1	1	1	1	1
transcriptional regulator, MerR family	Sinf_1685		1	1	0.63	0.97	0.98	0.97	0.51	0.51	0.58	0.58	0.58	0.58	0.48	0.3	0.4	0.14	0.15	0.14	0.11	0.11	0.89	0.08	14	-	1	0	0	0	1		1	1	1	1	1	1	1	1	1	1	1	1	0	0	0	0	0
DNA polymerase III epsilon subunit	Sinf_1686		1	0.99	0.94	0.91	0.9	0.9	0.67	0.67	0.71	0.72	0.71	0.71	0.69	0.19	0.69	0.18	0.19	0.61	0.61	0.61	0.89	0.11	17	-	1	0	0	0	1		1	1	1	1	1	1	1	1	1	1	1	1	0	1	0	0	1
Protein of unknown function, DUF536./HTH domainprotein	Sinf_1687		1	1	0.94	0.89	0.89	0.89	0.77	0.77	0.76	0.75	0.75	0.76	0.76	0.75	0.76	0.67	0.67	0.67	0.67	0.67	0.89	0.13	20	-	1	0	0	0	1		1	1	1	1	1	1	1	1	1	1	1	1	1	1	1	1	1
flavoprotein, HI0933 family	Sinf_1688		1	0.96	0.91	0.91	0.91	0.91	0.78	0.78	0.76	0.81	0.79	0.77	0.77	0.77	0.77	0.8	0.78	0.79	0.8	0.8	0.9	0.08	20	-	1	0	0	0	1		1	1	1	1	1	1	1	1	1	1	1	1	1	1	1	1	1
30S ribosomal protein S14, rpsN	Sinf_1689		1	1	0.98	0.93	0.93	0.93	0.86	0.86	0.92	0.9	0.9	0.92	0.29	0.29	0.29	0.27	0.27	0.27	0.63	0.63	0.92	0.15	14	-	1	0	0	0	0		1	1	1	1	1	1	1	1	1	1	1	0	0	0	0	0	0
acetyltransferase (GNAT) family, pseudogene,	Sinf_1690																										0		0	0	0		0	0	0	0	0	0	0	0	0	0	0	0	0	0	0	0	0
transcriptional regulator, MarR family	Sinf_1691		1	0.98	0.17	0.85	0.85	0.85	0.14	0.14	0.15	0.15	0.15	0.15	0.16	0.15	0.16	0.31	0.31	0.14	0.14	0.14	0.16	0.16	4	-	1	0	0	0	0		1	0	1	1	1	0	0	0	0	0	0	0	0	0	0	0	0
O-sialoglycoprotein endopeptidase, gcp	Sinf_1692		1	0.86	0.96	0.95	0.95	0.95	0.86	0.85	0.84	0.85	0.84	0.83	0.87	0.87	0.87	0.83	0.82	0.84	0.84	0.84	0.94	0.09	20	-	1	0	0	0	1		1	1	1	1	1	1	1	1	1	1	1	1	1	1	1	1	1
protein acetyltransferase	Sinf_1693		1	0.68	0.86	0.79	0.79	0.79	0.57	0.57	0.56	0.55	0.5	0.56	0.55	0.55	0.55	0.36	0.42	0.46	0.45	0.45	0.78	0.13	19	-	1	0	0	0	1		1	1	1	1	1	1	1	1	1	1	1	1	1	1	0	1	1
glycoprotein endopeptidase	Sinf_1694		1	0.99	0.9	0.82	0.83	0.84	0.66	0.66	0.61	0.63	0.61	0.61	0.67	0.67	0.67	0.64	0.63	0.58	0.57	0.57	0.82	0.1	20	-	1	0	0	0	1		1	1	1	1	1	1	1	1	1	1	1	1	1	1	1	1	1
Uncharacterized conserved small protein	Sinf_1695		1	0.21	0.94	0.91	0.91	0.89	0.82	0.82	0.8	0.79	0.77	0.8	0.75	0.75	0.75	0.81	0.77	0.72	0.74	0.74	0.9	0.18	19	-	0	0	1	0	1		0	1	1	1	1	1	1	1	1	1	1	1	1	1	1	1	1
metallo-beta-lactamase superfamily protein	Sinf_1696		1	0.99	0.98	0.98	0.98	0.98	0.94	0.94	0.92	0.93	0.92	0.92	0.94	0.93	0.93	0.9	0.91	0.91	0.9	0.9	0.98	0.06	20	-	1	0	0	0	1		1	1	1	1	1	1	1	1	1	1	1	1	1	1	1	1	1
Surface antigen, pseudogene,	Sinf_1697																										0		0	0	0		0	0	0	0	0	0	0	0	0	0	0	0	0	0	0	0	0
glutamate synthase (small subunit), gltB	Sinf_1698		1	0.95	0.96	0.98	0.98	0.99	0.07	0.07	0.08	0.07	0.07	0.07	0.07	0.07	0.07	0.07	0.07	0.07	0.07	0.07	0.98	0.06	6	-	1	0	0	0	0		1	1	1	1	1	0	0	0	0	0	0	0	0	0	0	0	0
glutamate synthase (large subunit), gltA	Sinf_1699		1	0.99	0.96	0.97	0.97	0.97	0.05	0.05	0.05	0.04	0.05	0.04	0.04	0.05	0.04	0.05	0.05	0.05	0.05	0.05	0.97	0.04	6	-	1	0	0	0	0		1	1	1	1	1	0	0	0	0	0	0	0	0	0	0	0	0
glutamine synthetase, glnA	Sinf_1700		1	1	0.97	0.97	0.97	0.96	0.89	0.9	0.87	0.88	0.87	0.87	0.88	0.88	0.88	0.89	0.89	0.9	0.9	0.9	0.97	0.07	20	-	1	0	0	0	1		1	1	1	1	1	1	1	1	1	1	1	1	1	1	1	1	1
transcriptional regulator;glutamine synthetaserepressor, glnR	Sinf_1701		1	1	0.99	0.97	0.97	0.97	0.81	0.82	0.84	0.83	0.82	0.22	0.76	0.77	0.76	0.64	0.63	0.63	0.64	0.64	0.97	0.12	19	-	1	0	0	0	1		1	1	1	1	1	1	1	1	1	1	0	1	1	1	1	1	1
putative membrane protein	Sinf_1702		1	1	0.89	0.89	0.89	0.89	0.76	0.76	0.66	0.65	0.74	0.45	0.6	0.61	0.6	0.67	0.71	0.69	0.67	0.67	0.88	0.12	20	-	1	0	0	0	1		1	1	1	1	1	1	1	1	1	1	1	1	1	1	1	1	1
phosphoglycerate kinase, pgk	Sinf_1703		1	0.99	0.95	0.96	0.96	0.95	0.94	0.94	0.93	0.93	0.94	0.93	0.96	0.96	0.96	0.96	0.94	0.94	0.94	0.94	0.96	0.09	20	-	1	0	0	0	1		1	1	1	1	1	1	1	1	1	1	1	1	1	1	1	1	1
glyceraldehyde-3-phosphate dehydrogenase, gap	Sinf_1704		1	1	0.84	0.84	0.84	0.83	0.91	0.91	0.85	0.92	0.92	0.86	0.97	0.97	0.97	0.95	0.95	0.95	0.96	0.96	0.87	0.07	20	-	1	0	0	0	1		1	1	1	1	1	1	1	1	1	1	1	1	1	1	1	1	1
translation elongation factor G, fusA	Sinf_1705		1	1	0.99	0.99	0.99	0.99	0.95	0.95	0.94	0.94	0.94	0.94	0.94	0.94	0.94	0.95	0.96	0.95	0.95	0.95	0.98	0.2	20	-	1	0	0	0	1		1	1	1	1	1	1	1	1	1	1	1	1	1	1	1	1	1
ribosomal protein S7, rpsG	Sinf_1706		1	1	1	0.98	0.98	0.98	0.95	0.95	0.95	0.94	0.94	0.95	0.94	0.94	0.94	0.93	0.95	0.94	0.94	0.94	0.96	0.1	20	-	1	0	0	0	1		1	1	1	1	1	1	1	1	1	1	1	1	1	1	1	1	1
ribosomal protein S12, rpsL	Sinf_1707		1	1	1	0.99	0.99	1	0.95	0.95	0.95	0.96	0.96	0.95	0.98	0.98	0.98	0.96	0.91	0.96	0.96	0.96	1	0.12	20	-	1	0	0	0	1		1	1	1	1	1	1	1	1	1	1	1	1	1	1	1	1	1
transcriptional regulator PurR, purR	Sinf_1708		1	1	0.97	0.95	0.95	0.95	0.86	0.86	0.89	0.9	0.89	0.87	0.86	0.86	0.86	0.82	0.84	0.81	0.82	0.82	0.94	0.1	20	-	1	0	0	0	1		1	1	1	1	1	1	1	1	1	1	1	1	1	1	1	1	1
hypothetical protein	Sinf_1709		1	0.21	0.7	0.25	0.21	0.21	0.22	0.22	0.2	0.19	0.19	0.2	0.23	0.22	0.23	0.38	0.34	0.31	0.29	0.29	0.21	0.18	1	-	0	0	1	0	0		0	1	0	0	0	0	0	0	0	0	0	0	0	0	0	0	0
CMP-binding factor	Sinf_1710		1	1	0.98	0.97	0.97	0.97	0.89	0.89	0.9	0.9	0.9	0.9	0.87	0.87	0.86	0.84	0.86	0.85	0.85	0.85	0.96	0.08	20	-	1	0	0	0	1		1	1	1	1	1	1	1	1	1	1	1	1	1	1	1	1	1
hypothetical protein conserved in bacteria	Sinf_1711		1	0.99	0.95	0.95	0.95	0.95	0.78	0.78	0.74	0.77	0.77	0.74	0.75	0.75	0.75	0.63	0.63	0.57	0.57	0.57	0.94	0.09	20	-	1	0	0	0	1		1	1	1	1	1	1	1	1	1	1	1	1	1	1	1	1	1
thiamine pyrophosphokinase, thiN	Sinf_1712		1	0.99	0.85	0.85	0.84	0.82	0.62	0.62	0.65	0.65	0.66	0.65	0.61	0.61	0.61	0.57	0.57	0.59	0.59	0.59	0.82	0.11	20	-	1	0	0	0	1		1	1	1	1	1	1	1	1	1	1	1	1	1	1	1	1	1
ribulose-5-phosphate 3-epimerase, rpe	Sinf_1713		1	1	0.98	0.95	0.95	0.95	0.85	0.84	0.86	0.87	0.87	0.86	0.81	0.81	0.81	0.71	0.71	0.68	0.68	0.68	0.93	0.1	20	-	1	0	0	0	1		1	1	1	1	1	1	1	1	1	1	1	1	1	1	1	1	1
ATP/GTP binding protein	Sinf_1714		1	1	0.96	0.95	0.95	0.94	0.83	0.84	0.81	0.86	0.86	0.82	0.83	0.82	0.83	0.56	0.78	0.81	0.81	0.81	0.95	0.09	20	-	1	0	0	0	1		1	1	1	1	1	1	1	1	1	1	1	1	1	1	1	1	1
COMC family	Sinf_1715	R12 putative bacteriocin locus approx 1739633-1753810bp, approx 14.2kb	1	1	0.22	0.3	0.31	0.31	0.23	0.22	0.22	0.23	0.23	0.22	0.22	0.21	0.22	0.23	0.22	0.23	0.23	0.23	0.3	0.24	1	-	1	1	0	0	0		1	0	0	0	0	0	0	0	0	0	0	0	0	0	0	0	0
Histidine kinase of the competence regulon ComD, pseudogene,	Sinf_1716																										0		0	0	0		0	0	0	0	0	0	0	0	0	0	0	0	0	0	0	0	0
two-component response regulator, pseudogene,	Sinf_1717																										0		0	0	0		0	0	0	0	0	0	0	0	0	0	0	0	0	0	0	0	0
hypothetical protein	Sinf_1718		1	1	0.2	0.2	0.21	0.21	0.2	0.2	0.21	0.2	0.2	0.19	0.2	0.2	0.2	0.19	0.21	0.21	0.19	0.19	0.2	0.18	1	-	1	1	0	0	0		1	0	0	0	0	0	0	0	0	0	0	0	0	0	0	0	0
hypothetical protein	Sinf_1719		1	1	0.18	0.17	0.17	0.17	0.18	0.18	0.2	0.19	0.19	0.2	0.17	0.17	0.17	0.22	0.32	0.2	0.19	0.19	0.17	0.16	1	-	1	1	0	0	0		1	0	0	0	0	0	0	0	0	0	0	0	0	0	0	0	0
hypothetical protein	Sinf_1720		1	0.99	0.1	0.39	0.39	0.37	0.1	0.09	0.09	0.08	0.09	0.28	0.28	0.23	0.09	0.1	0.33	0.1	0.09	0.09	0.19	0.07	1	-	1	1	0	0	0		1	0	0	0	0	0	0	0	0	0	0	0	0	0	0	0	0
immunity protein BlpL	Sinf_1721		1	0.98	0.14	0.15	0.15	0.15	0.15	0.16	0.35	0.15	0.16	0.34	0.15	0.17	0.15	0.15	0.15	0.36	0.15	0.15	0.16	0.13	1	-	1	1	0	0	0		1	0	0	0	0	0	0	0	0	0	0	0	0	0	0	0	0
Bacteriocin-like peptide J BlpJ	Sinf_1722		1	1	0.23	0.47	0.47	0.49	0.27	0.27	0.43	0.47	0.25	0.43	0.33	0.35	0.38	0.28	0.39	0.26	0.47	0.47	0.59	0.27	10	-	1	0	0	0	0		1	0	1	1	1	0	0	1	1	0	1	0	0	0	0	0	0
hypothetical protein	Sinf_1723		1	1	0.22	0.48	0.48	1	0.23	0.23	0.23	0.51	0.22	0.23	0.23	0.23	0.23	0.23	0.48	0.21	0.23	0.23	1	0.19	7	-	1	0	0	0	0		1	0	1	1	1	0	0	0	1	0	0	0	0	0	0	1	0
hypothetical protein	Sinf_1724		1	0.97	0.17	0.24	0.24	0.91	0.18	0.17	0.2	0.49	0.16	0.19	0.18	0.18	0.24	0.18	0.22	0.16	0.24	0.24	0.93	0.15	4	-	1	0	0	0	0		1	0	0	0	1	0	0	0	1	0	0	0	0	0	0	0	0
Bacteriocin class II with double-glycine leaderpeptide	Sinf_1725		1	1	0.22	0.33	0.33	0.21	0.21	0.21	0.25	0.24	0.34	0.25	0.23	0.25	0.23	0.24	0.29	0.26	0.24	0.24	0.28	0.22	1	-	1	1	0	0	0		1	0	0	0	0	0	0	0	0	0	0	0	0	0	0	0	0
Bacteriocin class II with double-glycine leaderpeptide	Sinf_1726		1	0.98	0.2	0.42	0.42	0.34	0.23	0.23	0.34	0.25	0.25	0.34	0.23	0.35	0.24	0.19	0.28	0.2	0.26	0.26	0.4	0.17	4	-	1	0	0	0	0		1	0	1	1	0	0	0	0	0	0	0	0	0	0	0	0	0
putative bacteriocin immunity protein	Sinf_1727		1	0.98	0.18	0.56	0.56	0.92	0.19	0.19	0.19	0.41	0.18	0.49	0.45	0.45	0.19	0.17	0.46	0.57	0.18	0.18	0.18	0.15	10	-	1	0	0	0	1		1	0	1	1	1	0	0	0	1	0	1	1	1	0	0	1	1
hypothetical protein	Sinf_1728		1	0.42	0.27	0.34	0.34	0.43	0.29	0.29	0.32	0.27	0.27	0.31	0.25	0.25	0.25	0.27	0.32	0.27	0.3	0.3	0.36	0.24	2	-	1	0	0	0	0		1	0	0	0	1	0	0	0	0	0	0	0	0	0	0	0	0
Enterocin A Immunity	Sinf_1729		1	0.98	0.17	0.53	0.53	0.53	0.18	0.19	0.43	0.16	0.17	0.42	0.18	0.18	0.17	0.19	0.2	0.2	0.19	0.19	0.53	0.19	7	-	1	0	0	0	0		1	0	1	1	1	0	0	1	0	0	1	0	0	0	0	0	0
Bacteriocin-like peptide J BlpJ	Sinf_1730		1	0.29	0.16	0.23	0.23	0.28	0.16	0.16	0.61	0.25	0.16	0.59	0.18	0.18	0.17	0.15	0.53	0.16	0.18	0.18	0.24	0.14	3	-	0	0	1	0	0		0	0	0	0	0	0	0	1	0	0	1	0	0	0	0	1	0
bacteriocin ABC transporter ATP-binding/permeaseprotein	Sinf_1731		1	0.98	0.21	0.97	0.97	0.8	0.2	0.2	0.78	0.79	0.19	0.78	0.76	0.76	0.76	0.26	0.78	0.7	0.7	0.7	0.2	0.08	14	-	1	0	0	0	1		1	0	1	1	1	0	0	1	1	0	1	1	1	1	0	1	1
accessory factor for bacteriocinABC-transporter	Sinf_1732		1	0.97	0.1	0.98	0.97	0.37	0.1	0.1	0.42	0.44	0.1	0.42	0.25	0.45	0.26	0.11	0.49	0.32	0.33	0.33	0.96	0.07	9	-	1	0	0	0	1		1	0	1	1	0	0	0	1	1	0	1	0	1	0	0	1	0
dimethyladenosine transferase, ksgA	Sinf_1733		1	0.98	0.96	0.98	0.98	0.98	0.89	0.89	0.89	0.9	0.91	0.9	0.9	0.9	0.91	0.85	0.86	0.83	0.83	0.83	0.98	0.2	20	-	1	0	0	0	1		1	1	1	1	1	1	1	1	1	1	1	1	1	1	1	1	1
hypothetical protein conserved in bacteria	Sinf_1734		1	0.8	0.12	0.96	0.96	0.94	0.13	0.13	0.13	0.12	0.13	0.13	0.14	0.12	0.14	0.16	0.49	0.49	0.13	0.16	0.87	0.13	7	-	1	0	0	0	0		1	0	1	1	1	0	0	0	0	0	0	0	0	0	0	1	1
ribonuclease M5	Sinf_1735		1	0.96	0.94	0.96	0.96	0.95	0.79	0.79	0.78	0.79	0.8	0.78	0.83	0.83	0.83	0.81	0.69	0.72	0.73	0.73	0.98	0.11	20	-	1	0	0	0	1		1	1	1	1	1	1	1	1	1	1	1	1	1	1	1	1	1
deoxyribonuclease	Sinf_1736		1	0.96	0.97	0.97	0.97	0.97	0.78	0.78	0.81	0.81	0.8	0.81	0.79	0.79	0.79	0.79	0.78	0.76	0.76	0.76	0.99	0.09	20	-	1	0	0	0	1		1	1	1	1	1	1	1	1	1	1	1	1	1	1	1	1	1
collagen binding protein, peptidoglycan-linked protein (LPXTG motif), pseudogene,	Sinf_1737																										0		0	0	0		0	0	0	0	0	0	0	0	0	0	0	0	0	0	0	0	0
Transposase TnpA	Sinf_1738	R13 adhesion related locus including pseudogene. approx 1755349-1769070bp approx 13.7kb	1	0.99	0.21	0.2	0.22	0.22	0.31	0.21	0.24	0.31	0.27	0.24	0.26	0.26	0.26	0.19	0.24	0.22	0.1	0.15	0.99	0.09	2	-	1	0	0	0	0		1	0	0	0	0	0	0	0	0	0	0	0	0	0	0	0	0
Transposase, inactivated derivative	Sinf_1739		1	0.23	0.23	0.24	0.24	0.2	0.29	0.29	0.27	0.28	0.26	0.27	0.26	0.26	0.26	0.27	0.28	0.26	0.18	0.18	1	0.17	1	-	0	0	1	0	0		0	0	0	0	0	0	0	0	0	0	0	0	0	0	0	0	0
cation transport ATPase	Sinf_1740		1	0.98	0.29	0.96	0.96	0.29	0.3	0.28	0.27	0.29	0.29	0.27	0.28	0.29	0.28	0.29	0.28	0.26	0.26	0.26	0.98	0.06	4	-	1	0	0	0	0		1	0	1	1	0	0	0	0	0	0	0	0	0	0	0	0	0
hypothetical protein	Sinf_1741		1	1	0.7	1	0.69	0.71	0.22	0.25	0.78	0.63	0.22	0.76	0.75	0.69	0.75	0.7	0.24	0.74	0.74	0.74	0.75	0.21	16	-	1	0	0	0	1		1	1	1	1	1	0	0	1	1	0	1	1	1	1	1	0	1
C-type sortase	Sinf_1742		1	0.99	0.69	0.99	0.99	0.13	0.33	0.32	0.39	0.31	0.29	0.39	0.09	0.13	0.09	0.46	0.11	0.12	0.12	0.12	0.98	0.08	6	-	1	0	0	0	0		1	1	1	1	0	0	0	0	0	0	0	0	0	0	1	0	0
cell wall anchored protein (LPXTG motif)	Sinf_1743		1	0.99	0.45	0.98	0.98	0.09	0.12	0.12	0.16	0.1	0.09	0.16	0.09	0.09	0.09	0.18	0.1	0.11	0.1	0.1	0.96	0.07	5	-	1	0	0	0	0		1	1	1	1	0	0	0	0	0	0	0	0	0	0	0	0	0
peptidoglycan linked protein (LPXTG motif)	Sinf_1744		1	0.89	0.44	0.91	0.91	0.06	0.06	0.06	0.06	0.06	0.06	0.07	0.04	0.06	0.04	0.07	0.07	0.07	0.07	0.07	0.97	0.03	5	-	1	0	0	0	0		1	1	1	1	0	0	0	0	0	0	0	0	0	0	0	0	0
signal peptidase	Sinf_1745		1	0.99	0.71	0.99	0.99	0.17	0.16	0.16	0.18	0.2	0.17	0.18	0.18	0.18	0.18	0.15	0.17	0.16	0.15	0.15	0.97	0.11	5	-	1	0	0	0	0		1	1	1	1	0	0	0	0	0	0	0	0	0	0	0	0	0
hypothetical protein	Sinf_1746		1	1	0.62	1	1	0.22	0.2	0.2	0.25	0.2	0.22	0.24	0.22	0.22	0.22	0.21	0.21	0.23	0.24	0.24	0.99	0.19	5	-	1	0	0	0	0		1	1	1	1	0	0	0	0	0	0	0	0	0	0	0	0	0
Methylase involved in ubiquinone/menaquinonebiosynthesis	Sinf_1747		1	0.97	0.09	0.94	0.97	0.1	0.1	0.1	0.11	0.09	0.11	0.11	0.1	0.1	0.1	0.11	0.1	0.11	0.11	0.11	0.47	0.09	4	-	1	0	0	0	0		1	0	1	1	0	0	0	0	0	0	0	0	0	0	0	0	0
ABC transporter, ATP binding and permease protein, pseudogene,	Sinf_1748																										0		0	0	0		0	0	0	0	0	0	0	0	0	0	0	0	0	0	0	0	0
permeases of the major facilitator superfamily	Sinf_1749		1	1	0.93	0.26	0.76	0.26	0.66	0.66	0.1	0.71	0.68	0.11	0.92	0.93	0.93	0.11	0.11	0.12	0.69	0.69	0.75	0.13	13	-	1	0	0	0	1		1	1	0	1	0	1	1	0	1	1	0	1	1	1	0	0	0
malate transporter, mleP	Sinf_1750		1	0.98	0.95	0.99	0.99	0.98	0.33	0.33	0.1	0.33	0.34	0.09	0.09	0.09	0.09	0.09	0.1	0.09	0.09	0.09	0.98	0.09	6	-	1	0	0	0	0		1	1	1	1	1	0	0	0	0	0	0	0	0	0	0	0	0
malolactic enzyme, mleS	Sinf_1751		1	0.98	0.99	0.98	0.98	0.98	0.11	0.11	0.07	0.11	0.1	0.07	0.07	0.07	0.07	0.83	0.06	0.06	0.07	0.07	0.97	0.07	7	-	1	0	0	0	0		1	1	1	1	1	0	0	0	0	0	0	0	0	0	1	0	0
malolactic fermentation system transcriptionalregulator, mleR	Sinf_1752		1	0.96	0.87	0.86	0.86	0.86	0.2	0.2	0.18	0.15	0.15	0.17	0.17	0.17	0.17	0.43	0.17	0.18	0.17	0.17	0.86	0.09	7	-	1	0	0	0	0		1	1	1	1	1	0	0	0	0	0	0	0	0	0	1	0	0
D-Alanine extra membranal transfer protein, dltD	Sinf_1753		1	0.99	0.37	0.75	0.75	0.74	0.64	0.63	0.5	0.53	0.52	0.51	0.54	0.54	0.54	0.58	0.57	0.52	0.52	0.52	0.75	0.07	19	-	1	0	0	0	1		1	0	1	1	1	1	1	1	1	1	1	1	1	1	1	1	1
D-alanyl carrier protein, dltC	Sinf_1754		1	0.98	0.21	0.94	0.94	0.93	0.9	0.9	0.77	0.75	0.75	0.77	0.87	0.87	0.87	0.85	0.88	0.86	0.86	0.86	0.93	0.18	19	-	1	0	0	0	1		1	0	1	1	1	1	1	1	1	1	1	1	1	1	1	1	1
integral membrane protein (involved in D-Alatransport), dltB	Sinf_1755		1	1	0.08	0.88	0.88	0.88	0.77	0.77	0.63	0.63	0.63	0.64	0.75	0.74	0.75	0.76	0.76	0.71	0.71	0.71	0.87	0.07	19	-	1	0	0	0	1		1	0	1	1	1	1	1	1	1	1	1	1	1	1	1	1	1
D-alanine-activating enzyme, dltA	Sinf_1756		1	1	0.07	0.92	0.92	0.91	0.86	0.86	0.74	0.76	0.74	0.74	0.81	0.81	0.81	0.83	0.83	0.84	0.83	0.79	0.91	0.07	19	-	1	0	0	0	1		1	0	1	1	1	1	1	1	1	1	1	1	1	1	1	1	1
D-Ala-teichoic acid biosynthesis protein	Sinf_1757		1	1	0.28	0.29	0.78	0.29	0.32	0.3	0.27	0.62	0.28	0.58	0.63	0.63	0.63	0.66	0.63	0.28	0.61	0.26	0.8	0.22	11	-	1	0	0	0	1		1	0	0	1	0	0	0	0	1	0	1	1	1	1	1	1	0
Regulation of D-alanyl-lipoteichoicacidbiosynthesis, sensor histidine kinase	Sinf_1758		1	0.99	0.21	0.22	0.22	0.22	0.57	0.57	0.22	0.23	0.23	0.21	0.18	0.18	0.18	0.21	0.21	0.19	0.19	0.19	0.21	0.15	3	-	1	0	0	0	0		1	0	0	0	0	1	1	0	0	0	0	0	0	0	0	0	0
Regulation of D-alanyl-lipoteichoicacidbiosynthesis, DltR	Sinf_1759		1	1	0.37	0.38	0.38	0.38	0.71	0.71	0.37	0.38	0.38	0.37	0.34	0.34	0.34	0.4	0.4	0.4	0.4	0.4	0.37	0.32	8	-	1	0	0	0	0		1	0	0	0	0	1	1	0	0	0	0	0	0	0	0	0	0
DNA-binding response regulator, AraC family	Sinf_1760		1	0.99	0.18	0.31	0.31	0.2	0.22	0.22	0.23	0.22	0.22	0.23	0.18	0.13	0.18	0.2	0.19	0.19	0.19	0.19	0.17	0.12	1	-	1	1	0	0	0		1	0	0	0	0	0	0	0	0	0	0	0	0	0	0	0	0
hypothetical protein	Sinf_1761		1	0.4	0.15	0.15	0.15	0.15	0.15	0.15	0.14	0.16	0.15	0.14	0.14	0.15	0.14	0.15	0.15	0.14	0.15	0.15	0.16	0.14	1	-	0	0	0	0	0		0	0	0	0	0	0	0	0	0	0	0	0	0	0	0	0	0
Endo-beta-1,3-1,4 glucanase (Licheninase)	Sinf_1762		1	1	0.66	0.09	0.09	0.1	0.1	0.1	0.1	0.1	0.1	0.09	0.09	0.09	0.09	0.1	0.09	0.09	0.11	0.11	0.09	0.09	2	-	1	0	0	0	0		1	1	0	0	0	0	0	0	0	0	0	0	0	0	0	0	0
hypothetical protein	Sinf_1763		1	0.98	0.75	0.6	0.6	0.62	0.26	0.26	0.24	0.26	0.24	0.25	0.27	0.27	0.27	0.25	0.24	0.25	0.26	0.26	0.61	0.25	6	-	1	0	0	0	0		1	1	1	1	1	0	0	0	0	0	0	0	0	0	0	0	0
CsbD-like protein	Sinf_1764		1	0.97	0.85	0.61	0.61	0.59	0.61	0.61	0.39	0.61	0.61	0.26	0.41	0.41	0.41	0.5	0.3	0.43	0.41	0.41	0.58	0.25	17	-	1	0	0	0	1		1	1	1	1	1	1	1	0	1	1	0	1	1	1	1	0	1
ribosomal protein L34, rpmH	Sinf_1765		1	1	1	1	1	1	0.98	0.98	0.98	1	1	0.98	0.98	0.98	0.98	0.95	0.93	0.91	0.91	0.91	1	0.23	20	-	1	0	0	0	1		1	1	1	1	1	1	1	1	1	1	1	1	1	1	1	1	1
DDE transposase	Sinf_1766	R14 mostly shared with Sii type strain and S. gallolyticus macedonicus indication for closer relationship? approx 1788125-1840468bp, approx 52,3kb	1	0.98	0.08	0.64	0.65	0.08	0.55	0.62	0.09	0.61	0.09	0.08	0.08	0.08	0.08	0.08	0.08	0.08	0.08	0.08	0.98	0.07	7	-	1	0	0	0	0		1	0	1	1	0	1	1	0	1	0	0	0	0	0	0	0	0
IS1191, transposase, IS256 family, pseudogene,	Sinf_1767																										0		0	0	0		0	0	0	0	0	0	0	0	0	0	0	0	0	0	0	0	0
Retron-type reverse transcriptase	Sinf_1768		1	0.95	0.11	0.7	0.11	0.11	0.86	0.11	0.13	0.1	0.1	0.1	0.12	0.12	0.12	0.11	0.13	0.83	0.13	0.81	0.95	0.11	6	-	1	0	0	0	0		1	0	1	0	0	1	0	0	0	0	0	0	0	0	0	0	1
Listeria/Bacterioides repeat protein	Sinf_1769		1	0.88	0.08	0.08	0.08	0.07	0.07	0.07	0.06	0.06	0.06	0.08	0.04	0.06	0.04	0.08	0.07	0.09	0.06	0.06	0.87	0.04	2	-	1	0	0	0	0		1	0	0	0	0	0	0	0	0	0	0	0	0	0	0	0	0
Transposase and inactivated derivative,IS30family	Sinf_1770		1	0.58	0.24	0.08	0.08	0.71	0.14	0.14	0.09	0.66	0.08	0.72	0.99	0.08	0.99	0.08	0.52	0.14	0.75	0.75	0.67	0.07	10	-	1	0	0	0	1		1	0	0	0	1	0	0	0	1	0	1	1	0	1	0	1	0
DDE transposase, pseudogene,	Sinf_1771																										0		0	0	0		0	0	0	0	0	0	0	0	0	0	0	0	0	0	0	0	0
hypothetical protein	Sinf_1772		1	1	0.13	0.14	0.14	0.14	0.17	0.15	0.15	0.14	0.13	0.15	0.13	0.13	0.13	0.23	0.14	0.14	0.16	0.16	0.99	0.11	2	-	1	0	0	0	0		1	0	0	0	0	0	0	0	0	0	0	0	0	0	0	0	0
Transposase TnpA	Sinf_1773		1	0.98	0.21	0.2	0.22	0.22	0.3	0.21	0.24	0.3	0.27	0.24	0.26	0.26	0.26	0.19	0.24	0.22	0.1	0.15	0.99	0.09	2	-	1	0	0	0	0		1	0	0	0	0	0	0	0	0	0	0	0	0	0	0	0	0
orfA	Sinf_1774		1	0.23	0.23	0.24	0.24	0.2	0.29	0.29	0.27	0.28	0.26	0.27	0.26	0.26	0.26	0.27	0.28	0.26	0.18	0.18	1	0.17	1	-	0	0	1	0	0		0	0	0	0	0	0	0	0	0	0	0	0	0	0	0	0	0
Transposase	Sinf_1775		1	0.96	0.32	0.27	0.27	0.27	0.33	0.24	0.32	0.35	0.25	0.29	0.36	0.41	0.36	0.28	0.3	0.29	0.24	0.28	0.96	0.21	3	-	1	0	0	0	1		1	0	0	0	0	0	0	0	0	0	0	0	1	0	0	0	0
Transposase of IS981D	Sinf_1776		1	0.74	0.18	0.12	0.13	0.15	0.15	0.14	0.17	0.16	0.15	0.16	0.15	0.21	0.15	0.13	0.15	0.13	0.12	0.12	0.74	0.11	2	-	1	0	0	0	0		1	0	0	0	0	0	0	0	0	0	0	0	0	0	0	0	0
transposase	Sinf_1777		1	0.26	0.22	0.18	0.18	0.18	0.39	0.38	0.19	0.38	0.35	0.24	0.27	0.67	0.27	0.18	0.2	0.2	0.2	0.2	1	0.16	2	-	0	0	1	0	1		0	0	0	0	0	0	0	0	0	0	0	0	1	0	0	0	0
pentapeptide repeat family protein	Sinf_1778		1	0.12	0.11	0.11	0.11	0.11	0.12	0.12	0.12	0.12	0.12	0.12	0.12	0.12	0.11	0.12	0.11	0.12	0.13	0.13	0.1	0.1	0	unique	0	0	0	0	0		0	0	0	0	0	0	0	0	0	0	0	0	0	0	0	0	0
SEFIR domain protein	Sinf_1779		1	1	0.09	0.1	0.09	0.09	0.09	0.09	0.09	0.08	0.09	0.09	0.09	0.09	0.09	0.09	0.1	0.09	0.1	0.1	1	0.09	2	-	1	0	0	0	0		1	0	0	0	0	0	0	0	0	0	0	0	0	0	0	0	0
hypothetical protein	Sinf_1780		1	0.99	0.13	0.14	0.14	0.13	0.13	0.13	0.12	0.14	0.14	0.13	0.13	0.13	0.13	0.16	0.13	0.14	0.13	0.13	0.99	0.12	2	-	1	0	0	0	0		1	0	0	0	0	0	0	0	0	0	0	0	0	0	0	0	0
hypothetical protein	Sinf_1781		1	0.18	0.18	0.23	0.21	0.19	0.5	0.2	0.19	0.21	0.17	0.16	0.17	0.17	0.17	0.18	0.18	0.18	0.21	0.21	1	0.17	2	-	0	0	1	0	0		0	0	0	0	0	1	0	0	0	0	0	0	0	0	0	0	0
putative plasmid partition protein	Sinf_1782		1	0.98	0.11	0.1	0.1	0.1	0.1	0.29	0.17	0.1	0.11	0.1	0.1	0.11	0.11	0.1	0.1	0.11	0.1	0.1	0.11	0.1	1	-	1	1	0	0	0		1	0	0	0	0	0	0	0	0	0	0	0	0	0	0	0	0
hypothetical protein	Sinf_1783		1	1	0.19	0.18	0.17	0.17	0.16	0.16	0.18	0.16	0.18	0.16	0.17	0.17	0.17	0.18	0.17	0.16	0.16	0.16	1	0.15	2	-	1	0	0	0	0		1	0	0	0	0	0	0	0	0	0	0	0	0	0	0	0	0
Resolvase	Sinf_1784		1	0.79	0.11	0.11	0.11	0.11	0.1	0.11	0.11	0.11	0.14	0.2	0.11	0.11	0.11	0.12	0.11	0.25	0.11	0.11	0.79	0.11	2	-	1	0	0	0	0		1	0	0	0	0	0	0	0	0	0	0	0	0	0	0	0	0
hypothetical protein	Sinf_1785		1	0.1	0.1	0.09	0.09	0.09	0.12	0.09	0.09	0.11	0.1	0.1	0.09	0.09	0.09	0.1	0.09	0.09	0.11	0.11	0.99	0.09	1	-	0	0	1	0	0		0	0	0	0	0	0	0	0	0	0	0	0	0	0	0	0	0
relaxase	Sinf_1786		1	0.92	0.09	0.44	0.87	0.2	0.21	0.74	0.13	0.13	0.08	0.09	0.08	0.1	0.08	0.09	0.09	0.1	0.13	0.13	0.96	0.08	5	-	1	0	0	0	0		1	0	1	1	0	0	1	0	0	0	0	0	0	0	0	0	0
mobilization protein	Sinf_1787		1	0.9	0.16	0.3	0.74	0.19	0.17	0.59	0.16	0.16	0.16	0.15	0.15	0.15	0.15	0.15	0.16	0.17	0.19	0.19	0.93	0.16	4	-	1	0	0	0	0		1	0	0	1	0	0	1	0	0	0	0	0	0	0	0	0	0
Hypothetical protein, transposon associated	Sinf_1788		1	0.9	0.19	0.17	0.8	0.18	0.2	0.42	0.17	0.18	0.18	0.18	0.23	0.23	0.17	0.18	0.18	0.18	0.19	0.19	0.94	0.16	4	-	1	0	0	0	0		1	0	0	1	0	0	1	0	0	0	0	0	0	0	0	0	0
hypothetical protein	Sinf_1789		1	0.39	0.06	0.13	0.75	0.08	0.09	0.24	0.08	0.05	0.07	0.05	0.05	0.06	0.05	0.06	0.07	0.06	0.06	0.06	0.94	0.04	2	-	0	0	1	0	0		0	0	0	1	0	0	0	0	0	0	0	0	0	0	0	0	0
hypothetical protein	Sinf_1790		1	0.16	0.16	0.15	0.16	0.16	0.16	0.38	0.16	0.15	0.15	0.16	0.16	0.16	0.16	0.17	0.15	0.18	0.18	0.18	0.15	0.14	0	unique	0	0	0	0	0		0	0	0	0	0	0	0	0	0	0	0	0	0	0	0	0	0
DNA topoisomerase	Sinf_1791		1	0.94	0.16	0.16	0.92	0.16	0.16	0.45	0.26	0.16	0.17	0.16	0.16	0.16	0.16	0.16	0.16	0.16	0.15	0.15	0.97	0.06	4	-	1	0	0	0	0		1	0	0	1	0	0	1	0	0	0	0	0	0	0	0	0	0
hypothetical protein	Sinf_1792		1	0.77	0.28	0.27	0.27	0.27	0.27	0.27	0.28	0.27	0.27	0.26	0.27	0.24	0.27	0.27	0.28	0.27	0.27	0.27	0.87	0.22	2	-	1	0	0	0	0		1	0	0	0	0	0	0	0	0	0	0	0	0	0	0	0	0
TraG protein	Sinf_1793		1	0.74	0.06	0.46	0.81	0.27	0.06	0.73	0.06	0.06	0.06	0.06	0.06	0.06	0.06	0.06	0.07	0.06	0.06	0.06	0.94	0.06	5	-	1	0	0	0	0		1	0	1	1	0	0	1	0	0	0	0	0	0	0	0	0	0
conjugative transposon protein	Sinf_1794		1	0.93	0.2	0.24	0.79	0.24	0.2	0.61	0.24	0.18	0.18	0.23	0.22	0.19	0.22	0.19	0.2	0.21	0.18	0.18	0.81	0.17	4	-	1	0	0	0	0		1	0	0	1	0	0	1	0	0	0	0	0	0	0	0	0	0
hypothetical protein	Sinf_1795		1	0.4	0.09	0.21	0.56	0.09	0.11	0.42	0.09	0.1	0.09	0.09	0.11	0.1	0.1	0.14	0.09	0.1	0.09	0.09	0.91	0.08	4	-	0	0	0	0	0		0	0	0	1	0	0	1	0	0	0	0	0	0	0	0	0	0
hypothetical protein	Sinf_1796		1	1	0.24	0.24	0.65	0.23	0.2	0.5	0.21	0.21	0.22	0.23	0.22	0.22	0.22	0.2	0.2	0.22	0.2	0.2	0.98	0.19	4	-	1	0	0	0	0		1	0	0	1	0	0	1	0	0	0	0	0	0	0	0	0	0
Single-stranded DNA-binding protein	Sinf_1797		1	0.99	0.34	0.34	0.44	0.34	0.32	0.32	0.33	0.34	0.34	0.33	0.31	0.31	0.31	0.32	0.31	0.31	0.31	0.31	0.94	0.12	3	-	1	0	0	0	0		1	0	0	1	0	0	0	0	0	0	0	0	0	0	0	0	0
hypothetical protein	Sinf_1798		1	0.98	0.11	0.38	0.14	0.23	0.19	0.6	0.13	0.12	0.11	0.13	0.11	0.17	0.11	0.12	0.12	0.12	0.11	0.11	0.91	0.1	3	-	1	0	0	0	0		1	0	0	0	0	0	1	0	0	0	0	0	0	0	0	0	0
Surface antigen	Sinf_1799		1	0.98	0.06	0.44	0.8	0.26	0.26	0.64	0.05	0.05	0.06	0.05	0.05	0.05	0.05	0.06	0.06	0.06	0.05	0.05	0.98	0.05	5	-	1	0	0	0	0		1	0	1	1	0	0	1	0	0	0	0	0	0	0	0	0	0
Domain of unknown function DUF87	Sinf_1800		1	0.98	0.06	0.58	0.85	0.37	0.37	0.81	0.27	0.07	0.07	0.06	0.06	0.06	0.06	0.07	0.07	0.06	0.07	0.07	0.98	0.06	5	-	1	0	0	0	0		1	0	1	1	0	0	1	0	0	0	0	0	0	0	0	0	0
hypothetical protein	Sinf_1801		1	0.91	0.15	0.36	0.73	0.15	0.15	0.7	0.15	0.15	0.15	0.14	0.15	0.15	0.15	0.14	0.15	0.15	0.15	0.15	0.9	0.11	4	-	1	0	0	0	0		1	0	0	1	0	0	1	0	0	0	0	0	0	0	0	0	0
putative transcriptional regulator	Sinf_1802		1	0.15	0.13	0.39	0.14	0.36	0.24	0.29	0.28	0.29	0.16	0.13	0.14	0.14	0.14	0.17	0.22	0.2	0.14	0.15	0.14	0.13	0	unique	0	0	0	0	0		0	0	0	0	0	0	0	0	0	0	0	0	0	0	0	0	0
hypothetical protein	Sinf_1803		1	0.97	0.13	0.29	0.82	0.22	0.22	0.86	0.16	0.11	0.11	0.11	0.1	0.1	0.1	0.11	0.12	0.11	0.12	0.12	0.81	0.09	4	-	1	0	0	0	0		1	0	0	1	0	0	1	0	0	0	0	0	0	0	0	0	0
hypothetical protein	Sinf_1804		1	0.87	0.11	0.15	0.56	0.11	0.11	0.48	0.11	0.11	0.11	0.11	0.11	0.11	0.11	0.11	0.11	0.12	0.12	0.12	0.65	0.09	4	-	1	0	0	0	0		1	0	0	1	0	0	1	0	0	0	0	0	0	0	0	0	0
hypothetical protein	Sinf_1805		1	1	0.19	0.28	0.78	0.21	0.21	0.9	0.24	0.22	0.2	0.21	0.2	0.2	0.2	0.21	0.22	0.21	0.2	0.2	1	0.18	4	-	1	0	0	0	0		1	0	0	1	0	0	1	0	0	0	0	0	0	0	0	0	0
hypothetical protein	Sinf_1806		1	0.97	0.07	0.09	0.09	0.12	0.12	0.16	0.07	0.07	0.07	0.07	0.05	0.07	0.05	0.11	0.1	0.08	0.07	0.07	0.89	0.05	2	-	1	0	0	0	0		1	0	0	0	0	0	0	0	0	0	0	0	0	0	0	0	0
Extracellular protein	Sinf_1807		1	0.99	0.13	0.54	0.34	0.14	0.21	0.23	0.11	0.12	0.13	0.1	0.15	0.15	0.13	0.18	0.21	0.15	0.14	0.14	0.99	0.08	3	-	1	0	0	0	0		1	0	1	0	0	0	0	0	0	0	0	0	0	0	0	0	0
hypothetical protein	Sinf_1808		1	1	0.16	0.25	0.25	0.16	0.16	0.25	0.16	0.16	0.15	0.14	0.16	0.16	0.16	0.16	0.15	0.15	0.14	0.14	1	0.13	2	-	1	0	0	0	0		1	0	0	0	0	0	0	0	0	0	0	0	0	0	0	0	0
hypothetical protein	Sinf_1809		1	0.21	0.24	0.5	0.5	0.23	0.23	0.23	0.23	0.24	0.22	0.23	0.23	0.21	0.23	0.2	0.21	0.21	0.22	0.22	1	0.19	3	-	0	0	1	0	0		0	0	1	1	0	0	0	0	0	0	0	0	0	0	0	0	0
replication initiation protein Rep	Sinf_1810		1	0.45	0.09	0.19	0.65	0.31	0.29	0.3	0.13	0.12	0.09	0.09	0.1	0.11	0.09	0.1	0.12	0.3	0.17	0.17	0.45	0.09	3	-	1	0	0	0	0		1	0	0	1	0	0	0	0	0	0	0	0	0	0	0	0	0
hypothetical protein	Sinf_1811		1	1	0.29	0.31	0.62	0.31	0.32	0.32	0.34	0.29	0.3	0.34	0.29	0.29	0.29	0.31	0.3	0.37	0.34	0.34	1	0.31	3	-	1	0	0	0	0		1	0	0	1	0	0	0	0	0	0	0	0	0	0	0	0	0
Protein of unknown function (DUF3021)	Sinf_1812		1	0.99	0.8	0.66	0.66	0.15	0.15	0.15	0.13	0.16	0.14	0.14	0.16	0.15	0.15	0.15	0.25	0.17	0.16	0.16	0.99	0.14	5	-	1	0	0	0	0		1	1	1	1	0	0	0	0	0	0	0	0	0	0	0	0	0
transcriptional regulator, LytR family	Sinf_1813		1	1	0.77	0.76	0.76	0.14	0.19	0.19	0.15	0.18	0.15	0.15	0.14	0.19	0.14	0.42	0.34	0.39	0.18	0.18	0.98	0.14	6	-	1	0	0	0	0		1	1	1	1	0	0	0	0	0	0	0	0	0	0	1	0	0
ABC-type multidrug transportsystem, permeasecomponent	Sinf_1814		1	0.99	0.91	0.63	0.13	0.12	0.24	0.24	0.11	0.12	0.12	0.12	0.1	0.11	0.11	0.39	0.44	0.45	0.12	0.12	0.99	0.1	6	-	1	0	0	0	0		1	1	1	0	0	0	0	0	0	0	0	0	0	0	0	1	1
ABC transporter, ATP-binding protein	Sinf_1815		1	0.99	0.85	0.8	0.8	0.23	0.34	0.34	0.31	0.28	0.27	0.31	0.25	0.26	0.25	0.51	0.53	0.47	0.28	0.28	0.98	0.27	8	-	1	0	0	0	0		1	1	1	1	0	0	0	0	0	0	0	0	0	0	1	1	1
putative RNA-binding protein	Sinf_1816		1	0.98	0.92	0.9	0.9	0.9	0.44	0.44	0.56	0.58	0.58	0.56	0.52	0.51	0.52	0.54	0.52	0.55	0.54	0.54	0.98	0.09	20	-	1	0	0	0	1		1	1	1	1	1	1	1	1	1	1	1	1	1	1	1	1	1
membrane protein insertase, YidC/Oxa1 family,C-terminal domain protein	Sinf_1817		1	1	0.92	0.92	0.92	0.92	0.73	0.73	0.73	0.76	0.75	0.73	0.64	0.64	0.64	0.64	0.63	0.54	0.54	0.54	0.98	0.09	20	-	1	0	0	0	1		1	1	1	1	1	1	1	1	1	1	1	1	1	1	1	1	1
ribonuclease P protein component, rnpA	Sinf_1818		1	1	0.98	0.94	0.94	0.94	0.68	0.67	0.69	0.72	0.69	0.69	0.63	0.65	0.63	0.52	0.67	0.68	0.67	0.67	0.94	0.14	20	-	1	0	0	0	1		1	1	1	1	1	1	1	1	1	1	1	1	1	1	1	1	1
argininosuccinate lyase, argH	Sinf_1819		1	0.99	0.95	0.95	0.95	0.94	0.78	0.79	0.12	0.13	0.13	0.08	0.91	0.91	0.91	0.76	0.13	0.74	0.72	0.72	0.93	0.07	15	-	1	0	0	0	1		1	1	1	1	1	1	1	0	0	0	0	1	1	1	1	0	1
argininosuccinate synthase, argG	Sinf_1820		1	0.99	0.98	0.97	0.97	0.97	0.89	0.89	0.1	0.1	0.1	0.1	0.94	0.94	0.94	0.86	0.08	0.91	0.89	0.89	0.96	0.08	15	-	1	0	0	0	1		1	1	1	1	1	1	1	0	0	0	0	1	1	1	1	0	1
Oligopeptide transport ATP-binding protein OppF, oppF	Sinf_1821	R15, second opp operon approx 1846026-1852510bp, approx 6.5kb	1	0.54	0.55	0.52	0.52	0.53	0.54	0.54	0.85	0.84	0.85	0.85	0.82	0.82	0.82	0.83	0.84	0.83	0.83	0.83	0.53	0.18	20	-	1	0	0	0	1		1	1	1	1	1	1	1	1	1	1	1	1	1	1	1	1	1
Oligopeptide transport ATP-binding protein OppD, oppD	Sinf_1822		1	0.56	0.56	0.56	0.56	0.56	0.54	0.54	0.82	0.8	0.8	0.82	0.8	0.8	0.8	0.82	0.8	0.8	0.81	0.81	0.56	0.12	20	-	1	0	0	0	1		1	1	1	1	1	1	1	1	1	1	1	1	1	1	1	1	1
Oligopeptide transport system permease proteinOppC, oppC	Sinf_1823		1	0.23	0.26	0.26	0.26	0.26	0.26	0.26	0.86	0.87	0.87	0.86	0.79	0.79	0.79	0.82	0.81	0.8	0.79	0.79	0.26	0.08	12	-	0	0	1	0	1		0	0	0	0	0	0	0	1	1	1	1	1	1	1	1	1	1
Oligopeptide transport system permease proteinOppB, oppB	Sinf_1824		1	0.13	0.13	0.13	0.13	0.13	0.13	0.13	0.76	0.68	0.68	0.76	0.64	0.64	0.64	0.69	0.67	0.66	0.66	0.66	0.13	0.06	12	-	0	0	1	0	1		0	0	0	0	0	0	0	1	1	1	1	1	1	1	1	1	1
Oligopeptide ABC transporter, periplasmicoligopeptide-binding protein OppA, oppA	Sinf_1825		1	0.15	0.16	0.17	0.17	0.16	0.14	0.13	0.62	0.59	0.08	0.63	0.54	0.54	0.55	0.59	0.58	0.56	0.58	0.58	0.17	0.07	11	-	0	0	1	0	1		0	0	0	0	0	0	0	1	1	0	1	1	1	1	1	1	1
major facilitator superfamily transport protein	Sinf_1826		1	0.98	0.9	0.91	0.91	0.91	0.13	0.13	0.13	0.14	0.13	0.13	0.11	0.11	0.11	0.61	0.66	0.59	0.58	0.58	0.91	0.15	11	-	1	0	0	0	0		1	1	1	1	1	0	0	0	0	0	0	0	0	0	1	1	1
glutamyl-tRNA synthetase, gltX	Sinf_1827		1	0.99	0.98	0.98	0.98	0.98	0.9	0.9	0.88	0.91	0.91	0.89	0.91	0.91	0.91	0.91	0.92	0.93	0.93	0.93	0.98	0.07	20	-	1	0	0	0	1		1	1	1	1	1	1	1	1	1	1	1	1	1	1	1	1	1
hypothetical protein	Sinf_1828		1	0.99	0.13	0.79	0.79	0.77	0.44	0.45	0.12	0.45	0.13	0.13	0.13	0.13	0.12	0.41	0.41	0.39	0.39	0.39	0.14	0.12	9	-	1	0	0	0	0		1	0	1	1	1	1	1	0	1	0	0	0	0	0	1	1	0
Oxidoreductase, aldo-keto reductase family	Sinf_1829		1	0.98	0.79	0.16	0.16	0.16	0.5	0.49	0.1	0.47	0.12	0.11	0.11	0.11	0.1	0.48	0.11	0.72	0.72	0.72	0.1	0.09	9	-	1	0	0	0	0		1	1	0	0	0	1	1	0	1	0	0	0	0	0	1	0	1
carbonic anhydrase-related protein	Sinf_1830		1	0.97	0.88	0.9	0.9	0.9	0.86	0.84	0.77	0.77	0.76	0.77	0.77	0.77	0.77	0.77	0.12	0.75	0.73	0.72	0.91	0.12	19	-	1	0	0	0	1		1	1	1	1	1	1	1	1	1	1	1	1	1	1	1	0	1
DNA repair protein RadA, radA	Sinf_1831		1	1	0.95	0.98	0.98	0.98	0.94	0.94	0.91	0.93	0.93	0.91	0.95	0.95	0.95	0.86	0.9	0.86	0.9	0.9	0.98	0.08	20	-	1	0	0	0	1		1	1	1	1	1	1	1	1	1	1	1	1	1	1	1	1	1
Deoxy UTP pyrophosphatase (dUTPase), dut	Sinf_1832		1	1	0.98	0.96	0.96	0.96	0.82	0.81	0.87	0.84	0.82	0.87	0.86	0.86	0.86	0.85	0.83	0.84	0.83	0.83	0.95	0.12	20	-	1	0	0	0	1		1	1	1	1	1	1	1	1	1	1	1	1	1	1	1	1	1
hypothetical protein conserved in bacteria	Sinf_1833		1	0.99	0.98	0.94	0.94	0.93	0.76	0.76	0.81	0.81	0.8	0.82	0.09	0.1	0.09	0.1	0.78	0.75	0.09	0.09	0.94	0.08	14	-	1	0	0	0	0		1	1	1	1	1	1	1	1	1	1	1	0	0	0	0	1	1
NAD(P)H-dependentglycerol-3-phosphatedehydrogenase, gpdA	Sinf_1834		1	0.99	0.99	0.98	0.98	0.96	0.86	0.86	0.9	0.9	0.88	0.89	0.87	0.87	0.87	0.84	0.82	0.82	0.81	0.81	0.97	0.08	20	-	1	0	0	0	1		1	1	1	1	1	1	1	1	1	1	1	1	1	1	1	1	1
UTP-glucose-1-phosphate uridylyltransferase, galU	Sinf_1835		1	0.99	0.97	0.96	0.96	0.95	0.87	0.87	0.84	0.84	0.84	0.83	0.88	0.88	0.88	0.88	0.88	0.86	0.86	0.86	0.95	0.09	20	-	1	0	0	0	1		1	1	1	1	1	1	1	1	1	1	1	1	1	1	1	1	1
Uncharacterized membrane protein	Sinf_1836		1	0.99	0.88	0.87	0.87	0.86	0.63	0.63	0.14	0.6	0.3	0.54	0.59	0.59	0.59	0.49	0.5	0.48	0.48	0.48	0.86	0.1	18	-	1	0	0	0	1		1	1	1	1	1	1	1	0	1	0	1	1	1	1	1	1	1
5-formyltetrahydrofolate cyclo-ligase	Sinf_1837		1	0.99	0.76	0.74	0.74	0.74	0.57	0.57	0.5	0.52	0.11	0.49	0.6	0.6	0.6	0.55	0.55	0.51	0.52	0.52	0.71	0.11	19	-	1	0	0	0	1		1	1	1	1	1	1	1	1	1	0	1	1	1	1	1	1	1
hippurate hydrolase	Sinf_1838		1	0.98	0.95	0.93	0.93	0.94	0.3	0.3	0.08	0.08	0.08	0.08	0.87	0.87	0.87	0.78	0.78	0.78	0.78	0.78	0.93	0.07	14	-	1	0	0	0	1		1	1	1	1	1	0	0	0	0	0	0	1	1	1	1	1	1
2,3,4,5-tetrahydropyridine-2-carboxylateN-succinyl transferase, dapD	Sinf_1839		1	1	0.99	0.99	0.99	0.98	0.16	0.16	0.17	0.18	0.18	0.17	0.96	0.96	0.96	0.85	0.88	0.88	0.88	0.88	0.98	0.14	14	-	1	0	0	0	1		1	1	1	1	1	0	0	0	0	0	0	1	1	1	1	1	1
Transposase, pseudogene,	Sinf_1840																										0		0	0	0		0	0	0	0	0	0	0	0	0	0	0	0	0	0	0	0	0
Telomeric repeat-binding factor 2	Sinf_1841		1	0.12	0.12	0.13	0.13	0.12	0.13	0.13	0.11	0.14	0.11	0.11	0.12	0.16	0.13	0.52	0.12	0.14	0.12	0.12	0.12	0.09	1	-	0	0	1	0	0		0	0	0	0	0	0	0	0	0	0	0	0	0	0	1	0	0
glucose-6-phosphate isomerase, pgi	Sinf_1842		1	1	0.99	0.98	0.98	0.98	0.89	0.89	0.87	0.88	0.88	0.87	0.85	0.85	0.85	0.85	0.85	0.85	0.84	0.84	0.98	0.07	20	-	1	0	0	0	1		1	1	1	1	1	1	1	1	1	1	1	1	1	1	1	1	1
cytidine/deoxycytidylate deaminase familyprotein	Sinf_1843		1	0.99	0.92	0.98	0.98	0.99	0.78	0.78	0.75	0.74	0.12	0.74	0.77	0.77	0.78	0.74	0.75	0.74	0.75	0.75	0.98	0.09	19	-	1	0	0	0	1		1	1	1	1	1	1	1	1	1	0	1	1	1	1	1	1	1
AtsA/ElaC family protein	Sinf_1844		1	0.99	0.92	0.99	0.99	0.97	0.72	0.72	0.76	0.78	0.79	0.77	0.14	0.14	0.14	0.13	0.13	0.13	0.14	0.14	0.98	0.08	12	-	1	0	0	0	0		1	1	1	1	1	1	1	1	1	1	1	0	0	0	0	0	0
hypothetical protein	Sinf_1845		1	0.99	0.81	0.87	0.87	0.86	0.62	0.62	0.59	0.61	0.61	0.58	0.23	0.22	0.23	0.24	0.26	0.23	0.24	0.24	0.86	0.14	12	-	1	0	0	0	0		1	1	1	1	1	1	1	1	1	1	1	0	0	0	0	0	0
hypothetical protein	Sinf_1846		1	0.97	0.8	0.12	0.77	0.76	0.63	0.63	0.55	0.55	0.57	0.57	0.12	0.12	0.32	0.5	0.11	0.13	0.13	0.13	0.75	0.12	12	-	1	0	0	0	0		1	1	0	1	1	1	1	1	1	1	1	0	0	0	1	0	0
queuine tRNA-ribosyltransferase, tgt	Sinf_1847		1	1	0.99	0.98	0.98	0.98	0.93	0.93	0.94	0.95	0.94	0.93	0.92	0.92	0.92	0.93	0.94	0.93	0.92	0.92	0.97	0.07	20	-	1	0	0	0	1		1	1	1	1	1	1	1	1	1	1	1	1	1	1	1	1	1
putative integral membrane protein	Sinf_1848		1	0.98	0.79	0.74	0.74	0.74	0.33	0.33	0.39	0.38	0.39	0.39	0.11	0.1	0.1	0.26	0.32	0.19	0.19	0.19	0.73	0.09	6	-	1	0	0	0	0		1	1	1	1	1	0	0	0	0	0	0	0	0	0	0	0	0
Ferric uptake regulation protein, fur	Sinf_1849		1	1	0.92	0.91	0.91	0.91	0.7	0.7	0.7	0.71	0.7	0.7	0.5	0.5	0.5	0.55	0.58	0.12	0.11	0.11	0.9	0.11	17	-	1	0	0	0	1		1	1	1	1	1	1	1	1	1	1	1	1	1	1	1	1	0
putative CoA-binding protein	Sinf_1850		1	1	0.91	0.94	0.94	0.94	0.68	0.68	0.62	0.65	0.67	0.63	0.63	0.14	0.63	0.65	0.64	0.58	0.57	0.57	0.94	0.11	19	-	1	0	0	0	1		1	1	1	1	1	1	1	1	1	1	1	1	0	1	1	1	1
DNA polymerase I, polA	Sinf_1851		1	0.99	0.97	0.96	0.96	0.96	0.79	0.79	0.78	0.78	0.78	0.78	0.8	0.8	0.8	0.78	0.78	0.76	0.75	0.75	0.95	0.06	20	-	1	0	0	0	1		1	1	1	1	1	1	1	1	1	1	1	1	1	1	1	1	1
permease	Sinf_1852		1	0.99	0.94	0.87	0.87	0.86	0.11	0.11	0.1	0.17	0.11	0.1	0.74	0.73	0.74	0.4	0.1	0.1	0.1	0.1	0.86	0.1	10	-	1	0	0	0	1		1	1	1	1	1	0	0	0	0	0	0	1	1	1	0	0	0
hypothetical protein, pseudogene,	Sinf_1853																										0		0	0	0		0	0	0	0	0	0	0	0	0	0	0	0	0	0	0	0	0
adenylosuccinate synthase, purA	Sinf_1854		1	1	0.98	0.99	0.99	0.99	0.92	0.92	0.92	0.93	0.92	0.91	0.92	0.93	0.92	0.91	0.9	0.9	0.9	0.9	0.98	0.07	20	-	1	0	0	0	1		1	1	1	1	1	1	1	1	1	1	1	1	1	1	1	1	1
glutamate-cysteine ligase	Sinf_1855		1	0.99	0.82	0.82	0.82	0.81	0.7	0.7	0.07	0.08	0.08	0.07	0.67	0.67	0.67	0.7	0.68	0.07	0.07	0.07	0.81	0.06	13	-	1	0	0	0	1		1	1	1	1	1	1	1	0	0	0	0	1	1	1	1	1	0
hypothetical protein	Sinf_1856		1	0.99	0.88	0.82	0.82	0.82	0.45	0.46	0.51	0.49	0.48	0.52	0.12	0.12	0.12	0.42	0.45	0.35	0.12	0.12	0.81	0.14	14	-	1	0	0	0	0		1	1	1	1	1	1	1	1	1	1	1	0	0	0	1	1	0
hypothetical protein involved in telluriteresistance	Sinf_1857		1	0.99	0.96	0.94	0.94	0.94	0.84	0.84	0.82	0.82	0.81	0.82	0.1	0.1	0.1	0.79	0.8	0.74	0.09	0.09	0.94	0.08	15	-	1	0	0	0	0		1	1	1	1	1	1	1	1	1	1	1	0	0	0	1	1	1
Hsp33-like chaperonin, hslO	Sinf_1858		1	0.99	0.95	0.97	0.97	0.96	0.86	0.86	0.8	0.82	0.81	0.8	0.86	0.86	0.86	0.77	0.78	0.8	0.8	0.8	0.95	0.09	20	-	1	0	0	0	1		1	1	1	1	1	1	1	1	1	1	1	1	1	1	1	1	1
tRNA-dihydrouridine synthase	Sinf_1859		1	1	0.99	0.97	0.97	0.97	0.86	0.86	0.87	0.9	0.9	0.83	0.91	0.91	0.91	0.78	0.78	0.77	0.77	0.78	0.96	0.08	20	-	1	0	0	0	1		1	1	1	1	1	1	1	1	1	1	1	1	1	1	1	1	1
ATP-dependent Clp protease, ATP-binding subunit, clpC	Sinf_1860		1	0.99	0.95	0.93	0.93	0.93	0.81	0.81	0.8	0.79	0.79	0.8	0.74	0.74	0.74	0.67	0.67	0.67	0.67	0.62	0.94	0.06	20	-	1	0	0	0	1		1	1	1	1	1	1	1	1	1	1	1	1	1	1	1	1	1
transcriptional regulator CtsR, ctsR	Sinf_1861		1	1	0.94	0.95	0.95	0.95	0.85	0.85	0.76	0.78	0.76	0.77	0.77	0.77	0.77	0.74	0.75	0.65	0.65	0.65	0.94	0.12	20	-	1	0	0	0	1		1	1	1	1	1	1	1	1	1	1	1	1	1	1	1	1	1
putative membrane protein	Sinf_1862		1	1	0.95	0.93	0.93	0.9	0.81	0.81	0.13	0.14	0.14	0.12	0.81	0.82	0.81	0.13	0.13	0.13	0.14	0.14	0.92	0.12	11	-	1	0	0	0	1		1	1	1	1	1	1	1	0	0	0	0	1	1	1	0	0	0
elongation factor Ts, tsf	Sinf_1863		1	1	0.97	0.96	0.96	0.96	0.88	0.88	0.88	0.86	0.86	0.88	0.88	0.88	0.88	0.88	0.85	0.89	0.89	0.89	0.95	0.09	20	-	1	0	0	0	1		1	1	1	1	1	1	1	1	1	1	1	1	1	1	1	1	1
ribosomal protein S2, rpsB	Sinf_1864		1	0.8	0.98	0.97	0.97	0.97	0.93	0.93	0.92	0.92	0.93	0.91	0.92	0.92	0.92	0.92	0.91	0.92	0.92	0.92	0.11	0.1	19	-	1	0	0	0	1		1	1	1	1	1	1	1	1	1	1	1	1	1	1	1	1	1
Transposase and inactivated derivative,IS30family	Sinf_1865		1	0.58	0.24	0.08	0.08	0.71	0.14	0.14	0.09	0.66	0.08	0.72	0.99	0.08	0.99	0.08	0.52	0.14	0.75	0.75	0.67	0.07	10	-	1	0	0	0	1		1	0	0	0	1	0	0	0	1	0	1	1	0	1	0	1	0
carboxypeptidase	Sinf_1866		1	1	0.08	0.96	0.96	0.97	0.77	0.77	0.14	0.16	0.08	0.15	0.48	0.09	0.48	0.74	0.17	0.16	0.17	0.17	0.94	0.07	10	-	1	0	0	0	1		1	0	1	1	1	1	1	0	0	0	0	1	0	1	1	0	0
transporter accessory protein, putative	Sinf_1867		1	1	0.12	0.12	0.12	0.12	0.12	0.12	0.12	0.12	0.12	0.35	0.11	0.11	0.11	0.12	0.12	0.12	0.12	0.12	0.12	0.1	1	-	1	1	0	0	0		1	0	0	0	0	0	0	0	0	0	0	0	0	0	0	0	0
hypothetical protein	Sinf_1868		1	1	0.3	0.32	0.32	0.32	0.3	0.3	0.32	0.34	0.34	0.44	0.35	0.35	0.34	0.31	0.3	0.32	0.32	0.32	0.29	0.24	2	-	1	0	0	0	0		1	0	0	0	0	0	0	0	0	0	1	0	0	0	0	0	0
hypothetical protein	Sinf_1869		1	1	0.17	0.16	0.16	0.17	0.17	0.17	0.16	0.17	0.18	0.17	0.16	0.16	0.16	0.21	0.16	0.17	0.16	0.16	0.17	0.17	1	-	1	1	0	0	0		1	0	0	0	0	0	0	0	0	0	0	0	0	0	0	0	0
hypothetical protein	Sinf_1870		1	0.99	0.08	0.09	0.09	0.09	0.09	0.09	0.09	0.09	0.1	0.19	0.09	0.09	0.09	0.1	0.09	0.1	0.09	0.09	0.09	0.08	1	-	1	1	0	0	0		1	0	0	0	0	0	0	0	0	0	0	0	0	0	0	0	0
ABC transporter, ATP-binding protein	Sinf_1871		1	0.99	0.26	0.26	0.26	0.26	0.25	0.25	0.25	0.27	0.27	0.38	0.22	0.26	0.22	0.23	0.23	0.24	0.21	0.21	0.27	0.18	1	-	1	1	0	0	0		1	0	0	0	0	0	0	0	0	0	0	0	0	0	0	0	0
hypothetical protein	Sinf_1872		1	1	0.2	0.17	0.17	0.17	0.19	0.18	0.17	0.2	0.19	0.2	0.18	0.18	0.18	0.16	0.17	0.17	0.17	0.17	0.17	0.15	1	-	1	1	0	0	0		1	0	0	0	0	0	0	0	0	0	0	0	0	0	0	0	0
transcriptional activator, Rgg/GadR/MutR family,C-terminal domain protein	Sinf_1873		1	1	0.77	0.76	0.76	0.53	0.23	0.24	0.24	0.25	0.19	0.24	0.25	0.38	0.25	0.24	0.16	0.4	0.39	0.39	0.58	0.08	7	-	1	0	0	0	0		1	1	1	1	1	0	0	0	0	0	0	0	0	0	0	0	0
endopeptidase O, pepO	Sinf_1874		1	0.99	0.94	0.93	0.93	0.92	0.83	0.83	0.85	0.84	0.82	0.84	0.86	0.86	0.86	0.75	0.8	0.71	0.71	0.71	0.93	0.05	20	-	1	0	0	0	1		1	1	1	1	1	1	1	1	1	1	1	1	1	1	1	1	1
hypothetical protein	Sinf_1875		1	0.27	0.28	0.28	0.28	0.28	0.26	0.27	0.25	0.28	0.25	0.28	0.27	0.27	0.27	0.28	0.26	0.28	0.27	0.27	0.27	0.22	0	unique	0	0	0	0	0		0	0	0	0	0	0	0	0	0	0	0	0	0	0	0	0	0
C-type sortase	Sinf_1876		1	1	0.87	0.83	0.83	0.16	0.41	0.42	0.56	0.41	0.43	0.56	0.12	0.17	0.12	0.68	0.16	0.15	0.14	0.14	0.59	0.09	12	-	1	0	0	0	0		1	1	1	1	0	1	1	1	1	1	1	0	0	0	1	0	0
hypothetical protein	Sinf_1877		1	0.92	0.29	0.19	0.19	0.13	0.12	0.13	0.12	0.11	0.1	0.12	0.12	0.12	0.12	0.11	0.12	0.12	0.12	0.12	0.18	0.1	1	-	1	1	0	0	0		1	0	0	0	0	0	0	0	0	0	0	0	0	0	0	0	0
Signal peptidase I	Sinf_1878		1	0.99	0.55	0.55	0.55	0.16	0.14	0.13	0.15	0.19	0.14	0.15	0.18	0.18	0.18	0.16	0.16	0.15	0.15	0.15	0.55	0.1	5	-	1	0	0	0	0		1	1	1	1	0	0	0	0	0	0	0	0	0	0	0	0	0
hypothetical protein	Sinf_1879		1	1	0.47	0.42	0.42	0.2	0.19	0.22	0.22	0.2	0.21	0.23	0.2	0.21	0.2	0.21	0.22	0.2	0.21	0.21	0.41	0.16	5	-	1	0	0	0	0		1	1	1	1	0	0	0	0	0	0	0	0	0	0	0	0	0
transcriptional regulator, TetR family	Sinf_1880		1	1	0.8	0.77	0.77	0.18	0.18	0.18	0.15	0.17	0.17	0.16	0.17	0.18	0.17	0.15	0.15	0.16	0.15	0.15	0.73	0.1	5	-	1	0	0	0	0		1	1	1	1	0	0	0	0	0	0	0	0	0	0	0	0	0
hypothetical protein	Sinf_1881		1	0.27	0.3	0.33	0.27	0.33	0.3	0.27	0.29	0.28	0.29	0.29	0.29	0.29	0.29	0.31	0.27	0.31	0.34	0.34	0.33	0.25	0	unique	0	0	0	0	0		0	0	0	0	0	0	0	0	0	0	0	0	0	0	0	0	0
anaerobic ribonucleoside-triphosphatereductase-activating protein, nrdG	Sinf_1882		1	1	0.94	0.97	0.97	0.97	0.86	0.86	0.89	0.91	0.9	0.88	0.86	0.86	0.86	0.85	0.86	0.84	0.84	0.84	0.96	0.09	20	-	1	0	0	0	1		1	1	1	1	1	1	1	1	1	1	1	1	1	1	1	1	1
acetyltransferase, GNAT family	Sinf_1883		1	0.99	0.86	0.8	0.8	0.79	0.59	0.59	0.6	0.53	0.5	0.6	0.67	0.67	0.67	0.58	0.6	0.65	0.65	0.65	0.78	0.1	20	-	1	0	0	0	1		1	1	1	1	1	1	1	1	1	1	1	1	1	1	1	1	1
hypothetical protein	Sinf_1884		1	1	0.86	0.87	0.87	0.89	0.71	0.71	0.81	0.84	0.25	0.81	0.63	0.63	0.63	0.59	0.56	0.57	0.53	0.24	0.85	0.23	18	-	1	0	0	0	1		1	1	1	1	1	1	1	1	1	0	1	1	1	1	1	1	1
anaerobic ribonucleoside-triphosphate reductase, nrdD	Sinf_1885		1	0.95	0.96	0.95	0.95	0.94	0.87	0.87	0.86	0.85	0.85	0.86	0.86	0.86	0.86	0.84	0.84	0.83	0.83	0.83	0.94	0.05	20	-	1	0	0	0	1		1	1	1	1	1	1	1	1	1	1	1	1	1	1	1	1	1
hypothetical protein	Sinf_1886		1	0.71	0.86	0.81	0.81	0.74	0.42	0.42	0.51	0.55	0.5	0.5	0.49	0.49	0.49	0.3	0.27	0.2	0.18	0.18	0.8	0.07	15	-	1	0	0	0	1		1	1	1	1	1	1	1	1	1	1	1	1	1	1	0	0	0
hypothetical protein	Sinf_1887		1	0.29	0.72	0.26	0.26	0.26	0.38	0.27	0.25	0.24	0.24	0.29	0.25	0.25	0.25	0.23	0.26	0.28	0.28	0.28	0.26	0.22	1	-	0	0	1	0	0		0	1	0	0	0	0	0	0	0	0	0	0	0	0	0	0	0
hypothetical protein conserved in bacteria	Sinf_1888		1	1	0.99	1	1	0.92	0.95	0.95	0.86	0.88	0.87	0.86	0.88	0.88	0.87	0.87	0.86	0.81	0.81	0.81	1	0.12	20	-	1	0	0	0	1		1	1	1	1	1	1	1	1	1	1	1	1	1	1	1	1	1
RNAse H-fold protein YqgF	Sinf_1889		1	0.96	0.98	0.97	0.97	0.96	0.92	0.92	0.86	0.89	0.82	0.86	0.95	0.94	0.95	0.87	0.86	0.84	0.83	0.83	0.96	0.14	20	-	1	0	0	0	1		1	1	1	1	1	1	1	1	1	1	1	1	1	1	1	1	1
hypothetical protein conserved in bacteria	Sinf_1890		1	1	0.98	1	1	1	0.93	0.93	0.93	0.93	0.91	0.93	0.89	0.89	0.89	0.93	0.9	0.89	0.89	0.89	1	0.16	20	-	1	0	0	0	1		1	1	1	1	1	1	1	1	1	1	1	1	1	1	1	1	1
transcriptional regulator Spx, spxA	Sinf_1891		1	1	1	0.97	0.98	0.97	0.93	0.93	0.95	0.94	0.94	0.95	0.92	0.92	0.92	0.85	0.85	0.85	0.85	0.85	0.98	0.14	20	-	1	0	0	0	1		1	1	1	1	1	1	1	1	1	1	1	1	1	1	1	1	1
recombination protein A, recA	Sinf_1892		1	1	0.97	0.97	0.97	0.96	0.89	0.89	0.91	0.9	0.89	0.91	0.9	0.9	0.9	0.88	0.9	0.87	0.86	0.86	0.96	0.09	20	-	1	0	0	0	1		1	1	1	1	1	1	1	1	1	1	1	1	1	1	1	1	1
competence-damage inducible protein, cinA	Sinf_1893		1	0.99	0.94	0.92	0.92	0.92	0.08	0.74	0.74	0.73	0.72	0.75	0.76	0.76	0.75	0.71	0.71	0.73	0.71	0.71	0.9	0.07	19	-	1	0	0	0	1		1	1	1	1	1	0	1	1	1	1	1	1	1	1	1	1	1
hypothetical protein	Sinf_1894		1	0.23	0.23	0.23	0.23	0.45	0.23	0.23	0.26	0.26	0.22	0.25	0.26	0.26	0.26	0.27	0.25	0.25	0.25	0.25	0.26	0.19	1	-	0	0	1	0	0		0	0	0	0	1	0	0	0	0	0	0	0	0	0	0	0	0
major facilitator superfamily transport protein multidrug-efflux transporter, pseudogene,	Sinf_1895																										0		0	0	0		0	0	0	0	0	0	0	0	0	0	0	0	0	0	0	0	0
DNA-3-methyladenine glycosylase I, tag	Sinf_1896		1	0.98	0.92	0.51	0.51	0.51	0.68	0.68	0.57	0.57	0.56	0.57	0.58	0.58	0.25	0.68	0.75	0.7	0.7	0.7	0.5	0.1	19	-	1	0	0	0	1		1	1	1	1	1	1	1	1	1	1	1	1	1	0	1	1	1
Holliday junction DNA helicase, ruvA	Sinf_1897		1	1	0.94	0.96	0.96	0.96	0.79	0.79	0.81	0.82	0.82	0.81	0.8	0.8	0.8	0.68	0.72	0.71	0.7	0.7	0.94	0.11	20	-	1	0	0	0	1		1	1	1	1	1	1	1	1	1	1	1	1	1	1	1	1	1
DNA mismatch repair protein mutL, mutL	Sinf_1898		1	0.99	0.94	0.93	0.93	0.93	0.81	0.81	0.81	0.81	0.8	0.81	0.84	0.84	0.84	0.78	0.76	0.71	0.71	0.71	0.93	0.07	20	-	1	0	0	0	1		1	1	1	1	1	1	1	1	1	1	1	1	1	1	1	1	1
DNA Mismatch repair ATPase (MutS family), mutS	Sinf_1899		1	0.99	0.95	0.94	0.94	0.94	0.8	0.8	0.8	0.8	0.8	0.8	0.8	0.8	0.8	0.72	0.72	0.74	0.74	0.74	0.94	0.06	20	-	1	0	0	0	1		1	1	1	1	1	1	1	1	1	1	1	1	1	1	1	1	1
putative membrane protein	Sinf_1900		1	0.99	0.78	0.76	0.76	0.75	0.18	0.18	0.4	0.44	0.28	0.4	0.58	0.58	0.58	0.2	0.19	0.18	0.18	0.18	0.75	0.15	12	-	1	0	0	0	1		1	1	1	1	1	0	0	0	1	0	0	1	1	1	0	0	0
arginine repressor ArgR, argR	Sinf_1901		1	1	0.97	0.96	0.96	0.96	0.73	0.72	0.75	0.76	0.77	0.75	0.6	0.6	0.6	0.47	0.46	0.45	0.45	0.45	0.95	0.12	20	-	1	0	0	0	1		1	1	1	1	1	1	1	1	1	1	1	1	1	1	1	1	1
arginyl-tRNA synthetase, argS	Sinf_1902		1	0.99	0.97	0.97	0.97	0.97	0.82	0.82	0.84	0.85	0.84	0.08	0.86	0.86	0.86	0.74	0.75	0.82	0.82	0.82	0.96	0.07	19	-	1	0	0	0	1		1	1	1	1	1	1	1	1	1	1	0	1	1	1	1	1	1
bacteriocin	Sinf_1903		1	1	0.96	0.79	0.79	0.79	0.32	0.32	0.27	0.24	0.33	0.27	0.24	0.24	0.24	0.25	0.24	0.3	0.25	0.25	0.79	0.23	6	-	1	0	0	0	0		1	1	1	1	1	0	0	0	0	0	0	0	0	0	0	0	0
lipase	Sinf_1904		1	0.99	0.83	0.66	0.66	0.65	0.07	0.07	0.08	0.07	0.08	0.08	0.07	0.07	0.07	0.07	0.07	0.07	0.07	0.07	0.07	0.07	5	-	1	0	0	0	0		1	1	1	1	1	0	0	0	0	0	0	0	0	0	0	0	0
hypothetical protein	Sinf_1905		1	1	0.95	0.92	0.92	0.91	0.79	0.79	0.79	0.79	0.79	0.79	0.2	0.26	0.26	0.35	0.37	0.38	0.38	0.38	0.91	0.1	12	-	1	0	0	0	0		1	1	1	1	1	1	1	1	1	1	1	0	0	0	0	0	0
hypothetical protein	Sinf_1906		1	1	0.97	0.94	0.94	0.95	0.81	0.81	0.8	0.8	0.8	0.8	0.81	0.82	0.81	0.75	0.76	0.75	0.74	0.74	0.94	0.07	20	-	1	0	0	0	1		1	1	1	1	1	1	1	1	1	1	1	1	1	1	1	1	1
aspartyl-tRNA synthetase, aspS	Sinf_1907		1	1	0.97	0.96	0.96	0.96	0.87	0.87	0.85	0.88	0.87	0.85	0.87	0.87	0.87	0.83	0.84	0.86	0.86	0.86	0.96	0.06	20	-	1	0	0	0	1		1	1	1	1	1	1	1	1	1	1	1	1	1	1	1	1	1
histidyl-tRNA synthetase, hisS	Sinf_1908		1	0.99	0.97	0.96	0.96	0.95	0.82	0.82	0.86	0.86	0.86	0.85	0.88	0.88	0.88	0.8	0.82	0.83	0.82	0.82	0.96	0.08	20	-	1	0	0	0	1		1	1	1	1	1	1	1	1	1	1	1	1	1	1	1	1	1
Ribosomal protein L32, rpmF	Sinf_1909		1	1	1	1	1	1	0.93	0.96	0.95	0.96	0.58	0.97	0.97	0.97	0.97	0.91	0.93	0.93	0.93	0.93	1	0.2	20	-	1	0	0	0	1		1	1	1	1	1	1	1	1	1	1	1	1	1	1	1	1	1
Ribosomal protein L33, rpmG	Sinf_1910		1	1	1	1	1	1	0.99	0.99	0.99	0.98	0.98	0.99	1	1	1	0.22	0.97	0.99	0.99	0.99	1	0.22	19	-	1	0	0	0	1		1	1	1	1	1	1	1	1	1	1	1	1	1	1	0	1	1
hypothetical protein	Sinf_1911		1	1	0.1	0.11	0.11	0.11	0.12	0.12	0.1	0.11	0.12	0.1	0.1	0.1	0.1	0.12	0.12	0.11	0.11	0.11	0.11	0.1	1	-	1	1	0	0	0		1	0	0	0	0	0	0	0	0	0	0	0	0	0	0	0	0
hypothetical protein	Sinf_1912		1	1	0.25	0.23	0.23	0.23	0.22	0.23	0.25	0.22	0.24	0.25	0.23	0.22	0.23	0.25	0.24	0.24	0.23	0.23	0.23	0.19	1	-	1	1	0	0	0		1	0	0	0	0	0	0	0	0	0	0	0	0	0	0	0	0
hypothetical protein, pseudogene,	Sinf_1913																										0		0	0	0		0	0	0	0	0	0	0	0	0	0	0	0	0	0	0	0	0
hypothetical protein	Sinf_1914		1	0.96	0.18	0.17	0.18	0.19	0.18	0.18	0.18	0.18	0.2	0.17	0.17	0.17	0.17	0.17	0.17	0.18	0.18	0.18	0.19	0.16	1	-	1	1	0	0	0		1	0	0	0	0	0	0	0	0	0	0	0	0	0	0	0	0
hypothetical protein	Sinf_1915		1	0.98	0.1	0.1	0.1	0.1	0.1	0.1	0.11	0.1	0.1	0.1	0.1	0.1	0.09	0.11	0.11	0.11	0.1	0.1	0.1	0.1	1	-	1	1	0	0	0		1	0	0	0	0	0	0	0	0	0	0	0	0	0	0	0	0
hypothetical protein	Sinf_1916		1	1	0.14	0.85	0.85	0.14	0.15	0.76	0.17	0.15	0.16	0.17	0.15	0.15	0.15	0.16	0.64	0.15	0.14	0.14	0.41	0.14	6	-	1	0	0	0	0		1	0	1	1	0	0	1	0	0	0	0	0	0	0	0	1	0
FtsK/SpoIIIE family protein	Sinf_1917		1	1	0.12	0.91	0.91	0.12	0.12	0.84	0.14	0.15	0.15	0.14	0.14	0.13	0.13	0.69	0.74	0.12	0.13	0.13	0.67	0.11	7	-	1	0	0	0	0		1	0	1	1	0	0	1	0	0	0	0	0	0	0	1	1	0
hypothetical protein	Sinf_1918		1	0.14	0.15	0.17	0.15	0.16	0.16	0.16	0.15	0.15	0.15	0.14	0.61	0.92	0.61	0.16	0.17	0.15	0.15	0.15	0.15	0.14	3	-	0	0	1	1	1		0	0	0	0	0	0	0	0	0	0	0	1	1	1	0	0	0
hypothetical protein	Sinf_1919		1	0.38	0.38	0.4	0.39	0.4	0.39	0.39	0.38	0.39	0.39	0.37	0.92	1	0.92	0.39	0.45	0.38	0.42	0.42	0.4	0.32	9	-	0	0	1	0	1		0	0	0	0	0	0	0	0	0	0	0	1	1	1	0	1	0
Transcription regulator, contains diacyl glycerol kinase catalytic domain	Sinf_1920		1	0.99	0.25	0.25	0.25	0.26	0.25	0.25	0.36	0.37	0.24	0.36	0.31	0.23	0.31	0.38	0.27	0.81	0.81	0.81	0.25	0.1	4	-	1	0	0	0	0		1	0	0	0	0	0	0	0	0	0	0	0	0	0	0	0	1
Conserved domain protein	Sinf_1921		1	0.99	0.09	0.1	0.09	0.09	0.09	0.09	0.09	0.09	0.1	0.1	0.52	0.1	0.52	0.09	0.09	0.52	0.68	0.68	0.09	0.07	6	-	1	0	0	0	1		1	0	0	0	0	0	0	0	0	0	0	1	0	1	0	0	1
hypothetical protein	Sinf_1922		1	1	0.16	0.16	0.16	0.17	0.16	0.17	0.18	0.16	0.16	0.15	0.87	0.87	0.87	0.16	0.15	0.15	0.16	0.16	0.16	0.15	4	-	1	0	0	0	1		1	0	0	0	0	0	0	0	0	0	0	1	1	1	0	0	0
hypothetical protein	Sinf_1923		1	1	0.29	0.29	0.33	0.29	0.32	0.29	0.32	0.3	0.29	0.31	0.28	0.28	0.28	0.3	0.29	0.3	0.3	0.3	0.32	0.29	1	-	1	1	0	0	0		1	0	0	0	0	0	0	0	0	0	0	0	0	0	0	0	0
putative membrane protein	Sinf_1924		1	0.97	0.89	0.74	0.74	0.74	0.73	0.73	0.69	0.71	0.73	0.69	0.95	0.96	0.95	0.87	0.49	0.83	0.47	0.47	0.98	0.22	20	-	1	0	0	0	1		1	1	1	1	1	1	1	1	1	1	1	1	1	1	1	1	1
hypothetical protein	Sinf_1925		1	0.99	0.9	0.13	0.13	0.14	0.3	0.29	0.29	0.27	0.26	0.29	0.96	0.97	0.96	0.62	0.12	0.63	0.64	0.64	0.99	0.13	10	-	1	0	0	0	1		1	1	0	0	0	0	0	0	0	0	0	1	1	1	1	0	1
General stress protein, Gls24 family	Sinf_1926		1	0.95	0.84	0.14	0.13	0.15	0.5	0.5	0.52	0.51	0.52	0.52	0.93	0.87	0.93	0.68	0.14	0.67	0.68	0.68	0.98	0.12	16	-	1	0	0	0	1		1	1	0	0	0	1	1	1	1	1	1	1	1	1	1	0	1
hypothetical protein	Sinf_1927		1	0.69	0.82	0.43	0.43	0.39	0.43	0.43	0.35	0.4	0.39	0.28	0.61	0.61	0.61	0.6	0.29	0.55	0.55	0.55	0.63	0.26	14	-	1	0	0	0	1		1	1	1	1	0	1	1	0	0	0	0	1	1	1	1	0	1
IS861, transposase OrfB	Sinf_1928		1	1	0.69	0.88	0.88	0.2	0.76	0.2	0.78	0.64	0.77	0.78	0.58	0.69	0.59	0.57	0.75	0.69	0.26	0.44	0.64	0.1	17	-	1	0	0	0	1		1	1	1	1	0	1	0	1	1	1	1	1	1	1	1	1	1
putative membrane protein	Sinf_1929		1	0.97	0.9	0.89	0.89	0.89	0.7	0.7	0.16	0.18	0.17	0.16	0.67	0.66	0.67	0.62	0.62	0.19	0.55	0.55	0.9	0.15	15	-	1	0	0	0	1		1	1	1	1	1	1	1	0	0	0	0	1	1	1	1	1	0
Phage infection protein	Sinf_1930		1	0.54	0.73	0.52	0.52	0.51	0.36	0.36	0.36	0.38	0.37	0.36	0.32	0.39	0.39	0.37	0.44	0.41	0.07	0.1	0.76	0.06	8	-	1	0	0	0	0		1	1	1	1	1	0	0	0	0	0	0	0	0	0	0	1	1
transcriptional regulator, TetR family	Sinf_1931		1	0.97	0.88	0.93	0.93	0.92	0.55	0.55	0.72	0.72	0.72	0.72	0.56	0.56	0.56	0.49	0.58	0.57	0.55	0.55	0.92	0.13	20	-	1	0	0	0	1		1	1	1	1	1	1	1	1	1	1	1	1	1	1	1	1	1
Ribosomal protein S4, rpsD	Sinf_1932		1	0.99	1	0.99	0.99	0.99	0.97	0.97	0.95	0.96	0.96	0.95	0.96	0.96	0.96	0.96	0.96	0.97	0.97	0.97	0.99	0.11	20	-	1	0	0	0	1		1	1	1	1	1	1	1	1	1	1	1	1	1	1	1	1	1
hypothetical protein conserved in bacteria	Sinf_1933		1	1	1	0.99	0.99	0.99	0.9	0.9	0.88	0.93	0.89	0.88	0.84	0.84	0.84	0.83	0.8	0.73	0.72	0.72	0.99	0.17	20	-	1	0	0	0	1		1	1	1	1	1	1	1	1	1	1	1	1	1	1	1	1	1
replicative DNA helicase DnaC, dnaC	Sinf_1934		1	0.99	0.98	0.98	0.98	0.97	0.91	0.91	0.92	0.93	0.89	0.92	0.88	0.88	0.88	0.77	0.77	0.77	0.77	0.77	0.97	0.08	20	-	1	0	0	0	1		1	1	1	1	1	1	1	1	1	1	1	1	1	1	1	1	1
Ribosomal protein L9, rplI	Sinf_1935		1	1	0.98	0.95	0.95	0.94	0.84	0.84	0.82	0.84	0.84	0.81	0.83	0.82	0.83	0.77	0.78	0.79	0.79	0.79	0.94	0.16	20	-	1	0	0	0	1		1	1	1	1	1	1	1	1	1	1	1	1	1	1	1	1	1
putative signaling protein consisting of amodified GGDEF domain and a DHH domain protein	Sinf_1936		1	1	0.95	0.91	0.91	0.89	0.72	0.72	0.73	0.73	0.72	0.73	0.61	0.61	0.61	0.6	0.62	0.59	0.59	0.59	0.91	0.06	20	-	1	0	0	0	1		1	1	1	1	1	1	1	1	1	1	1	1	1	1	1	1	1
tRNA uridine5-carboxy-methyl-aminomethylmodification enzyme, trmF	Sinf_1937		1	1	0.98	0.98	0.98	0.98	0.86	0.89	0.87	0.89	0.89	0.07	0.89	0.89	0.89	0.86	0.86	0.87	0.86	0.86	0.98	0.06	19	-	1	0	0	0	1		1	1	1	1	1	1	1	1	1	1	0	1	1	1	1	1	1
Ribose 5-phosphate isomerase RpiB	Sinf_1938		1	1	0.11	0.96	0.96	0.1	0.43	0.43	0.39	0.38	0.38	0.38	0.1	0.1	0.1	0.11	0.6	0.11	0.35	0.35	0.1	0.11	6	-	1	0	0	0	0		1	0	1	1	0	1	1	0	0	0	0	0	0	0	0	1	0
tRNA(5-methylaminomethyl-2-thiouridylate)-methyltransferase, trmU	Sinf_1939		1	1	0.98	0.98	0.98	0.97	0.9	0.9	0.91	0.94	0.92	0.91	0.94	0.93	0.94	0.91	0.88	0.93	0.93	0.93	0.98	0.07	20	-	1	0	0	0	1		1	1	1	1	1	1	1	1	1	1	1	1	1	1	1	1	1
L-serine dehydratase, iron-sulfur-dependent,betasubunit, sdaB	Sinf_1940		1	0.98	0.98	0.98	0.98	0.99	0.9	0.9	0.87	0.86	0.85	0.87	0.77	0.77	0.77	0.79	0.79	0.79	0.79	0.79	0.98	0.1	20	-	1	0	0	0	1		1	1	1	1	1	1	1	1	1	1	1	1	1	1	1	1	1
L-serine dehydratase, iron-sulfur-dependent,alpha subunit, sdaA	Sinf_1941		1	1	0.95	0.96	0.96	0.95	0.87	0.87	0.85	0.86	0.86	0.85	0.8	0.8	0.8	0.82	0.81	0.82	0.82	0.82	0.95	0.08	20	-	1	0	0	0	1		1	1	1	1	1	1	1	1	1	1	1	1	1	1	1	1	1
HAD-superfamily hydrolase/phosphatase	Sinf_1942		1	0.99	0.87	0.85	0.85	0.85	0.11	0.11	0.52	0.48	0.13	0.52	0.43	0.43	0.43	0.44	0.45	0.43	0.4	0.4	0.83	0.09	17	-	1	0	0	0	1		1	1	1	1	1	0	0	1	1	0	1	1	1	1	1	1	1
Transglycosylase-like domain protein	Sinf_1943		1	0.97	0.65	0.64	0.64	0.62	0.46	0.45	0.42	0.42	0.4	0.42	0.44	0.44	0.44	0.36	0.35	0.17	0.14	0.14	0.63	0.09	15	-	1	0	0	0	1		1	1	1	1	1	1	1	1	1	0	1	1	1	1	0	0	0
LysM domain protein	Sinf_1944		1	1	0.87	0.76	0.76	0.77	0.54	0.53	0.14	0.13	0.13	0.14	0.51	0.51	0.51	0.26	0.54	0.54	0.34	0.34	0.75	0.1	13	-	1	0	0	0	1		1	1	1	1	1	1	1	0	0	0	0	1	1	1	0	1	1
ABC transporter, permease protein	Sinf_1945		1	1	0.95	0.92	0.92	0.91	0.78	0.78	0.85	0.86	0.85	0.85	0.74	0.74	0.74	0.76	0.72	0.7	0.7	0.7	0.92	0.08	20	-	1	0	0	0	1		1	1	1	1	1	1	1	1	1	1	1	1	1	1	1	1	1
cobalt transporter ATP-binding subunit, cbiO	Sinf_1946		1	1	0.95	0.95	0.95	0.95	0.79	0.79	0.77	0.78	0.79	0.77	0.75	0.75	0.75	0.73	0.77	0.69	0.69	0.69	0.95	0.2	20	-	1	0	0	0	1		1	1	1	1	1	1	1	1	1	1	1	1	1	1	1	1	1
cobalt transporter ATP-binding subunit, cbiO	Sinf_1947		1	0.99	0.93	0.94	0.94	0.93	0.77	0.77	0.75	0.74	0.72	0.75	0.73	0.73	0.73	0.7	0.71	0.71	0.71	0.71	0.93	0.21	20	-	1	0	0	0	1		1	1	1	1	1	1	1	1	1	1	1	1	1	1	1	1	1
CDP-diacylglycerol-glycerol-3-phosphate3-phosphatidyl transferase, pgsA	Sinf_1948		1	1	0.93	0.93	0.93	0.92	0.77	0.77	0.77	0.77	0.75	0.78	0.77	0.76	0.76	0.78	0.8	0.78	0.79	0.79	0.92	0.14	20	-	1	0	0	0	1		1	1	1	1	1	1	1	1	1	1	1	1	1	1	1	1	1
membrane associated protein	Sinf_1949		1	1	0.75	0.68	0.68	0.66	0.12	0.12	0.34	0.33	0.32	0.2	0.23	0.23	0.23	0.2	0.26	0.21	0.24	0.24	0.68	0.07	6	-	1	0	0	0	0		1	1	1	1	1	0	0	0	0	0	0	0	0	0	0	0	0
Peptidase, M16 family	Sinf_1950		1	0.99	0.83	0.78	0.78	0.77	0.5	0.5	0.49	0.51	0.49	0.48	0.4	0.4	0.4	0.45	0.45	0.43	0.42	0.42	0.78	0.09	20	-	1	0	0	0	0		1	1	1	1	1	1	1	1	1	1	1	0	0	0	1	1	1
putative Zn-dependent peptidase	Sinf_1951		1	0.99	0.91	0.85	0.85	0.85	0.65	0.65	0.6	0.62	0.58	0.6	0.57	0.57	0.57	0.46	0.46	0.41	0.41	0.41	0.84	0.08	20	-	1	0	0	0	1		1	1	1	1	1	1	1	1	1	1	1	1	1	1	1	1	1
S4 domain protein YaaA	Sinf_1952		1	1	0.87	0.79	0.79	0.79	0.57	0.57	0.52	0.63	0.62	0.53	0.63	0.63	0.63	0.59	0.57	0.52	0.51	0.51	0.78	0.15	20	-	1	0	0	0	1		1	1	1	1	1	1	1	1	1	1	1	1	1	1	1	1	1
recombination protein RecF, recF	Sinf_1953		1	0.99	0.92	0.9	0.9	0.9	0.73	0.73	0.69	0.71	0.71	0.69	0.72	0.72	0.72	0.69	0.66	0.68	0.69	0.69	0.9	0.09	20	-	1	0	0	0	1		1	1	1	1	1	1	1	1	1	1	1	1	1	1	1	1	1
sugar transport protein	Sinf_1954		1	1	0.97	0.97	0.97	0.96	0.77	0.79	0.79	0.77	0.73	0.76	0.59	0.58	0.59	0.11	0.11	0.12	0.12	0.12	0.96	0.14	15	-	1	0	0	0	1		1	1	1	1	1	1	1	1	1	1	1	1	1	1	0	0	0
inosine-monophosphate dehydrogenase, guaB	Sinf_1955		1	1	0.97	0.99	0.98	0.98	0.92	0.92	0.93	0.94	0.93	0.93	0.94	0.94	0.94	0.91	0.93	0.91	0.91	0.91	0.98	0.07	20	-	1	0	0	0	1		1	1	1	1	1	1	1	1	1	1	1	1	1	1	1	1	1
tryptophanyl-tRNA synthetase, trpS	Sinf_1956		1	1	0.98	0.97	0.97	0.97	0.85	0.85	0.89	0.92	0.9	0.89	0.93	0.93	0.93	0.86	0.87	0.88	0.88	0.88	0.96	0.08	20	-	1	0	0	0	1		1	1	1	1	1	1	1	1	1	1	1	1	1	1	1	1	1
hypothetical protein	Sinf_1957		1	1	0.95	0.9	0.9	0.9	0.58	0.58	0.63	0.65	0.64	0.45	0.27	0.63	0.63	0.23	0.24	0.25	0.25	0.25	0.9	0.08	14	-	1	0	0	0	1		1	1	1	1	1	1	1	1	1	1	1	0	1	1	0	0	0
ABC transporter, ATP-binding protein	Sinf_1958		1	1	0.99	0.99	0.99	0.99	0.95	0.95	0.94	0.93	0.94	0.94	0.94	0.94	0.94	0.8	0.94	0.94	0.94	0.94	0.96	0.2	20	-	1	0	0	0	1		1	1	1	1	1	1	1	1	1	1	1	1	1	1	1	1	1
ABC transporter, permease protein	Sinf_1959		1	0.98	0.81	0.83	0.82	0.83	0.56	0.56	0.55	0.56	0.53	0.55	0.56	0.4	0.56	0.56	0.59	0.52	0.51	0.51	0.82	0.05	20	-	1	0	0	0	1		1	1	1	1	1	1	1	1	1	1	1	1	0	1	1	1	1
IS861, transposase OrfA	Sinf_1960		1	1	0.83	0.98	0.98	0.43	0.74	0.23	0.51	0.5	0.41	0.49	0.76	0.76	0.74	0.74	0.73	0.53	0.22	0.43	0.5	0.23	18	-	1	0	0	0	1		1	1	1	1	1	1	0	1	1	1	1	1	1	1	1	1	1
IS861, transposase OrfB	Sinf_1961		1	0.99	0.78	0.96	0.96	0.23	0.85	0.23	0.87	0.71	0.85	0.85	0.68	0.77	0.68	0.67	0.84	0.77	0.26	0.53	0.71	0.1	17	-	1	0	0	0	1		1	1	1	1	0	1	0	1	1	1	1	1	1	1	1	1	1
hypothetical protein	Sinf_1962		1	0.99	0.93	0.91	0.91	0.9	0.72	0.72	0.73	0.75	0.73	0.73	0.8	0.8	0.8	0.77	0.78	0.74	0.74	0.74	0.9	0.12	20	-	1	0	0	0	1		1	1	1	1	1	1	1	1	1	1	1	1	1	1	1	1	1
exported serine protease	Sinf_1963		1	1	0.87	0.82	0.82	0.82	0.66	0.66	0.66	0.66	0.66	0.66	0.68	0.68	0.67	0.56	0.6	0.59	0.59	0.59	0.81	0.08	20	-	1	0	0	0	1		1	1	1	1	1	1	1	1	1	1	1	1	1	1	1	1	1
Chromosome partitioning protein, ParB family, parB	Sinf_1964		1	0.99	0.86	0.8	0.8	0.8	0.63	0.63	0.62	0.59	0.59	0.62	0.58	0.57	0.58	0.52	0.56	0.51	0.51	0.51	0.8	0.11	20	-	1	0	0	0	1		1	1	1	1	1	1	1	1	1	1	1	1	1	1	1	1	1
Sum of CJ18 CDS present in other strain			1871	1692	1401	1475	1490	1399	1161	1172	1042	1114	998	1055	1126	1114	1128	1115	1085	1040	1040	1040	1465	0		72	1692	83	102	6	1172		1692	1401	1475	1490	1399	1161	1172	1042	1114	998	1055	1126	1114	1128	1115	1085	1040
Sum of CJ18 CDS not present in other strain				179	470	396	381	472	710	699	829	757	873	816	745	757	743	756	786	831	831	831	406	1871
threshold % identify for CDS:	0.4
[truncated: 4 more columns]

## Sheet: SI ATCC BAA-102 reverse protein
Streptococcus infantarius subsp. infantarius ATCC BAA-102T vs. S. infantarius subsp. infantarius CJ18
						threshold	0.4
RAST Feature ID	Locus tag	Name	count all	Name 2	Function RAST annotated	Percentage	Presence in CJ18	Count present	Count hypotheticals	Count transposases	Position	Contig
peg.237			1		LSU m3Psi1915 methyltransferase RlmH ## ybeA	0.99	X	1	0	0	807-1286	Contig ABJK02000011 from streptococcus infantarius type strain
peg.238			1		Serine protease, DegP/HtrA, do-like (EC3.4.21.-)	1	X	1	0	0	1500-2750	Contig ABJK02000011 from streptococcus infantarius type strain
peg.239			1		Chromosome (plasmid) partitioning protein Par	0.99	X	1	0	0	2817-3599	Contig ABJK02000011 from streptococcus infantarius type strain
peg.240			1		Chromosomal replication initiator protein DnaA	0.99	X	1	0	0	3803-5161	Contig ABJK02000011 from streptococcus infantarius type strain
peg.241			1		DNA polymerase III beta subunit (EC 2.7.7.7)	0.99	X	1	0	0	5320-6456	Contig ABJK02000011 from streptococcus infantarius type strain
peg.242			1		hypothetical protein	1	X	1	0	0	6587-6715	Contig ABJK02000011 from streptococcus infantarius type strain
peg.243			1		Transcription regulator [containsdiacylglycerol kinase catalytic domain]	0.99	X	1	0	0	6767-7471	Contig ABJK02000011 from streptococcus infantarius type strain
peg.244			1		hypothetical protein	1	X	1	0	0	7482-7673	Contig ABJK02000011 from streptococcus infantarius type strain
peg.245			1		GTP-binding and nucleic acid-binding proteinYchF	1	X	1	0	0	7773-8888	Contig ABJK02000011 from streptococcus infantarius type strain
peg.246			1		Peptidyl-tRNA hydrolase (EC 3.1.1.29)	1	X	1	0	0	8965-9534	Contig ABJK02000011 from streptococcus infantarius type strain
peg.247			1		Transcription-repair coupling factor	0.99	X	1	0	0	9623-13036	Contig ABJK02000011 from streptococcus infantarius type strain
peg.248			1		Transcriptional regulator	0.99	X	1	0	0	13135-13689	Contig ABJK02000011 from streptococcus infantarius type strain
peg.249			1		S4-domain-containing heat shock protein;S4-domain-containing heat shock protein	1	X	1	0	0	13827-14099	Contig ABJK02000011 from streptococcus infantarius type strain
peg.250			1		Cell division protein DivIC	1	X	1	0	0	14086-14457	Contig ABJK02000011 from streptococcus infantarius type strain
peg.251			1		hypothetical protein	1	X	1	0	0	14459-14581	Contig ABJK02000011 from streptococcus infantarius type strain
peg.252			1		hypothetical protein	0.99	X	1	0	0	14594-15880	Contig ABJK02000011 from streptococcus infantarius type strain
peg.253			1		tRNA(Ile)-lysidine synthetase	1	X	1	0	0	15891-17156	Contig ABJK02000011 from streptococcus infantarius type strain
peg.254			1		Hypoxanthine-guanine phosphoribosyltransferase(EC 2.4.2.8)	1	X	1	0	0	17161-17703	Contig ABJK02000011 from streptococcus infantarius type strain
peg.255			1		Cell division protein FtsH (EC 3.4.24.-)	1	X	1	0	0	17724-19697	Contig ABJK02000011 from streptococcus infantarius type strain
peg.337			1		hypothetical protein	0.98	X	1	0	0	1294-1980	Contig ABJK02000013 from streptococcus infantarius type strain
peg.338			1		Rod shape-determining protein MreD	1	X	1	0	0	1982-2488	Contig ABJK02000013 from streptococcus infantarius type strain
peg.339			1		Secreted antigen GbpB/SagA/PcsB, putativepeptidoglycan hydrolase	0.99	X	1	0	0	2590-4011	Contig ABJK02000013 from streptococcus infantarius type strain
peg.340			1		Ribose-phosphate pyrophosphokinase (EC2.7.6.1)	1	X	1	0	0	4154-5125	Contig ABJK02000013 from streptococcus infantarius type strain
peg.341			1		Aromatic amino acid aminotransferase gamma (EC2.6.1.57) @ N-acetyl-L,L-diaminopimelate aminotransferase(EC 2.6.1.-)	0.99	X	1	0	0	5311-6486	Contig ABJK02000013 from streptococcus infantarius type strain
peg.342			1		DNA recombination and repair protein RecO	0.99	X	1	0	0	6476-7231	Contig ABJK02000013 from streptococcus infantarius type strain
peg.343			1		Phosphate:acyl-ACP acyltransferase PlsX	0.03	0	0	0	0	7367-8362	Contig ABJK02000013 from streptococcus infantarius type strain
peg.344			1		Acyl carrier protein	1	X	1	0	0	8380-8622	Contig ABJK02000013 from streptococcus infantarius type strain
peg.345			1		Phosphoribosylaminoimidazole-succinocarboxamidesynthase (EC 6.3.2.6)	1	X	1	0	0	8747-9457	Contig ABJK02000013 from streptococcus infantarius type strain
peg.346			1		Phosphoribosylformylglycinamidine synthase,synthetase subunit (EC 6.3.5.3) /Phosphoribosylformylglycinamidine synthase, glutamineamidotransferase subunit (EC 6.3.5.3)	0.99	X	1	0	0	9508-13233	Contig ABJK02000013 from streptococcus infantarius type strain
peg.347			1		Amidophosphoribosyltransferase (EC 2.4.2.14)	0.99	X	1	0	0	13343-14806	Contig ABJK02000013 from streptococcus infantarius type strain
peg.348			1		hypothetical protein	1	X	1	0	0	14860-15264	Contig ABJK02000013 from streptococcus infantarius type strain
peg.349			1		Phosphoribosylformylglycinamidine cyclo-ligase(EC 6.3.3.1)	0.98	X	1	0	0	15357-16376	Contig ABJK02000013 from streptococcus infantarius type strain
peg.350			1		Phosphoribosylglycinamide formyltransferase (EC2.1.2.2)	0.98	X	1	0	0	16376-16927	Contig ABJK02000013 from streptococcus infantarius type strain
peg.351			1		IMP cyclohydrolase (EC 3.5.4.10) /Phosphoribosylaminoimidazolecarboxamide formyltransferase(EC 2.1.2.3)	0.99	X	1	0	0	16998-18545	Contig ABJK02000013 from streptococcus infantarius type strain
peg.352			1		Phosphoribosylamine--glycine ligase (EC6.3.4.13)	0.99	X	1	0	0	18909-20171	Contig ABJK02000013 from streptococcus infantarius type strain
peg.353			1		hypothetical protein	0.73	X	1	0	0	20254-20550	Contig ABJK02000013 from streptococcus infantarius type strain
peg.354			1		Phosphoribosylaminoimidazole carboxylasecatalytic subunit (EC 4.1.1.21)	0.98	X	1	0	0	20609-21097	Contig ABJK02000013 from streptococcus infantarius type strain
peg.355			1		Phosphoribosylaminoimidazole carboxylase ATPasesubunit (EC 4.1.1.21)	0.98	X	1	0	0	21084-22175	Contig ABJK02000013 from streptococcus infantarius type strain
peg.356			1		Adenylosuccinate lyase (EC 4.3.2.2)	1	X	1	0	0	22363-23661	Contig ABJK02000013 from streptococcus infantarius type strain
peg.357			1		Transcriptional regulator	0.99	X	1	0	0	23820-24728	Contig ABJK02000013 from streptococcus infantarius type strain
peg.358			1		Holliday junction DNA helicase RuvB	0.99	X	1	0	0	24930-25928	Contig ABJK02000013 from streptococcus infantarius type strain
peg.359			1		hypothetical protein	0.02	0	0	1	0	26101-26307	Contig ABJK02000013 from streptococcus infantarius type strain
peg.360			1		hypothetical protein	0.05	0	0	1	0	26264-26632	Contig ABJK02000013 from streptococcus infantarius type strain
[truncated: 1,949 more rows]

## Sheet: pSICJ18-1 DNA
Count	pSICJ18-1	Protein	first hit besides pSICJ18-1 in genbank	Score	Expect	Identities	Gaps	Lactococcus origin first hit	Lactococcus origin second hit	Enterococcus	Leuconostoc	other streps	no match
[truncated: 42 more rows]
